# Supplementary material for: Fuzzy optimization for identifying antiviral targets for treating SARS-CoV-2 infection in the heart
Source: BMC Bioinformatics. 2023 Sep 27;24:364. doi: 10.1186/s12859-023-05487-7 (PMC10537911; doi:10.1186/s12859-023-05487-7)
Supplement: Supplementary file 2 — Additional file 2. Cell-specific genome-scale metabolic network for heart muscle cells [file 12859_2023_5487_MOESM2_ESM.xlsx]

## Sheet: Statistics
Additional file 2. Cell-specific genome-scale metabolic network for heart muscle cells
Model Exported from COBRA Toolbox		Level	3	Version	1
Species	3507					Compartment	Name	Outside
Reactions	5472					c	Cytoplasm
Compartments	9					e	Extracellular
Genes	2248					g	Golgi
						i	unknownCompartment4
						l	Lysosome
						m	Mitochondrion
						n	Nucleus
						r	Endoplasmic_reticulum
Objectives	R_10FTHF5GLUtl + R_biomass_maintenance					x	Peroxisome

## Sheet: Species
ID	Name	Compartment	Boundary Condition
M_10fthf5glu[c]	10-Formyltetrahydrofolate-[Glu](5)	c	false
M_10fthf5glu[l]	10-Formyltetrahydrofolate-[Glu](5)	l	false
M_10fthf5glu[m]	10-Formyltetrahydrofolate-[Glu](5)	m	false
M_10fthf6glu[c]	10-Formyltetrahydrofolate-[Glu](6)	c	false
M_10fthf6glu[l]	10-Formyltetrahydrofolate-[Glu](6)	l	false
M_10fthf6glu[m]	10-Formyltetrahydrofolate-[Glu](6)	m	false
M_10fthf7glu[c]	10-Formyltetrahydrofolate-[Glu](7)	c	false
M_10fthf7glu[l]	10-Formyltetrahydrofolate-[Glu](7)	l	false
M_10fthf7glu[m]	10-Formyltetrahydrofolate-[Glu](7)	m	false
M_10fthf[c]	10-Formyltetrahydrofolate	c	false
M_10fthf[l]	10-Formyltetrahydrofolate	l	false
M_10fthf[m]	10-Formyltetrahydrofolate	m	false
M_13dampp[c]	Trimethylenediaminium	c	false
M_h2o[c]	Water	c	false
M_o2[c]	Oxygen	c	false
M_bamppald[c]	Beta-Aminopropion Aldehyde	c	false
M_h2o2[c]	Hydrogen Peroxide	c	false
M_nh4[c]	Ammonium	c	false
M_h2o[m]	Water	m	false
M_o2[m]	Oxygen	m	false
M_h[m]	Proton	m	false
M_nadph[m]	Nicotinamide Adenine Dinucleotide Phosphate - Reduced	m	false
M_nadp[m]	Nicotinamide Adenine Dinucleotide Phosphate	m	false
M_h[c]	Proton	c	false
M_atp[c]	Adenosine Triphosphate	c	false
M_adp[c]	Adenosine Diphosphate	c	false
M_pi[c]	Orthophosphate	c	false
M_h[x]	Proton	x	false
M_nadh[x]	Nicotinamide Adenine Dinucleotide - Reduced	x	false
M_nad[x]	Nicotinamide Adenine Dinucleotide	x	false
M_2amac[c]	2-Aminoacrylic Acid	c	false
M_pyr[c]	Pyruvate	c	false
M_nadph[c]	Nicotinamide Adenine Dinucleotide Phosphate - Reduced	c	false
M_nadp[c]	Nicotinamide Adenine Dinucleotide Phosphate	c	false
M_paps[c]	3'-Phosphoadenylyl Sulfate	c	false
M_Lcyst[c]	L-Cysteic Acid	c	false
M_pap[c]	Adenosine 3,5-Bismonophosphate	c	false
M_L2aadp[c]	L-2-Aminoadipate	c	false
M_akg[m]	2-Oxoglutarate	m	false
M_akg[c]	2-Oxoglutarate	c	false
M_2dr1p[c]	2-Deoxy-D-Ribose 1-Phosphate	c	false
M_nadh[c]	Nicotinamide Adenine Dinucleotide - Reduced	c	false
M_nad[c]	Nicotinamide Adenine Dinucleotide	c	false
M_2hb[c]	2-Hydroxybutyrate	c	false
M_2obut[c]	2-Oxobutanoate	c	false
M_h[e]	Proton	e	false
M_2hb[e]	2-Hydroxybutyrate	e	false
M_hco3[e]	Bicarbonate	e	false
M_hco3[c]	Bicarbonate	c	false
M_na1[e]	Sodium	e	false
M_na1[c]	Sodium	c	false
M_nadh[m]	Nicotinamide Adenine Dinucleotide - Reduced	m	false
M_nad[m]	Nicotinamide Adenine Dinucleotide	m	false
M_2oxoadp[m]	2-Oxoadipate	m	false
M_coa[m]	Coenzyme A	m	false
M_co2[m]	Carbon Dioxide	m	false
M_glutcoa[m]	Glutaryl Coenzyme A	m	false
M_2oxoadp[c]	2-Oxoadipate	c	false
M_34dhmald[c]	3,4-Dihydroxymandelaldehyde	c	false
M_34dhoxpeg[c]	3,4-Dihydroxyphenylethyleneglycol	c	false
M_34dhoxpeg[e]	3,4-Dihydroxyphenylethyleneglycol	e	false
M_34dhpha[c]	(3,4-Dihydroxyphenyl)Acetate	c	false
M_amet[c]	S-Adenosyl-L-Methionine	c	false
M_ahcys[c]	S-Adenosyl-L-Homocysteine	c	false
M_homoval[c]	Homovanillate	c	false
M_34dhphe[c]	L-Dopa	c	false
M_34dhpac[c]	3,4-Dihydroxyphenylacetaldehyde	c	false
M_34dhoxmand[c]	3,4-Dihydroxymandelate	c	false
M_34hpp[m]	3-(4-Hydroxyphenyl)Pyruvate	m	false
M_34hpl[m]	3-(4-Hydroxyphenyl)Lactate	m	false
M_co2[c]	Carbon Dioxide	c	false
M_34hpp[c]	3-(4-Hydroxyphenyl)Pyruvate	c	false
M_35cgmp[c]	3,5-Cyclic Guanosine Monophosphate	c	false
M_2mop[m]	2-Methyl-3-Oxopropanoate	m	false
M_glu_L[m]	L-Glutamate	m	false
M_3dphb[m]	3-Decaprenyl-4-Hydroxybenzoate	m	false
M_3dpdhb[m]	3-Decaprenyl-4,5-Dihdydroxybenzoate	m	false
M_sphgn[c]	Sphinganine	c	false
M_b2coa[m]	Crotonoyl Coenzyme A	m	false
M_3hbcoa_R[m]	(R)-3-Hydroxybutanoyl Coenzyme A	m	false
M_3hibutcoa[m]	(S)-3-Hydroxyisobutyryl Coenzyme A	m	false
M_3hmp[m]	3-Hydroxy-2-Methylpropanoate	m	false
M_glu_L[c]	L-Glutamate	c	false
M_hLkynr[c]	3-Hydroxy-L-Kynurenine	c	false
M_42A3HP24DB[c]	4-(2-Amino-3-Hydroxyphenyl)-2,4-Dioxobutanoate	c	false
M_dopa[c]	Dopamine	c	false
M_coa[c]	Coenzyme A	c	false
M_3hpp[c]	3-Hydroxypropionate	c	false
M_3mox4hpac[c]	(4-Hydroxy-3-Methoxyphenyl)Acetaldehyde	c	false
M_3mlda[c]	3-Methylimidazoleacetic Acid	c	false
M_3mlda[e]	3-Methylimidazoleacetic Acid	e	false
M_3mob[c]	3-Methyl-2-Oxobutanoate	c	false
M_3mob[m]	3-Methyl-2-Oxobutanoate	m	false
M_3mop[c]	3-Methyl-2-Oxopentanoate	c	false
M_3mop[m]	3-Methyl-2-Oxopentanoate	m	false
M_3m4hpga[c]	3-Methoxy-4-Hydroxyphenylglycolaldehyde	c	false
M_3mox4hoxm[c]	3-Methoxy-4-Hydroxymandelate	c	false
M_3moxtyr[c]	3-Methoxytyramine	c	false
M_h2o[l]	Water	l	false
M_pi[l]	Orthophosphate	l	false
M_adn[l]	Adenosine	l	false
M_3sala[m]	3-Sulfino-L-Alanine	m	false
M_3sala[c]	3-Sulfino-L-Alanine	c	false
M_asp_L[c]	L-Aspartate	c	false
M_asp_L[m]	L-Aspartate	m	false
M_hyptaur[c]	Hypotaurine	c	false
M_3snpyr[c]	3-Sulfinopyruvate	c	false
M_3snpyr[m]	3-Sulfinopyruvate	m	false
M_so3[c]	Sulfite	c	false
M_pyr[m]	Pyruvate	m	false
M_so3[m]	Sulfite	m	false
M_adrnl[c]	Adrenaline	c	false
M_mma[c]	Methylammonium	c	false
M_nrpphr[c]	Norepinephrine	c	false
M_4abut[c]	4-Aminobutanoate	c	false
M_4abut[m]	4-Aminobutanoate	m	false
M_coucoa[m]	P-Coumaroyl Coenzyme A	m	false
M_4hbzcoa[m]	4-Hydroxybenzoyl Coenzyme A	m	false
M_accoa[m]	Acetyl Coenzyme A	m	false
M_4hbz[m]	4-Hydroxybenzoate	m	false
M_4hglusa[m]	L-4-Hydroxyglutamic Semialdehyde	m	false
M_e4hglu[m]	Erythro-4-Hydroxy-L-Glutamate	m	false
M_4hoxpacd[c]	(4-Hydroxyphenyl)Acetaldehyde	c	false
M_4hphac[c]	4-Hydroxyphenylacetate	c	false
M_4mop[c]	4-Methyl-2-Oxopentanoate	c	false
M_4mop[m]	4-Methyl-2-Oxopentanoate	m	false
M_4mptnl[c]	4-Methylpentanal	c	false
M_4mptnl[e]	4-Methylpentanal	e	false
M_4mptnl[m]	4-Methylpentanal	m	false
M_4nphsf[e]	4-Nitrophenyl Sulfate	e	false
M_4nphsf[c]	4-Nitrophenyl Sulfate	c	false
M_4nph[c]	4-Nitrophenolate	c	false
M_4nph[e]	4-Nitrophenolate	e	false
M_5aop[c]	5-Amino-4-Oxopentanoate	c	false
M_5aop[m]	5-Amino-4-Oxopentanoate	m	false
M_5dhf[c]	Pentaglutamyl Folate (Dhf)	c	false
M_5dhf[l]	Pentaglutamyl Folate (Dhf)	l	false
M_h2o[e]	Water	e	false
M_srtn[c]	Serotonin	c	false
M_5hoxindact[c]	(5-Hydroxyindol-3-Yl)Acetaldehyde	c	false
M_5hoxindoa[c]	5-Hydroxyindoleacetate	c	false
M_5mthf[e]	5-Methyltetrahydrofolate	e	false
M_5mthf[c]	5-Methyltetrahydrofolate	c	false
M_5thf[c]	Pentaglutamyl Folate (Thf)	c	false
M_5thf[l]	Pentaglutamyl Folate (Thf)	l	false
M_5thf[m]	Pentaglutamyl Folate (Thf)	m	false
M_6dhf[c]	Hexaglutamyl Folate (Dhf)	c	false
M_6dhf[l]	Hexaglutamyl Folate (Dhf)	l	false
M_6dhf[m]	Hexaglutamyl Folate (Dhf)	m	false
M_6thf[c]	Hexaglutamyl Folate (Thf)	c	false
M_6thf[m]	Hexaglutamyl Folate (Thf)	m	false
M_7dhchsterol[r]	Cholesta-5,7-Dien-3Beta-Ol	r	false
M_7dhchsterol[c]	Cholesta-5,7-Dien-3Beta-Ol	c	false
M_7dhf[c]	Heptaglutamyl Folate (Dhf)	c	false
M_7dhf[l]	Heptaglutamyl Folate (Dhf)	l	false
M_7dhf[m]	Heptaglutamyl Folate (Dhf)	m	false
M_7thf[c]	Heptaglutamyl Folate (Thf)	c	false
M_7thf[m]	Heptaglutamyl Folate (Thf)	m	false
M_man[c]	D-Mannose	c	false
M_m2mn[l]	(Alpha-D-Mannosyl)2-Beta-D-Mannosyl-N-Acetylglucosamine	l	false
M_man[l]	D-Mannose	l	false
M_mn[l]	Beta-1,4-Mannose-N-Acetylglucosamine	l	false
M_galgluside_hs[c]	Galactosyl Glucosyl Ceramide	c	false
M_udpgal[c]	Uridine-5'-Diphosphate-D-Galactose	c	false
M_thcrm_hs[c]	Trihexosyl Ceramide	c	false
M_udp[c]	Uridine Diphosphate	c	false
M_h[g]	Proton	g	false
M_galgluside_hs[g]	Galactosyl Glucosyl Ceramide	g	false
M_udpgal[g]	Uridine-5'-Diphosphate-D-Galactose	g	false
M_thcrm_hs[g]	Trihexosyl Ceramide	g	false
M_udp[g]	Uridine Diphosphate	g	false
M_T_antigen[g]	T-Antigen (Core 1)	g	false
M_uacgam[g]	Uridine-5'-Diphosphate-N-Acetyl-Alpha-D-Glucosamine	g	false
M_core2[g]	Core 2	g	false
M_aact[c]	Ammonioacetone	c	false
M_mthgxl[c]	Methylglyoxal	c	false
M_aact[m]	Ammonioacetone	m	false
M_udpacgal[g]	Uridine-5'-Diphosphate-N-Acetyl-D-Galactosamine	g	false
M_sucsal[m]	Succinic Semialdehyde	m	false
M_abt[c]	L-Arabinitol	c	false
M_xylu_L[c]	L-Xylulose	c	false
M_abt[e]	L-Arabinitol	e	false
M_h[l]	Proton	l	false
M_4abut[l]	4-Aminobutanoate	l	false
M_2maacoa[m]	2-Methylacetoacetyl Coenzyme A	m	false
M_ppcoa[m]	Propanoyl Coenzyme A	m	false
M_aacoa[m]	Acetoacetyl Coenzyme A	m	false
M_coa[x]	Coenzyme A	x	false
M_accoa[x]	Acetyl Coenzyme A	x	false
M_aacoa[x]	Acetoacetyl Coenzyme A	x	false
M_acac[c]	Acetoacetate	c	false
M_acac[m]	Acetoacetate	m	false
M_3odcoa[x]	3-Oxodecanoyl Coenzyme A	x	false
M_occoa[x]	Octanoyl Coenzyme A (N-C8:0 Coenzyme A)	x	false
M_3oddcoa[x]	3-Oxododecanoyl Coenzyme A	x	false
M_dcacoa[x]	Decanoyl Coenzyme A (N-C10:0 Coenzyme A)	x	false
M_3otdcoa[x]	3-Oxotetradecanoyl Coenzyme A	x	false
M_ddcacoa[x]	Lauroyl Coenzyme A	x	false
M_3ohdcoa[x]	3-Oxopalmitoyl Coenzyme A	x	false
M_tdcoa[x]	Myristoyl Coenzyme A	x	false
M_3ohodcoa[x]	3-Oxooctadecanoyl Coenzyme A	x	false
M_pmtcoa[x]	Palmitoyl Coenzyme A (N-C16:0 Coenzyme A)	x	false
M_3ohxccoa[x]	3-Oxohexacosyl Coenzyme A	x	false
M_ttccoa[x]	Tetracosanoyl Coenzyme A	x	false
M_acald[m]	Acetaldehyde	m	false
M_acald[c]	Acetaldehyde	c	false
M_acald[x]	Acetaldehyde	x	false
M_atp[m]	Adenosine Triphosphate	m	false
M_adp[m]	Adenosine Diphosphate	m	false
M_pi[m]	Orthophosphate	m	false
M_hco3[m]	Bicarbonate	m	false
M_malcoa[m]	Malonyl Coenzyme A	m	false
M_accoa[c]	Acetyl Coenzyme A	c	false
M_accoa[g]	Acetyl Coenzyme A	g	false
M_amp[m]	Adenosine Monophosphate	m	false
M_ppi[m]	Diphosphate	m	false
M_ppa[m]	Propionate	m	false
M_accoa[r]	Acetyl Coenzyme A	r	false
M_acetone[e]	Acetone	e	false
M_acetone[c]	Acetone	c	false
M_acetone[m]	Acetone	m	false
M_acgagbside_hs[c]	Alpha-GalNac-Globoside	c	false
M_acgagbside_hs[g]	Alpha-GalNac-Globoside	g	false
M_acgagbside_hs[l]	Alpha-GalNac-Globoside	l	false
M_acgal[c]	N-Acetyl-D-Galactosamine	c	false
M_acgal1p[c]	N-Acetyl-D-Galactosamine 1-Phosphate	c	false
M_itp[c]	Iinosine-5'-Triphosphate	c	false
M_idp[c]	Inosine-5'-Diphosphate	c	false
M_acgal[l]	N-Acetyl-D-Galactosamine	l	false
M_gam6p[c]	D-Glucosamine-6-Phosphate	c	false
M_acgam6p[c]	N-Acetyl-D-Glucosamine 6-Phosphate	c	false
M_acgam[c]	N-Acetyl-D-Glucosamine	c	false
M_acgam1p[c]	N-Acetyl-D-Glucosamine 1-Phosphate	c	false
M_acgam[l]	N-Acetyl-D-Glucosamine	l	false
M_acgpail_hs[c]	6-(N-Acetyl-Alpha-D-Glucosaminyl)-1-Phosphatidyl-1D-Myo-Inositol	c	false
M_ac[c]	Acetate	c	false
M_gpail_hs[c]	D-Glucosaminylphosphatidylinositol	c	false
M_ac[e]	Acetate	e	false
M_ach[e]	Acetylcholine	e	false
M_chol[e]	Choline	e	false
M_ach[c]	Acetylcholine	c	false
M_cit[c]	Citrate	c	false
M_oaa[c]	Oxaloacetate	c	false
M_acmanap[c]	N-Acetyl-D-Mannosamine 6-Phosphate	c	false
M_pep[c]	Phosphoenolpyruvate	c	false
M_acnamp[c]	N-Acetylneuraminate 9-Phosphate	c	false
M_man6p[c]	D-Mannose 6-Phosphate	c	false
M_kdnp[c]	2-Keto-3-Deoxy-D-Glycero-D-Galactononic Acid 9-Phosphate	c	false
M_acnam[c]	N-Acetylneuraminate	c	false
M_acnam[l]	N-Acetylneuraminate	l	false
M_acnam[n]	N-Acetylneuraminate	n	false
M_acngalacglcgal14acglcgalgluside_hs[e]	Vi3Neuac-Nlc6Cer	e	false
M_acngalacglcgal14acglcgalgluside_hs[c]	Vi3Neuac-Nlc6Cer	c	false
M_acngalacglcgal14acglcgalgluside_hs[g]	Vi3Neuac-Nlc6Cer	g	false
M_acmana[c]	N-Acetyl-D-Mannosamine	c	false
M_2mbcoa[m]	2-Methylbutanoyl Coenzyme A	m	false
M_fad[m]	Flavin Adenine Dinucleotide Oxidized	m	false
M_2mb2coa[m]	2-Methylcrotonoyl Coenzyme A	m	false
M_fadh2[m]	Flavin Adenine Dinucleotide Reduced	m	false
M_btcoa[m]	Butanoyl Coenzyme A	m	false
M_ivcoa[m]	Isovaleryl Coenzyme A	m	false
M_3mb2coa[m]	3-Methylbut-2-Enoyl Coenzyme A	m	false
M_ibcoa[m]	Isobutyryl Coenzyme A	m	false
M_2mp2coa[m]	2-Methylprop-2-Enoyl Coenzyme A	m	false
M_o2[x]	Oxygen	x	false
M_h2o2[x]	Hydrogen Peroxide	x	false
M_hdd2coa[x]	Trans-Hexadec-2-Enoyl Coenzyme A	x	false
M_orn[c]	Ornithine	c	false
M_cit[m]	Citrate	m	false
M_icit[m]	Isocitric Acid	m	false
M_fad[x]	Flavin Adenine Dinucleotide Oxidized	x	false
M_fadh2[x]	Flavin Adenine Dinucleotide Reduced	x	false
M_dhcholoylcoa[x]	3Alpha,7Alpha-Dihydroxy-5Beta-Cholest-24-Enoyl Coenzyme A	x	false
M_thcholoylcoa[x]	3Alpha,7Alpha,24-Trihydroxy-5Beta-Cholestanoyl Coenzyme A	x	false
M_h2o[x]	Water	x	false
M_cholcoas[x]	(25S)-3Alpha,7Alpha,12Alpha-Trihydroxy-5Beta-Cholestan-26-Oyl Coenzyme A	x	false
M_cholcoads[x]	3Alpha,7Alpha,12Alpha-Trihydroxy-5Beta-Cholest-24-Enoyl Coenzyme A	x	false
M_fmn[c]	Flavin Mononucleotide	c	false
M_ribflv[c]	Riboflavin	c	false
M_acrn[c]	O-Acetylcarnitine	c	false
M_acrn[m]	O-Acetylcarnitine	m	false
M_amp[c]	Adenosine Monophosphate	c	false
M_ppi[c]	Diphosphate	c	false
M_ppcoa[c]	Propanoyl Coenzyme A	c	false
M_ppa[c]	Propionate	c	false
M_ac[m]	Acetate	m	false
M_ac[g]	Acetate	g	false
M_acetol[c]	Hydroxyacetone	c	false
M_adn[c]	Adenosine	c	false
M_ins[c]	Inosine	c	false
M_nh4[e]	Ammonium	e	false
M_adn[e]	Adenosine	e	false
M_ins[e]	Inosine	e	false
M_ade[e]	Adenine	e	false
M_ade[c]	Adenine	c	false
M_gtp[c]	Guanosine-5'-Triphosphate	c	false
M_gdp[c]	Guanosine-5'-Diphosphate	c	false
M_gtp[m]	Guanosine-5'-Triphosphate	m	false
M_gdp[m]	Guanosine-5'-Diphosphate	m	false
M_damp[c]	Deoxyadenosine Monophosphate	c	false
M_datp[c]	Deoxyadenosine Triphosphate	c	false
M_dadp[c]	Deoxyadenosine Diphosphate	c	false
M_ametam[c]	S-Adenosylmethioninamine	c	false
M_camp[c]	3,5-Cyclic Adenosine Monophosphate	c	false
M_adn[m]	Adenosine	m	false
M_g1p[c]	D-Glucose 1-Phosphate	c	false
M_adpman[c]	Adenosine-5'-Diphosphate-D-Mannose	c	false
M_man1p[c]	D-Mannose 1-Phosphate	c	false
M_adprib[e]	Adenosine-5'-Diphosphate-Ribose	e	false
M_adprib[c]	Adenosine-5'-Diphosphate-Ribose	c	false
M_adp[x]	Adenosine Diphosphate	x	false
M_adrncoa[c]	Adrenoyl Coenzyme A	c	false
M_adrncoa[x]	Adrenoyl Coenzyme A	x	false
M_crn[c]	L-Carnitine	c	false
M_adrncrn[c]	Ocosatetraenoylcarnitine	c	false
M_adrncoa[m]	Adrenoyl Coenzyme A	m	false
M_crn[m]	L-Carnitine	m	false
M_adrncrn[m]	Ocosatetraenoylcarnitine	m	false
M_adrnl[e]	Adrenaline	e	false
M_adrn[e]	Adrenic Acid	e	false
M_adrn[c]	Adrenic Acid	c	false
M_aps[c]	5-Adenylyl Sulfate	c	false
M_dcamp[c]	N6-(1,2-Dicarboxyethyl)-Adenosine Monophosphate	c	false
M_fum[c]	Fumarate	c	false
M_25aics[c]	(S)-2-[5-Amino-1-(5-Phospho-D-Ribosyl)Imidazole-4-Carboxamido]Succinate	c	false
M_aicar[c]	5-Amino-1-(5-Phospho-D-Ribosyl)Imidazole-4-Carboxamide	c	false
M_ksii_core4_pre2[g]	Keratan Sulfate Ii Boisynthesis, Precursor 2	g	false
M_ksii_core4_pre3[g]	Keratan Sulfate Ii Biosynthesis, Precursor 3	g	false
M_ksii_core4_pre4[g]	Keratan Sulfate Ii Biosynthesis, Precursor 4	g	false
M_ksii_core4_pre5[g]	Keratan Sulfate Ii Biosynthesis, Precursor 5	g	false
M_ksii_core4_pre7[g]	Keratan Sulfate Ii Biosynthesis, Precursor 7	g	false
M_ksii_core4_pre8[g]	Keratan Sulfate Ii Biosynthesis, Precursor 8	g	false
M_ksii_core2_pre2[g]	Keratan Sulfate Ii Biosynthesis, Precursor 2	g	false
M_ksii_core2_pre3[g]	Keratan Sulfate Ii Biosynthesis, Precursor 3	g	false
M_ksii_core2_pre4[g]	Keratan Sulfate Ii Biosynthesis, Precursor 4	g	false
M_ksii_core2_pre5[g]	Keratan Sulfate Ii Biosynthesis, Precursor 5	g	false
M_ksii_core2_pre7[g]	Keratan Sulfate Ii Biosynthesis, Precursor 7	g	false
M_ksii_core2_pre8[g]	Keratan Sulfate Ii Biosynthesis, Precursor 8	g	false
M_cdpchol[c]	Cytidine-5'-Diphosphatecholine	c	false
M_cmp[c]	Cytidine 5'-Monophosphate	c	false
M_cdpea[c]	Cytidine-5'-Diphosphate-Ethanolamine	c	false
M_Rtotal2[c]	R Total 2 Position	c	false
M_Rtotal2coa[c]	R Total 2 Coenzyme A	c	false
M_alpa_hs[c]	Lysophosphatidic Acid	c	false
M_pa_hs[c]	Phosphatidate	c	false
M_ala_L[m]	L-Alanine	m	false
M_glx[m]	Glyoxylate	m	false
M_gly[m]	Glycine	m	false
M_pyr[x]	Pyruvate	x	false
M_ala_L[x]	L-Alanine	x	false
M_glx[x]	Glyoxylate	x	false
M_gly[x]	Glycine	x	false
M_n2m2nmn[l]	Reducing GlcNac Removed Form Of N2M2Nmasn (W/O Peptide)	l	false
M_air[c]	5-Amino-1-(5-Phospho-D-Ribosyl)Imidazole	c	false
M_5aizc[c]	5-Amino-1-(5-Phospho-D-Ribosyl)Imidazole-4-Carboxylate	c	false
M_succoa[m]	Succinyl Coenzyme A	m	false
M_mal_L[c]	(S)-Malate	c	false
M_mal_L[m]	(S)-Malate	m	false
M_akg[e]	2-Oxoglutarate	e	false
M_akg[x]	2-Oxoglutarate	x	false
M_prgstrn[c]	Progesterone	c	false
M_aprgstrn[c]	(20S)-20-Hydroxypregn-4-En-3-One	c	false
M_xol7ah2[c]	5Beta-Cholestane-3Alpha,7Alpha-Diol	c	false
M_xoldioloneh[c]	7Alpha,12Alpha-Dihydroxy-5Beta-Cholestan-3-One	c	false
M_xoltriol[c]	5Beta-Cholestane-3Alpha,7Alpha,12Alpha-Triol	c	false
M_xol7aone[c]	7Alpha-Hydroxycholest-4-En-3-One	c	false
M_xoldiolone[c]	7Alpha,12Alpha-Dihydroxycholest-4-En-3-One	c	false
M_ala_L[e]	L-Alanine	e	false
M_ala_L[c]	L-Alanine	c	false
M_asn_L[c]	L-Asparagine	c	false
M_asn_L[e]	L-Asparagine	e	false
M_cys_L[c]	L-Cysteine	c	false
M_cys_L[e]	L-Cysteine	e	false
M_ala_D[e]	D-Alanine	e	false
M_ala_D[c]	D-Alanine	c	false
M_gln_L[c]	L-Glutamine	c	false
M_gln_L[e]	L-Glutamine	e	false
M_gly[c]	Glycine	c	false
M_gly[e]	Glycine	e	false
M_ser_L[c]	L-Serine	c	false
M_ser_L[e]	L-Serine	e	false
M_thr_L[c]	L-Threonine	c	false
M_thr_L[e]	L-Threonine	e	false
M_12ppd_R[c]	(R)-Propane-1,2-Diol	c	false
M_lald_D[c]	(R)-Lactaldehyde	c	false
M_12ppd_S[c]	(S)-Propane-1,2-Diol	c	false
M_lald_L[c]	(S)-Lactaldehyde	c	false
M_etoh[c]	Ethanol	c	false
M_id3acald[c]	Indol-3-Ylacetaldehyde	c	false
M_ind3ac[c]	Indole-3-Acetate	c	false
M_id3acald[m]	Indol-3-Ylacetaldehyde	m	false
M_ind3ac[m]	Indole-3-Acetate	m	false
M_pristanal[c]	Pristanal	c	false
M_prist[c]	Pristanic Acid	c	false
M_dhap[c]	Dihydroxyacetone Phosphate	c	false
M_arachd[c]	Arachidonate	c	false
M_5HPET[c]	5(S)-Hydroperoxyeicosatetraenoic Acid	c	false
M_leuktrA4[c]	Leukotriene A4	c	false
M_dhcholestancoa[x]	3Alpha,7Alpha-Dihydroxy-5Beta-Cholestanoyl Coenzyme A	x	false
M_h2o[r]	Water	r	false
M_o2[r]	Oxygen	r	false
M_cholcoar[x]	(25R)-3Alpha,7Alpha,12Alpha-Trihydroxy-5Beta-Cholestan-26-Oyl Coenzyme A	x	false
M_cholcoar[r]	(25R)-3Alpha,7Alpha,12Alpha-Trihydroxy-5Beta-Cholestan-26-Oyl Coenzyme A	r	false
M_amet[m]	S-Adenosyl-L-Methionine	m	false
M_ahcys[m]	S-Adenosyl-L-Homocysteine	m	false
M_imp[c]	Inosine-5'-Monophosphate	c	false
M_cgly[e]	L-Cysteinylglycine	e	false
M_amp[x]	Adenosine Monophosphate	x	false
M_amp[r]	Adenosine Monophosphate	r	false
M_strch1[e]	Starch, Structure 1 (1,6-{7[1,4-Glc], 4[1,4-Glc]})	e	false
M_glc_D[e]	D-Glucose	e	false
M_strch2[e]	Starch, Structure 2 (1,6-{2[1,4-Glc], [1,4-Glc]})	e	false
M_glygn2[e]	Glycogen, Structure 2 (Glycogenin-1,6-{7[1,4-Glc], 4[1,4-Glc]})	e	false
M_glygn4[e]	Glycogen, Structure 4 (Glycogenin-1,6-{2[1,4-Glc], [1,4-Glc]})	e	false
M_andrstrn[c]	Androsterone	c	false
M_andrstrn[r]	Androsterone	r	false
M_2aobut[m]	L-2-Amino-3-Oxobutanoic Acid	m	false
M_msa[m]	3-Oxopropanoate	m	false
M_lys_L[c]	L-Lysine	c	false
M_aprut[c]	N-Acetylputrescine	c	false
M_n4abutn[c]	4-Acetamidobutanal	c	false
M_arab_L[e]	L-Arabinose	e	false
M_arab_L[c]	L-Arabinose	c	false
M_arachcoa[c]	Arachidoyl Coenzyme A	c	false
M_arachcoa[x]	Arachidoyl Coenzyme A	x	false
M_arachcrn[c]	Eicosanoylcarnitine	c	false
M_arachcoa[m]	Arachidoyl Coenzyme A	m	false
M_arachcrn[m]	Eicosanoylcarnitine	m	false
M_arachdcoa[c]	Arachidonoyl Coenzyme A	c	false
M_arachdcoa[x]	Arachidonoyl Coenzyme A	x	false
M_arachd[e]	Arachidonate	e	false
M_arachd[r]	Arachidonate	r	false
M_arach[e]	Arachidic Acid	e	false
M_arach[c]	Arachidic Acid	c	false
M_lys_L[e]	L-Lysine	e	false
M_arg_L[e]	L-Arginine	e	false
M_arg_L[c]	L-Arginine	c	false
M_orn[m]	Ornithine	m	false
M_argsuc[c]	L-Arginosuccinic Acid	c	false
M_citr_L[c]	L-Citrulline	c	false
M_sgalside_hs[l]	Sulfatide Galactocerebroside	l	false
M_galside_hs[l]	D-Galactosyl-N-Acylsphingosine	l	false
M_so4[l]	Sulfate	l	false
M_Rtotal[c]	R Total	c	false
M_Rtotalcoa[c]	R Total Coenzyme A	c	false
M_Rtotal3coa[c]	R Total 3 Coenzyme A	c	false
M_Rtotal3[c]	R Total 3 Position	c	false
M_pmtcoa[c]	Palmitoyl Coenzyme A (N-C16:0 Coenzyme A)	c	false
M_hdcoa[c]	Palmitoleyl Coenzyme A	c	false
M_tdcoa[c]	Myristoyl Coenzyme A	c	false
M_lnlncacoa[c]	Alpha-Linolenoyl Coenzyme A	c	false
M_lnlncgcoa[c]	Gamma-Linolenoyl Coenzyme A	c	false
M_strdnccoa[c]	Stearidonoyl Coenzyme A	c	false
M_dlnlcgcoa[c]	Dihomo-Gamma-Linolenyl Coenzyme A	c	false
M_tmndnccoa[c]	Eicosa-5,8,11,14,17-All-Cis-Pentaenoyl Coenzyme A	c	false
M_lnlccoa[c]	Linoleic Coenzyme A	c	false
M_clpndcoa[c]	Docosa-7,10,13,16,19-All-Cis-Pentaenoyl Coenzyme A	c	false
M_dcsptn1coa[c]	(4Z,7Z,10Z,13Z,16Z)-Docosapentaenoyl Coenzyme A	c	false
M_c226coa[c]	Cervonyl Coenzyme A	c	false
M_stcoa[c]	Stearoyl Coenzyme A (N-C18:0 Coenzyme A)	c	false
M_odecoa[c]	Octadecenoyl Coenzyme A (N-C18:1 Coenzyme A)	c	false
M_octd11ecoa[c]	11-Octadecenoyl Coenzyme A	c	false
M_lneldccoa[c]	(6Z,9Z)-Octadecadienoyl Coenzyme A	c	false
M_nrvnccoa[c]	Cis-15-Tetracosenoyl Coenzyme A	c	false
M_od2coa[c]	(2E)-Octadecenoyl Coenzyme A	c	false
M_ttccoa[c]	Tetracosanoyl Coenzyme A	c	false
M_hexccoa[c]	Hexacosanoyl Coenzyme A	c	false
M_eicostetcoa[c]	(8Z,11Z,14Z,17Z)-Eicosatetraenoyl Coenzyme A	c	false
M_tetpent6coa[c]	Tetracosa-6,9,12,15,18-All-Cis-Pentaenoyl Coenzyme A	c	false
M_tetpent3coa[c]	(9Z,12Z,15Z,18Z,21Z)-Tetracosapentaenoyl Coenzyme A	c	false
M_tettet6coa[c]	(9Z,12Z,15Z,18Z)-Tetracosatetraenoyl Coenzyme A	c	false
M_tethex3coa[c]	Tetracosa-6,9,12,15,18,21-All-Cis-Hexaenoyl Coenzyme A	c	false
M_hdd2coa[c]	Trans-Hexadec-2-Enoyl Coenzyme A	c	false
M_pmtcoa[m]	Palmitoyl Coenzyme A (N-C16:0 Coenzyme A)	m	false
M_Rtotal3coa[m]	R Total 3 Coenzyme A	m	false
M_Rtotal[l]	R Total	l	false
M_crm_hs[l]	N-Acylsphingosine	l	false
M_sphings[l]	Sphingosine	l	false
M_ascb_L[c]	L-Ascorbate	c	false
M_o2s[c]	Superoxide	c	false
M_dhdascb[c]	Dehydroascorbide	c	false
M_ascb_L[e]	L-Ascorbate	e	false
M_nh4[m]	Ammonium	m	false
M_Asn_X_Ser_Thr[l]	Protein Asparagine	l	false
M_cbp[c]	Carbamoyl Phosphate	c	false
M_cbasp[c]	N-Carbamoyl-L-Aspartate	c	false
M_asp_D[e]	D-Aspartate	e	false
M_asp_D[c]	D-Aspartate	c	false
M_k[c]	Potassium	c	false
M_k[e]	Potassium	e	false
M_asp_D[x]	D-Aspartate	x	false
M_asp_L[e]	L-Aspartate	e	false
M_oaa[m]	Oxaloacetate	m	false
M_atp[r]	Adenosine Triphosphate	r	false
M_adp[r]	Adenosine Diphosphate	r	false
M_atp[e]	Adenosine Triphosphate	e	false
M_pi[e]	Orthophosphate	e	false
M_amp[e]	Adenosine Monophosphate	e	false
M_adp[e]	Adenosine Diphosphate	e	false
M_atp[n]	Adenosine Triphosphate	n	false
M_atp[x]	Adenosine Triphosphate	x	false
M_gbside_hs[g]	Globoside	g	false
M_ga2_hs[g]	Gibberellin A2	g	false
M_ga1_hs[g]	Gibberellin A1	g	false
M_gm2_hs[g]	N-Acetyl-Beta-D-Galactosaminyl-(1->4)-[Alpha-N-Acetylneuraminosyl-(2->3)]-Beta-D-Galactosyl-Beta-D-Glucosyl-(1<->1)-Ceramide Anion	g	false
M_gm1_hs[g]	Ganglioside Gm1	g	false
M_gd2_hs[g]	GalNac-Beta1->4(Neuac-Alpha2->8Neuac2->3)Gal-Beta1->4Glc-Beta1->1'Cer	g	false
M_gd1b_hs[g]	Gd1B	g	false
M_gt2_hs[g]	Gt2	g	false
M_gt1c_hs[g]	Gt1C	g	false
M_acglcgalgluside_hs[g]	Lactotriaosylceramide	g	false
M_gal14acglcgalgluside_hs[g]	Lactoneotetraosylceramide	g	false
M_acglcgal14acglcgalgluside_hs[g]	N-Acetyl-D-Glucosaminyl-1,3-Beta-D-Galactosyl-1,4-N-Acetyl-Beta-D-Glucosaminyl-1,3-Beta-D-Galactosyl-1,4-Beta-D-Glucosylceramide	g	false
M_galacglcgal14acglcgalgluside_hs[g]	Nlc6Cer	g	false
M_h2o[g]	Water	g	false
M_gluside_hs[g]	D-Glucosyl-N-Acylsphingosine	g	false
M_cholcoa[x]	Choloyl Coenzyme A	x	false
M_dgcholcoa[x]	Chenodeoxyglycocholoyl Coenzyme A	x	false
M_dgchol[x]	Glycochenodeoxycholate	x	false
M_dcholcoa[x]	Chenodeoxycholoyl Coenzyme A	x	false
M_btn[c]	Biotin	c	false
M_btn[m]	Biotin	m	false
M_ala_B[c]	Beta-Alanine	c	false
M_ala_B[e]	Beta-Alanine	e	false
M_4tmeabutn[c]	4-(Trimethylammonio)Butanoate	c	false
M_succ[c]	Succinate	c	false
M_caro[c]	Beta-Carotene	c	false
M_retinal[c]	Retinal	c	false
M_glc_D[c]	D-Glucose	c	false
M_bhb[m]	(R)-3-Hydroxybutyrate	m	false
M_gdpmann[c]	Guanosine-Diphosphate-Alpha-D-Mannose	c	false
M_betald[m]	Betaine Aldehyde	m	false
M_glyb[m]	Glycine Betaine	m	false
M_bhb[e]	(R)-3-Hydroxybutyrate	e	false
M_bhb[c]	(R)-3-Hydroxybutyrate	c	false
M_hcys_L[c]	L-Homocysteine	c	false
M_glyb[c]	Glycine Betaine	c	false
M_dmgly[c]	N,N-Dimethylglycine	c	false
M_met_L[c]	L-Methionine	c	false
M_bilglcur[e]	Mono(Glucosyluronic Acid)Bilirubin	e	false
M_bilglcur[c]	Mono(Glucosyluronic Acid)Bilirubin	c	false
M_bilglcur[r]	Mono(Glucosyluronic Acid)Bilirubin	r	false
M_biliverd[c]	Biliverdin	c	false
M_bilirub[c]	Bilirubin	c	false
M_bilirub[e]	Bilirubin	e	false
M_h[r]	Proton	r	false
M_memgacpail_hs[r]	(Mannosyl),(Phosphoethanolaminyl)-Mannosyl-Glucosylaminyl-Acylphosphatidylinositol (B)	r	false
M_m2emgacpail_hs[r]	(Dimannosyl),(Phosphoethanolaminyl)-Mannosyl-Glucosylaminyl-Acylphosphatidylinositol (H6)	r	false
M_dolmanp_U[r]	Dolichyl Phosphate D-Mannose, Human Uterine Homolog	r	false
M_dolp_U[r]	Dolichyl Phosphate	r	false
M_h2o[n]	Water	n	false
M_btn[e]	Biotin	e	false
M_3aib_D[c]	D-3-Amino-Isobutanoate	c	false
M_but[c]	Butyrate	c	false
M_but[m]	Butyrate	m	false
M_bz[e]	Benzoate	e	false
M_bz[c]	Benzoate	c	false
M_nadph[r]	Nicotinamide Adenine Dinucleotide Phosphate - Reduced	r	false
M_nadp[r]	Nicotinamide Adenine Dinucleotide Phosphate	r	false
M_44mctr[r]	4,4-Dimethyl-5Alpha-Cholesta-8,14,24-Trien-3Beta-Ol	r	false
M_44mzym[r]	14-Demethyllanosterol	r	false
M_pmtcrn[c]	L-Palmitoylcarnitine	c	false
M_pmtcrn[m]	L-Palmitoylcarnitine	m	false
M_hdcecrn[c]	Palmitoleoyl-Carnitine	c	false
M_hdd2crn[c]	Trans-Hexadec-2-Enoyl Carnitine	c	false
M_hdcoa[m]	Palmitoleyl Coenzyme A	m	false
M_hdcecrn[m]	Palmitoleoyl-Carnitine	m	false
M_hdd2coa[m]	Trans-Hexadec-2-Enoyl Coenzyme A	m	false
M_hdd2crn[m]	Trans-Hexadec-2-Enoyl Carnitine	m	false
M_stcrn[c]	O-Octadecanoyl-R-Carnitine	c	false
M_stcoa[m]	Stearoyl Coenzyme A (N-C18:0 Coenzyme A)	m	false
M_stcrn[m]	O-Octadecanoyl-R-Carnitine	m	false
M_odecrn[c]	L-Oleoylcarnitine	c	false
M_odecoa[m]	Octadecenoyl Coenzyme A (N-C18:1 Coenzyme A)	m	false
M_odecrn[m]	L-Oleoylcarnitine	m	false
M_arachdcrn[c]	C20:4 Carnitine	c	false
M_arachdcoa[m]	Arachidonoyl Coenzyme A	m	false
M_arachdcrn[m]	C20:4 Carnitine	m	false
M_c226coa[x]	Cervonyl Coenzyme A	x	false
M_c226crn[c]	Docosahexaenoylcarnitine	c	false
M_c226coa[m]	Cervonyl Coenzyme A	m	false
M_c226crn[m]	Docosahexaenoylcarnitine	m	false
M_co2[r]	Carbon Dioxide	r	false
M_4mzym_int1[r]	4Alpha-Methylzymosterol-4-Carboxylate	r	false
M_4mzym_int2[r]	3-Keto-4-Methylzymosterol	r	false
M_nadh[r]	Nicotinamide Adenine Dinucleotide - Reduced	r	false
M_nad[r]	Nicotinamide Adenine Dinucleotide	r	false
M_zym_int2[r]	Zymosterol Intermediate 2	r	false
M_zymst[r]	Zymosterol	r	false
M_ca2[c]	Calcium	c	false
M_ca2[e]	Calcium	e	false
M_caro[e]	Beta-Carotene	e	false
M_etoh[x]	Ethanol	x	false
M_h2o2[m]	Hydrogen Peroxide	m	false
M_nh4[r]	Ammonium	r	false
M_glc_D[r]	D-Glucose	r	false
M_cbp[r]	Carbamoyl Phosphate	r	false
M_g6p[r]	D-Glucose 6-Phosphate	r	false
M_pi[r]	Orthophosphate	r	false
M_ppi[r]	Diphosphate	r	false
M_prostge2[c]	Prostaglandin E2	c	false
M_prostgf2[c]	Prostaglandin F2Alpha	c	false
M_cdpdag_hs[c]	Cytidine-5'-Diphosphate-Diacylglycerol	c	false
M_inost[c]	Myo-Inositol	c	false
M_pail_hs[c]	1-Phosphatidyl-1D-Myo-Inositol	c	false
M_cdpdag_hs[m]	Cytidine-5'-Diphosphate-Diacylglycerol	m	false
M_ctp[c]	Cytidine-5'-Triphosphate	c	false
M_pa_hs[m]	Phosphatidate	m	false
M_ctp[m]	Cytidine-5'-Triphosphate	m	false
M_dag_hs[c]	Diglyceride	c	false
M_pchol_hs[c]	Phosphatidylcholine	c	false
M_pe_hs[c]	Phosphatidylethanolamine	c	false
M_crm_hs[c]	N-Acylsphingosine	c	false
M_crmp_hs[c]	Ceramide 1-Phosphate	c	false
M_crm_hs[g]	N-Acylsphingosine	g	false
M_crm_hs[r]	N-Acylsphingosine	r	false
M_gluside_hs[c]	D-Glucosyl-N-Acylsphingosine	c	false
M_gluside_hs[r]	D-Glucosyl-N-Acylsphingosine	r	false
M_cgly[c]	L-Cysteinylglycine	c	false
M_chsterol[r]	Cholesterol	r	false
M_chol[c]	Choline	c	false
M_cholp[c]	Choline Phosphate	c	false
M_chol[m]	Choline	m	false
M_cholate[e]	Cholate	e	false
M_cholate[c]	Cholate	c	false
M_cholp[g]	Choline Phosphate	g	false
M_cholp[l]	Choline Phosphate	l	false
M_chol[g]	Choline	g	false
M_chol[r]	Choline	r	false
M_chsterol[c]	Cholesterol	c	false
M_chsterol[l]	Cholesterol	l	false
M_chsterol[m]	Cholesterol	m	false
M_itaccoa[m]	Itaconyl Coenzyme A	m	false
M_citmcoa_L[m]	(3S)-Citramalyl Coenzyme A	m	false
M_cit[e]	Citrate	e	false
M_creat[m]	Creatine	m	false
M_pcreat[m]	Phosphocreatine	m	false
M_creat[c]	Creatine	c	false
M_pcreat[c]	Phosphocreatine	c	false
M_cl[e]	Chloride	e	false
M_cl[c]	Chloride	c	false
M_for[c]	Formate	c	false
M_for[e]	Formate	e	false
M_i[c]	Iodide	c	false
M_i[e]	Iodide	e	false
M_oxa[c]	Oxalate	c	false
M_oxa[e]	Oxalate	e	false
M_clpndcoa[x]	Docosa-7,10,13,16,19-All-Cis-Pentaenoyl Coenzyme A	x	false
M_clpndcrn[c]	7Z,10Z,13Z,16Z,19Z-Docosapentaenoylcarnitine	c	false
M_clpndcoa[m]	Docosa-7,10,13,16,19-All-Cis-Pentaenoyl Coenzyme A	m	false
M_clpndcrn[m]	7Z,10Z,13Z,16Z,19Z-Docosapentaenoylcarnitine	m	false
M_clpnd[e]	Docosapentaenoic Acid	e	false
M_clpnd[c]	Docosapentaenoic Acid	c	false
M_pglyc_hs[c]	Phosphatidylglycerol	c	false
M_clpn_hs[c]	Cardiolipin	c	false
M_cmp[g]	Cytidine 5'-Monophosphate	g	false
M_cmpacna[c]	Cytidine-5'-Monophosphate-N-Acetyl-Beta-Neuraminate	c	false
M_cmpacna[g]	Cytidine-5'-Monophosphate-N-Acetyl-Beta-Neuraminate	g	false
M_cmpacna[n]	Cytidine-5'-Monophosphate-N-Acetyl-Beta-Neuraminate	n	false
M_ppi[n]	Diphosphate	n	false
M_ctp[n]	Cytidine-5'-Triphosphate	n	false
M_co2[g]	Carbon Dioxide	g	false
M_co2[x]	Carbon Dioxide	x	false
M_coa[g]	Coenzyme A	g	false
M_coa[l]	Coenzyme A	l	false
M_coa[r]	Coenzyme A	r	false
M_2dpmhobq[m]	2-Decaprenyl-5-Hydroxy-6-Methoxy-3-Methyl-1,4-Benzoquinone	m	false
M_q10[m]	Ubiquinone-10	m	false
M_2dp6mobq[m]	2-Decaprenyl-6-Methoxy-1,4-Benzoquinone	m	false
M_2dp6mobq_me[m]	2-Decaprenyl-6-Methoxy-3-Methyl-1,4-Benzoquinone	m	false
M_2dp6mep[m]	2-Decaprenyl-6-Methoxyphenol	m	false
M_Tn_antigen[g]	Tn Antigen	g	false
M_core3[g]	Core 3	g	false
M_core4[g]	Core 4	g	false
M_core5[g]	Core 5	g	false
M_core7[g]	Core 7	g	false
M_co[c]	Carbon Monoxide	c	false
M_co[e]	Carbon Monoxide	e	false
M_T4hcinnm[m]	Trans-4-Coumarate	m	false
M_creat[e]	Creatine	e	false
M_crn[x]	L-Carnitine	x	false
M_pcrn[c]	O-Propanoylcarnitine	c	false
M_acrn[x]	O-Acetylcarnitine	x	false
M_crn[e]	L-Carnitine	e	false
M_dmnoncrn[x]	4,8-Dimethylnonanoyl Carnitine	x	false
M_dmnoncrn[m]	4,8-Dimethylnonanoyl Carnitine	m	false
M_crvnc[e]	Cervonic Acid, C22:6 N-3	e	false
M_crvnc[c]	Cervonic Acid, C22:6 N-3	c	false
M_cspg_a[l]	Chondroitin Sulfate A (GalNac4S-Glca) Proteoglycan	l	false
M_Ser_Gly_Ala_X_Gly[l]	Protein-Linked Serine Residue (Glycosaminoglycan Attachment Site)	l	false
M_cs_a[l]	Chondroitin Sulfate A (GalNac4S-Glca), Free Chain	l	false
M_cspg_b[l]	Chondroitin Sulfate B / Dermatan Sulfate (Idoa2S-GalNac4S) Proteoglycan	l	false
M_cs_b[l]	Chondroitin Sulfate B / Dermatan Sulfate (Idoa2S-GalNac4S), Free Chain	l	false
M_cspg_c[l]	Chondroitin Sulfate C (GalNac6S-Glca) Proteoglycan	l	false
M_cs_c[l]	Chondroitin Sulfate C (GalNac6S-Glca), Free Chain	l	false
M_cspg_d[l]	Chondroitin Sulfate D (GlcNac6S-Glca2S) Proteoglycan	l	false
M_cs_d[l]	Chondroitin Sulfate D (GlcNac6S-Glca2S), Free Chain	l	false
M_cspg_e[l]	Chondroitin Sulfate E (GalNac4,6Dis-Glca) Proteoglycan	l	false
M_cs_e[l]	Chondroitin Sulfate E (GalNac4,6Dis-Glca), Free Chain	l	false
M_pcrn[m]	O-Propanoylcarnitine	m	false
M_dmnoncoa[x]	4,8 Dimethylnonanoyl Coenzyme A	x	false
M_ppcoa[x]	Propanoyl Coenzyme A	x	false
M_acrn[r]	O-Acetylcarnitine	r	false
M_crn[r]	L-Carnitine	r	false
M_csn[e]	Cytosine	e	false
M_csn[c]	Cytosine	c	false
M_cspg_a[g]	Chondroitin Sulfate A (GalNac4S-Glca) Proteoglycan	g	false
M_cspg_a[e]	Chondroitin Sulfate A (GalNac4S-Glca) Proteoglycan	e	false
M_cspg_b[g]	Chondroitin Sulfate B / Dermatan Sulfate (Idoa2S-GalNac4S) Proteoglycan	g	false
M_cspg_b[e]	Chondroitin Sulfate B / Dermatan Sulfate (Idoa2S-GalNac4S) Proteoglycan	e	false
M_cspg_c[g]	Chondroitin Sulfate C (GalNac6S-Glca) Proteoglycan	g	false
M_cspg_c[e]	Chondroitin Sulfate C (GalNac6S-Glca) Proteoglycan	e	false
M_cspg_d[g]	Chondroitin Sulfate D (GlcNac6S-Glca2S) Proteoglycan	g	false
M_cspg_d[e]	Chondroitin Sulfate D (GlcNac6S-Glca2S) Proteoglycan	e	false
M_cspg_e[g]	Chondroitin Sulfate E (GalNac4,6Dis-Glca) Proteoglycan	g	false
M_cspg_e[e]	Chondroitin Sulfate E (GalNac4,6Dis-Glca) Proteoglycan	e	false
M_cyan[e]	Hydrogen Cyanide	e	false
M_cyan[c]	Hydrogen Cyanide	c	false
M_cyan[m]	Hydrogen Cyanide	m	false
M_focytC[m]	Ferrocytochrome C	m	false
M_ficytC[m]	Ferricytochrome C	m	false
M_q10h2[m]	Ubiquinol-10	m	false
M_Lcystin[c]	L-Cystine	c	false
M_gthrd[c]	Reduced Glutathione	c	false
M_gthox[c]	Glutathione Disulfide (Oxidized Glutathione)	c	false
M_mercppyr[c]	3-Mercaptopyruvate	c	false
M_glu_L[e]	L-Glutamate	e	false
M_Lcystin[e]	L-Cystine	e	false
M_cytd[c]	Cytidine	c	false
M_uri[c]	Uridine	c	false
M_cmp[m]	Cytidine 5'-Monophosphate	m	false
M_nh4[n]	Ammonium	n	false
M_h[n]	Proton	n	false
M_cytd[e]	Cytidine	e	false
M_cytd[l]	Cytidine	l	false
M_cdp[c]	Cytidine-5'-DIphosphate	c	false
M_dgtp[c]	Deoxyguanosine-5'-Triphosphate	c	false
M_dgdp[c]	Deoxyguanosine-5'-Diphosphate	c	false
M_dgtp[n]	Deoxyguanosine-5'-Triphosphate	n	false
M_dcmp[c]	Deoxycytidylic Acid	c	false
M_dcdp[c]	Deoxycytidine-5'-Diphosphate	c	false
M_dcmp[n]	Deoxycytidylic Acid	n	false
M_dcdp[n]	Deoxycytidine-5'-Diphosphate	n	false
M_dctp[c]	Deoxycytidine-5'-Triphosphate	c	false
M_dctp[n]	Deoxycytidine-5'-Triphosphate	n	false
M_datp[n]	Deoxyadenosine Triphosphate	n	false
M_utp[c]	Uridine-5'-TrIphosphate	c	false
M_cdp[m]	Cytidine-5'-DIphosphate	m	false
M_adp[n]	Adenosine Diphosphate	n	false
M_3aib_D[e]	D-3-Amino-Isobutanoate	e	false
M_3aib_D[m]	D-3-Amino-Isobutanoate	m	false
M_dad_2[c]	2-Deoxyadenosine	c	false
M_din[c]	Deoxyinosine	c	false
M_dad_2[e]	2-Deoxyadenosine	e	false
M_din[e]	Deoxyinosine	e	false
M_dag_hs[r]	Diglyceride	r	false
M_pa_hs[n]	Phosphatidate	n	false
M_dag_hs[n]	Diglyceride	n	false
M_dag_hs[e]	Diglyceride	e	false
M_nh4[x]	Ammonium	x	false
M_oaa[x]	Oxaloacetate	x	false
M_dd2coa[m]	Trans-Dodec-2-Enoyl Coenzyme A	m	false
M_dd3coa[m]	Cis-Dodec-3-Enoyl Coenzyme A	m	false
M_dcmp[m]	Deoxycytidylic Acid	m	false
M_dcyt[m]	Deoxycytidine	m	false
M_dcyt[n]	Deoxycytidine	n	false
M_dcsptn1coa[x]	(4Z,7Z,10Z,13Z,16Z)-Docosapentaenoyl Coenzyme A	x	false
M_dcsptn1crn[c]	4Z,7Z,10Z,13Z,16Z-Docosapentaenoylcarnitine	c	false
M_dcsptn1coa[m]	(4Z,7Z,10Z,13Z,16Z)-Docosapentaenoyl Coenzyme A	m	false
M_dcsptn1crn[m]	4Z,7Z,10Z,13Z,16Z-Docosapentaenoylcarnitine	m	false
M_dcsptn1[e]	(4Z,7Z,10Z,13Z,16Z)-Docosa-4,7,10,13,16-Pentaenoic Acid	e	false
M_dcsptn1[c]	(4Z,7Z,10Z,13Z,16Z)-Docosa-4,7,10,13,16-Pentaenoic Acid	c	false
M_L_dpchrm[c]	L-Dopachromate	c	false
M_dcyt[c]	Deoxycytidine	c	false
M_duri[c]	Deoxyuridine	c	false
M_dcyt[e]	Deoxycytidine	e	false
M_4h2oglt[m]	4-Hydroxy-2-Oxoglutarate	m	false
M_decdp[c]	All Trans Decaprenyl Diphosphate	c	false
M_decdp[m]	All Trans Decaprenyl Diphosphate	m	false
M_dedoldp_L[c]	Dehydrodolichol Diphosphate, Human Liver Homolog	c	false
M_dedolp_L[c]	Dehydrodolichol Phosphate, Human Liver Homolog	c	false
M_dedol_L[c]	Dehydrodolichol, Human Liver Homolog	c	false
M_dolichol_L[c]	Dolichol, Human Liver Homolog	c	false
M_tag_hs[c]	Triglyceride	c	false
M_dgchol[c]	Glycochenodeoxycholate	c	false
M_datp[m]	Deoxyadenosine Triphosphate	m	false
M_dadp[m]	Deoxyadenosine Diphosphate	m	false
M_dgdp[m]	Deoxyguanosine-5'-Diphosphate	m	false
M_dgmp[m]	Dgmp	m	false
M_dgsn[m]	Deoxyguanosine	m	false
M_dgsn[e]	Deoxyguanosine	e	false
M_dgsn[c]	Deoxyguanosine	c	false
M_3dhguln[c]	3-Dehydro-L-Gulonate	c	false
M_dhdascb[e]	Dehydroascorbide	e	false
M_dhcholestanate[m]	3Alpha,7Alpha-Dihydroxy-5Beta-Cholestanate	m	false
M_dhcholestanate[x]	3Alpha,7Alpha-Dihydroxy-5Beta-Cholestanate	x	false
M_fad[r]	Flavin Adenine Dinucleotide Oxidized	r	false
M_fadh2[r]	Flavin Adenine Dinucleotide Reduced	r	false
M_zymstnl[r]	Cholesta-8(9)-En-3Beta-Ol	r	false
M_chlstol[r]	5Alpha-Cholesta-7,24-Dien-3Beta-Ol	r	false
M_lthstrl[r]	5Alpha-Cholest-7-En-3Beta-Ol	r	false
M_dhcrm_hs[c]	Dihydroceramide	c	false
M_fad[c]	Flavin Adenine Dinucleotide Oxidized	c	false
M_fadh2[c]	Flavin Adenine Dinucleotide Reduced	c	false
M_3dpdhb_me[m]	3-Decaprenyl-4-Hydroxy-5-Methoxybenzoate	m	false
M_dhea[c]	3Beta-Hydroxyandrost-5-En-17-One	c	false
M_dhf[c]	7,8-Dihydrofolate	c	false
M_dhf[l]	7,8-Dihydrofolate	l	false
M_dhf[m]	7,8-Dihydrofolate	m	false
M_dhor_S[c]	(S)-Dihydroorotate	c	false
M_orot[c]	Orotate	c	false
M_56dura[c]	5,6-Dihydrouracil	c	false
M_cala[c]	N-Carbamoyl-Beta-Alaninate	c	false
M_56dthm[c]	5,6-Dihydrothymine	c	false
M_dhbpt[c]	6,7-Dihydrobiopterin	c	false
M_thbpt[c]	5,6,7,8-Tetrahydrobiopterin	c	false
M_mlthf[c]	5,10-Methylenetetrahydrofolate	c	false
M_didp[c]	Deoxyinosine-5'-Diphosphate	c	false
M_didp[n]	Deoxyinosine-5'-Diphosphate	n	false
M_digalside_hs[c]	Digalactosylceramide	c	false
M_digalside_hs[l]	Digalactosylceramide	l	false
M_ditp[c]	Deoxyinosine-5'-Triphosphate	c	false
M_ditp[n]	Deoxyinosine-5'-Triphosphate	n	false
M_dkmpp[c]	2,3-Diketo-5-Methylthio-1-Phosphopentane	c	false
M_2kmb[c]	2-Keto-4-Methylthiobutyrate	c	false
M_lac_D[e]	(R)-Lactate	e	false
M_lac_D[c]	(R)-Lactate	c	false
M_lac_D[m]	(R)-Lactate	m	false
M_dlnlcgcrn[c]	8Z,11Z,14Z-Eicosatrienoylcarnitine	c	false
M_dlnlcgcoa[m]	Dihomo-Gamma-Linolenyl Coenzyme A	m	false
M_dlnlcgcrn[m]	8Z,11Z,14Z-Eicosatrienoylcarnitine	m	false
M_dlnlcg[e]	Dihomo-Gamma-Linolenate	e	false
M_dlnlcg[c]	Dihomo-Gamma-Linolenate	c	false
M_dctp[m]	Deoxycytidine-5'-Triphosphate	m	false
M_dgtp[m]	Deoxyguanosine-5'-Triphosphate	m	false
M_dsT_antigen[g]	Disialyl-T Antigen	g	false
M_dttp[m]	Deoxythymidine-5'-Triphosphate	m	false
M_dttp[n]	Deoxythymidine-5'-Triphosphate	n	false
M_ethamp[r]	Ethanolamine Phosphate	r	false
M_gpi_sig[r]	Glycophosphatidylinositol (Gpi) Signal Sequence (C-Terminal Peptide)	r	false
M_kdn[c]	2-Keto-3-Deoxy-D-Glycero-D-Galactononic Acid	c	false
M_mem2emgacpail_prot_hs[r]	({[(mannosyl),(phosphoethanolaminyl)]-dimannosyl},{phosphoethanolaminyl})-mannosyl-glucosaminyl-acylphosphatidylinositol-Protein (M4B)	r	false
M_Ser_Thr[l]	Protein-Linked Serine Or Threonine Residue (O-Glycosylation Site)	l	false
M_sprm[c]	Spermine	c	false
M_ppi[x]	Diphosphate	x	false
M_dmpp[x]	Dimethylallyl Diphosphate	x	false
M_ipdp[x]	Isopentenyl Diphosphate	x	false
M_grdp[x]	Geranyl Diphosphate	x	false
M_dmhptcrn[c]	2,6 Dimethylheptanoyl Carnitine	c	false
M_dmhptcoa[m]	2,6 Dimethylheptanoyl Coenzyme A	m	false
M_dmhptcrn[m]	2,6 Dimethylheptanoyl Carnitine	m	false
M_dmhptcrn[e]	2,6 Dimethylheptanoyl Carnitine	e	false
M_dmnoncrn[c]	4,8-Dimethylnonanoyl Carnitine	c	false
M_dmnoncoa[c]	4,8 Dimethylnonanoyl Coenzyme A	c	false
M_dmnoncoa[m]	4,8 Dimethylnonanoyl Coenzyme A	m	false
M_dnad[c]	Deamino-Nad+	c	false
M_dnad[n]	Deamino-Nad+	n	false
M_dcdp[m]	Deoxycytidine-5'-Diphosphate	m	false
M_dtdp[m]	Deoxythymidine-5'-Diphosphate	m	false
M_dtdp[c]	Deoxythymidine-5'-Diphosphate	c	false
M_dudp[c]	Deoxyuridine-5'-Diphosphate	c	false
M_dudp[m]	Deoxyuridine-5'-Diphosphate	m	false
M_dutp[c]	Deoxyuridine-5'-Triphosphate	c	false
M_dutp[m]	Deoxyuridine-5'-Triphosphate	m	false
M_dttp[c]	Deoxythymidine-5'-Triphosphate	c	false
M_dolp_U[c]	Dolichyl Phosphate	c	false
M_dolmanp_U[c]	Dolichyl Phosphate D-Mannose, Human Uterine Homolog	c	false
M_2c23dh56dhoxin[c]	2-Carboxy-2,3-Dihydro-5,6-Dihydroxyindole	c	false
M_dopaqn[c]	L-Dopaquinone	c	false
M_dopasf[c]	Dopamine 3-O-Sulfate	c	false
M_dopasf[e]	Dopamine 3-O-Sulfate	e	false
M_dopa[e]	Dopamine	e	false
M_dpcoa[l]	Dephospho Coenzyme A	l	false
M_dpcoa[c]	Dephospho Coenzyme A	c	false
M_3pg[c]	3-Phospho-D-Glycerate	c	false
M_23dpg[c]	2,3-Bisphosphonato-D-Glycerate	c	false
M_13dpg[c]	3-Phospho-D-Glyceroyl Phosphate	c	false
M_pi[x]	Orthophosphate	x	false
M_5dpmev[x]	(R)-5-Diphosphomevalonate	x	false
M_ipdp[c]	Isopentenyl Diphosphate	c	false
M_frdp[c]	Farnesyl Diphosphate	c	false
M_g3p[c]	Glyceraldehyde 3-Phosphate	c	false
M_dtdp[n]	Deoxythymidine-5'-Diphosphate	n	false
M_dump[c]	Deoxyuridine-5'-Monophosphate	c	false
M_ura[c]	Uracil	c	false
M_thym[c]	Thymine	c	false
M_dump[m]	Deoxyuridine-5'-Monophosphate	m	false
M_duri[m]	Deoxyuridine	m	false
M_duri[e]	Deoxyuridine	e	false
M_3hbcoa[m]	(S)-3-Hydroxybutanoyl Coenzyme A	m	false
M_b2coa[x]	Crotonoyl Coenzyme A	x	false
M_3hbcoa[x]	(S)-3-Hydroxybutanoyl Coenzyme A	x	false
M_3hmbcoa[m]	(2S,3S)-3-Hydroxy-2-Methylbutanoyl Coenzyme A	m	false
M_eicostetcrn[c]	8Z,11Z,14Z,17Z-Eicosatetraenoylcarnitine	c	false
M_eicostetcoa[m]	(8Z,11Z,14Z,17Z)-Eicosatetraenoyl Coenzyme A	m	false
M_eicostetcrn[m]	8Z,11Z,14Z,17Z-Eicosatetraenoylcarnitine	m	false
M_eicostet[e]	Omega-3-Arachidonic Acid	e	false
M_eicostet[c]	Omega-3-Arachidonic Acid	c	false
M_elaidcrn[c]	Elaidic carnitine	c	false
M_od2coa[m]	(2E)-Octadecenoyl Coenzyme A	m	false
M_elaidcrn[m]	Elaidic carnitine	m	false
M_elaid[e]	(9E)-Octadecenoic Acid	e	false
M_elaid[c]	(9E)-Octadecenoic Acid	c	false
M_s2l2n2m2m[c]	De-Fuc Form Of Pa6 (Wo Peptide Linkage)	c	false
M_n2m2nm[l]	N2M2Nmasn (W/O Peptide Linkage)	l	false
M_ksi_deg2[l]	Keratan Sulfate I, Degradation Product 2	l	false
M_ksi_deg3[l]	Keratan Sulfate I, Degradation Product 3	l	false
M_s2l2n2m2m[l]	De-Fuc Form Of Pa6 (Wo Peptide Linkage)	l	false
M_estradiol[e]	Estradiol	e	false
M_estradiol[c]	Estradiol	c	false
M_estradiol[r]	Estradiol	r	false
M_estriol[r]	Estriol	r	false
M_estriol[c]	Estriol	c	false
M_estrones[e]	Estrone 3-Sulfate	e	false
M_estrones[c]	Estrone 3-Sulfate	c	false
M_estrone[r]	Estrone	r	false
M_estrone[c]	Estrone	c	false
M_etfox[m]	Electron Transfer Flavoprotein Oxidized	m	false
M_etfrd[m]	Electron Transfer Flavoprotein Reduced	m	false
M_ethamp[c]	Ethanolamine Phosphate	c	false
M_etha[c]	Ethanolamine	c	false
M_13_cis_retnglc[e]	13-Cis-Retinoyl Glucuronide	e	false
M_35cgmp[e]	3,5-Cyclic Guanosine Monophosphate	e	false
M_4hphac[e]	4-Hydroxyphenylacetate	e	false
M_adprbp[e]	Adenosine-5'-Diphosphate-D-Ribose 2-Phosphate	e	false
M_ak2lgchol_hs[e]	1-Alkyl 2-Lysoglycerol 3-Phosphocholine	e	false
M_aprgstrn[e]	(20S)-20-Hydroxypregn-4-En-3-One	e	false
M_avite1[e]	(+)-Alpha-Tocopherol	e	false
M_camp[e]	3,5-Cyclic Adenosine Monophosphate	e	false
M_chsterol[e]	Cholesterol	e	false
M_cmp[e]	Cytidine 5'-Monophosphate	e	false
M_fuc13galacglcgal14acglcgalgluside_hs[e]	Iii3Fuc-Nlc6Cer	e	false
M_fucacngal14acglcgalgluside_hs[e]	Iv3-A-Neuac,Iii3-A-Fuc-Nlc4Cer	e	false
M_fuc_L[e]	L-Fucose	e	false
M_gbside_hs[e]	Globoside	e	false
M_gchola[e]	Glycocholate	e	false
M_gdp[e]	Guanosine-5'-Diphosphate	e	false
M_gluala[e]	5-L-Glutamyl-L-Alanine	e	false
M_glyc_S[e]	(S)-Glycerate	e	false
M_gmp[e]	Guanosine-5'-Monophosphate	e	false
M_gp1c_hs[e]	Gp1C	e	false
M_gp1calpha_hs[e]	Gp1C Alpha	e	false
M_gq1b_hs[e]	Gq1B	e	false
M_gq1balpha_hs[e]	Gq1Balpha	e	false
M_gsn[e]	Guanosine	e	false
M_gthox[e]	Glutathione Disulfide (Oxidized Glutathione)	e	false
M_gthrd[e]	Reduced Glutathione	e	false
M_gtp[e]	Guanosine-5'-Triphosphate	e	false
M_h2o2[e]	Hydrogen Peroxide	e	false
M_ha[e]	Hyaluronan	e	false
M_hdca[e]	Hexadecanoate (N-C16:0)	e	false
M_hdcea[e]	Hexadecenoate (N-C16:1)	e	false
M_hexc[e]	Cerotic Acid	e	false
M_hista[e]	Histamine	e	false
M_hom_L[e]	L-Homoserine	e	false
M_hpdca[e]	Margaric Acid	e	false
M_hspg[e]	Heparan Sulfate Proteoglycan	e	false
M_idp[e]	Inosine-5'-Diphosphate	e	false
M_imp[e]	Inosine-5'-Monophosphate	e	false
M_inost[e]	Myo-Inositol	e	false
M_ksi[e]	Keratan Sulfate I	e	false
M_ksi_deg1[e]	Keratan Sulfate I, Degradation Product 1	e	false
M_ksii_core2[e]	Keratan Sulfate Ii (Core 2-Linked)	e	false
M_ksii_core4[e]	Keratan Sulfate Ii (Core 4-Linked)	e	false
M_leuktrA4[e]	Leukotriene A4	e	false
M_leuktrB4[e]	Leukotriene B4	e	false
M_leuktrC4[e]	Leukotriene C4	e	false
M_leuktrD4[e]	Leukotriene D4	e	false
M_leuktrE4[e]	Leukotriene E4	e	false
M_leuktrF4[e]	Leukotriene F4	e	false
M_lgnc[e]	Lignocerate	e	false
M_lipoate[e]	Lipoate	e	false
M_lneldc[e]	Linoelaidic Acid (All Trans C18:2)	e	false
M_lnlc[e]	Linoleate	e	false
M_lnlnca[e]	Alpha-Linolenate	e	false
M_lnlncg[e]	Gamma-Linolenate	e	false
M_lpchol_hs[e]	1-Acyl-Sn-Glycero-3-Phosphocholine	e	false
M_mag_hs[e]	Monoacylglycerol 2	e	false
M_meoh[e]	Methanol	e	false
M_mercplaccys[e]	3-Mercaptolactate-Cysteine Disulfide	e	false
M_mthgxl[e]	Methylglyoxal	e	false
M_n2m2nmasn[e]	N-Acetyl-Beta-D-Glucosaminyl-1,2-Alpha-D-Mannosyl-1,3-(N-Acetyl-Beta-D-Glucosaminyl-1,2-Alpha-D-Mannosyl-1,6)-(N-Acetyl-Beta-D-Glucosaminyl-1,4)-Beta-D-Mannosyl-1,4-N-Acetyl-Beta-D-Glucosaminyl-R	e	false
M_nad[e]	Nicotinamide Adenine Dinucleotide	e	false
M_nadp[e]	Nicotinamide Adenine Dinucleotide Phosphate	e	false
M_ncam[e]	Nicotinamide	e	false
M_no[e]	Nitric Oxide	e	false
M_nrpphr[e]	Norepinephrine	e	false
M_nrvnc[e]	Nervonic Acid	e	false
M_o2s[e]	Superoxide	e	false
M_oagd3_hs[e]	9-O-Acetylated Gd3	e	false
M_oagt3_hs[e]	9-O-Acetylated Gt3	e	false
M_ocdca[e]	Octadecanoate (N-C18:0)	e	false
M_ocdcea[e]	Octadecenoate (N-C18:1)	e	false
M_octa[e]	Octanoate (N-C8:0)	e	false
M_paf_hs[e]	1-Alkyl 2-Acteylglycerol 3-Phosphocholine	e	false
M_pchol_hs[e]	Phosphatidylcholine	e	false
M_pe_hs[e]	Phosphatidylethanolamine	e	false
M_peplys[e]	Peptidyl-L-Lysine	e	false
M_pglyc_hs[e]	Phosphatidylglycerol	e	false
M_phyQ[e]	Phylloquinone	e	false
M_phyt[e]	Phytanate	e	false
M_prgstrn[e]	Progesterone	e	false
M_prostgd2[e]	Prostaglandin D2	e	false
M_prostge2[e]	Prostaglandin E2	e	false
M_prostgf2[e]	Prostaglandin F2Alpha	e	false
M_ps_hs[e]	Phosphatidylserine	e	false
M_ptdca[e]	Pentadecanoic Acid	e	false
M_retfa[e]	Fatty Acid Retinol	e	false
M_retinol[e]	Retinol	e	false
M_retn[e]	All-Trans-Retinoate	e	false
M_retnglc[e]	Retinoyl Glucuronide	e	false
M_Rtotal[e]	R Total	e	false
M_Rtotal2[e]	R Total 2 Position	e	false
M_Rtotal3[e]	R Total 3 Position	e	false
M_s2l2fn2m2masn[e]	Pa6	e	false
M_s2l2n2m2masn[e]	De-Fuc Form Of Pa6	e	false
M_sl_L[e]	(S)-3-Sulfonatolactate	e	false
M_spc_hs[e]	Sphingosylphosphorylcholine	e	false
M_sph1p[e]	(2S,3R)-2-Azaniumyl-3-Hydroxyoctadecyl Phosphate	e	false
M_sphs1p[e]	Sphingosine 1-Phosphate	e	false
M_srtn[e]	Serotonin	e	false
M_strdnc[e]	Stearidonic Acid C18:4, N-3	e	false
M_tagat_D[e]	D-Tagatose	e	false
M_tchola[e]	Taurocholic acid	e	false
M_tcynt[e]	Thiocyanate	e	false
M_tdchola[e]	Taurochenodeoxycholate	e	false
M_tethex3[e]	6Z,9Z,12Z,15Z,18Z,21Z-Tetracosahexaenoic Acid	e	false
M_tetpent3[e]	9Z,12Z,15Z,18Z,21Z-Tetracosapentaenoic Acid	e	false
M_tetpent6[e]	6Z,9Z,12Z,15Z,18Z-Tetracosapentaenoic Acid	e	false
M_tettet6[e]	9Z,12Z,15Z,18Z-Tetracosatetraenoic Acid	e	false
M_thf[e]	5,6,7,8-Tetrahydrofolate	e	false
M_thmmp[e]	Thiamin Monophosphate	e	false
M_thym[e]	Thymine	e	false
M_thyox_L[e]	L-Thyroxine	e	false
M_tmndnc[e]	Timnodonic Acid C20:5, N-3	e	false
M_triodthy[e]	3,3,5-Triiodo-L-Thyronine	e	false
M_triodthysuf[e]	Triiodothyronine Sulfate	e	false
M_tststerone[e]	Testosterone	e	false
M_tsul[e]	Thiosulfate	e	false
M_ttdca[e]	Tetradecanoic Acid	e	false
M_txa2[e]	Thromboxane A2	e	false
M_tymsf[e]	Tyramine O-Sulfate	e	false
M_udp[e]	Uridine Diphosphate	e	false
M_ump[e]	Uridine-5'-Monophosphate	e	false
M_urate[e]	Urate	e	false
M_utp[e]	Uridine-5'-TrIphosphate	e	false
M_vacc[e]	Vaccenic Acid	e	false
M_vitd3[e]	Calciol	e	false
M_whhdca[e]	Omega Hydroxy Hexadecanoate (N-C16:0)	e	false
M_whtststerone[e]	W Hydroxy Testosterone	e	false
M_xoltri24[e]	(24S)-7Alpha,24-Dihydroxycholesterol	e	false
M_xylt[e]	Xylitol	e	false
M_f1a[l]	F1Alpha	l	false
M_fuc1p_L[c]	L-Fucose 1-Phosphate	c	false
M_gdpfuc[c]	Guanosine-5'-Diphosphate-L-Fucose	c	false
M_ddca[c]	Dodecanoic Acid	c	false
M_ttdcea[c]	9E-Tetradecenoic Acid (N-C14:1)	c	false
M_hdca[c]	Hexadecanoate (N-C16:0)	c	false
M_hdcea[c]	Hexadecenoate (N-C16:1)	c	false
M_ocdca[c]	Octadecanoate (N-C18:0)	c	false
M_ocdcea[c]	Octadecenoate (N-C18:1)	c	false
M_lnlc[c]	Linoleate	c	false
M_lneldc[c]	Linoelaidic Acid (All Trans C18:2)	c	false
M_ptdca[c]	Pentadecanoic Acid	c	false
M_ptdcacoa[c]	Pentadecanoyl Coenzyme A	c	false
M_hpdca[c]	Margaric Acid	c	false
M_hpdcacoa[c]	Heptadecanoyl Coenzyme A	c	false
M_vacc[c]	Vaccenic Acid	c	false
M_lnlncg[c]	Gamma-Linolenate	c	false
M_lnlnca[c]	Alpha-Linolenate	c	false
M_strdnc[c]	Stearidonic Acid C18:4, N-3	c	false
M_pristcoa[c]	Pristanoyl Coenzyme A	c	false
M_tmndnc[c]	Timnodonic Acid C20:5, N-3	c	false
M_phyt[c]	Phytanate	c	false
M_phytcoa[c]	Phytanoyl Coenzyme A	c	false
M_lgnc[c]	Lignocerate	c	false
M_nrvnc[c]	Nervonic Acid	c	false
M_tettet6[c]	9Z,12Z,15Z,18Z-Tetracosatetraenoic Acid	c	false
M_tetpent6[c]	6Z,9Z,12Z,15Z,18Z-Tetracosapentaenoic Acid	c	false
M_tetpent3[c]	9Z,12Z,15Z,18Z,21Z-Tetracosapentaenoic Acid	c	false
M_tethex3[c]	6Z,9Z,12Z,15Z,18Z,21Z-Tetracosahexaenoic Acid	c	false
M_hexc[c]	Cerotic Acid	c	false
M_occoa[c]	Octanoyl Coenzyme A (N-C8:0 Coenzyme A)	c	false
M_octa[c]	Octanoate (N-C8:0)	c	false
M_malcoa[c]	Malonyl Coenzyme A	c	false
M_whhdca[c]	Omega Hydroxy Hexadecanoate (N-C16:0)	c	false
M_fald[c]	Formaldehyde	c	false
M_Sfglutth[c]	S-Formylglutathionate	c	false
M_tdcoa[m]	Myristoyl Coenzyme A	m	false
M_ptdcacoa[m]	Pentadecanoyl Coenzyme A	m	false
M_occoa[m]	Octanoyl Coenzyme A (N-C8:0 Coenzyme A)	m	false
M_hpdcacoa[m]	Heptadecanoyl Coenzyme A	m	false
M_stcoa[x]	Stearoyl Coenzyme A (N-C18:0 Coenzyme A)	x	false
M_octd11ecoa[m]	11-Octadecenoyl Coenzyme A	m	false
M_lnlccoa[m]	Linoleic Coenzyme A	m	false
M_lneldccoa[m]	(6Z,9Z)-Octadecadienoyl Coenzyme A	m	false
M_lnlncacoa[m]	Alpha-Linolenoyl Coenzyme A	m	false
M_lnlncgcoa[m]	Gamma-Linolenoyl Coenzyme A	m	false
M_lnlncgcoa[x]	Gamma-Linolenoyl Coenzyme A	x	false
M_strdnccoa[m]	Stearidonoyl Coenzyme A	m	false
M_strdnccoa[x]	Stearidonoyl Coenzyme A	x	false
M_tmndnccoa[m]	Eicosa-5,8,11,14,17-All-Cis-Pentaenoyl Coenzyme A	m	false
M_tmndnccoa[x]	Eicosa-5,8,11,14,17-All-Cis-Pentaenoyl Coenzyme A	x	false
M_odecoa[x]	Octadecenoyl Coenzyme A (N-C18:1 Coenzyme A)	x	false
M_nrvnccoa[x]	Cis-15-Tetracosenoyl Coenzyme A	x	false
M_tettet6coa[x]	(9Z,12Z,15Z,18Z)-Tetracosatetraenoyl Coenzyme A	x	false
M_tetpent3coa[x]	(9Z,12Z,15Z,18Z,21Z)-Tetracosapentaenoyl Coenzyme A	x	false
M_tetpent6coa[x]	Tetracosa-6,9,12,15,18-All-Cis-Pentaenoyl Coenzyme A	x	false
M_tethex3coa[x]	Tetracosa-6,9,12,15,18,21-All-Cis-Hexaenoyl Coenzyme A	x	false
M_hexccoa[x]	Hexacosanoyl Coenzyme A	x	false
M_dcacoa[c]	Decanoyl Coenzyme A (N-C10:0 Coenzyme A)	c	false
M_ddcacoa[c]	Lauroyl Coenzyme A	c	false
M_xu1p_D[c]	D-Xylulose 1-Phosphate	c	false
M_gcald[c]	Glycolaldehyde	c	false
M_glyald[c]	D-Glyceraldehyde	c	false
M_f6p[c]	D-Fructose 6-Phosphate	c	false
M_f26bp[c]	Beta-D-Fructofuranose 2,6-Bisphosphate	c	false
M_fe2[m]	Iron (Fe2+)	m	false
M_pheme[m]	Protoheme	m	false
M_ppp9[m]	Protoporphyrin	m	false
M_formcoa[c]	Formyl Coenzyme A	c	false
M_fe2[e]	Iron (Fe2+)	e	false
M_fe2[c]	Iron (Fe2+)	c	false
M_fe3[e]	Iron (Fe3+)	e	false
M_fuc_L[c]	L-Fucose	c	false
M_Lkynr[c]	L-Kynurenine	c	false
M_fol[c]	Folate	c	false
M_fol[e]	Folate	e	false
M_formcoa[x]	Formyl Coenzyme A	x	false
M_for[m]	Formate	m	false
M_for[r]	Formate	r	false
M_5dhf[m]	Pentaglutamyl Folate (Dhf)	m	false
M_thf[m]	5,6,7,8-Tetrahydrofolate	m	false
M_frdp[x]	Farnesyl Diphosphate	x	false
M_frdp[r]	Farnesyl Diphosphate	r	false
M_fru[e]	D-Fructose	e	false
M_fru[c]	D-Fructose	c	false
M_thf[c]	5,6,7,8-Tetrahydrofolate	c	false
M_fuc13galacglcgal14acglcgalgluside_hs[c]	Iii3Fuc-Nlc6Cer	c	false
M_fucacngal14acglcgalgluside_hs[c]	Iv3-A-Neuac,Iii3-A-Fuc-Nlc4Cer	c	false
M_fuc_L[l]	L-Fucose	l	false
M_ksi[l]	Keratan Sulfate I	l	false
M_ksi_deg1[l]	Keratan Sulfate I, Degradation Product 1	l	false
M_s2l2fn2m2masn[l]	Pa6	l	false
M_s2l2n2m2masn[l]	De-Fuc Form Of Pa6	l	false
M_fum[m]	Fumarate	m	false
M_so4[m]	Sulfate	m	false
M_so4[c]	Sulfate	c	false
M_tsul[m]	Thiosulfate	m	false
M_tsul[c]	Thiosulfate	c	false
M_ksii_core4_pre1[g]	Keratan Sulfate Ii Biosynthesis, Precursor 1	g	false
M_ksii_core4_pre6[g]	Keratan Sulfate Ii Biosynthesis, Precursor 6	g	false
M_ksii_core4_pre9[g]	Keratan Sulfate Ii Biosynthesis, Precursor 9	g	false
M_ksii_core4_pre10[g]	Keratan Sulfate Ii Biosynthesis, Precursor 10	g	false
M_ksii_core2_pre1[g]	Keratan Sulfate Ii Biosynthesis, Precursor 1	g	false
M_ksii_core2_pre6[g]	Keratan Sulfate Ii Biosynthesis, Precursor 6	g	false
M_ksii_core2_pre9[g]	Keratan Sulfate Ii Biosynthesis, Precursor 9	g	false
M_ksii_core2_pre10[g]	Keratan Sulfate Ii Biosynthesis, Precursor 10	g	false
M_glyc3p[c]	Glycerol 3-Phosphate	c	false
M_glu5sa[m]	L-Glutamate 5-Semialdehyde	m	false
M_1pyr5c[m]	1-Pyrroline-5-Carboxylate	m	false
M_6pgl[r]	6-Phospho-D-Glucono-1,5-Lactone	r	false
M_g6p[c]	D-Glucose 6-Phosphate	c	false
M_gudac[c]	Guanidinoacetic Acid	c	false
M_gacpail_hs[c]	Glucosaminyl-Acylphosphatidylinositol	c	false
M_gacpail_hs[r]	Glucosaminyl-Acylphosphatidylinositol	r	false
M_paps[g]	3'-Phosphoadenylyl Sulfate	g	false
M_pap[g]	Adenosine 3,5-Bismonophosphate	g	false
M_sgalside_hs[g]	Sulfatide Galactocerebroside	g	false
M_galside_hs[g]	D-Galactosyl-N-Acylsphingosine	g	false
M_gal[l]	D-Galactose	l	false
M_ksi_deg26[l]	Keratan Sulfate I, Degradation Product 26	l	false
M_ksi_deg27[l]	Keratan Sulfate I, Degradation Product 27	l	false
M_ksi_deg29[l]	Keratan Sulfate I, Degradation Product 29	l	false
M_ksi_deg30[l]	Keratan Sulfate I, Degradation Product 30	l	false
M_ksi_deg32[l]	Keratan Sulfate I, Degradation Product 32	l	false
M_ksi_deg33[l]	Keratan Sulfate I, Degradation Product 33	l	false
M_ksi_deg35[l]	Keratan Sulfate I, Degradation Product 35	l	false
M_ksi_deg36[l]	Keratan Sulfate I, Degradation Product 36	l	false
M_ksi_deg38[l]	Keratan Sulfate I, Degradation Product 38	l	false
M_ksi_deg39[l]	Keratan Sulfate I, Degradation Product 39	l	false
M_ksi_deg40[l]	Keratan Sulfate I, Degradation Product 40	l	false
M_ksi_deg41[l]	Keratan Sulfate I, Degradation Product 41	l	false
M_ksii_core2_deg2[l]	Keratan Sulfate Ii (Core 2-Linked), Degradation Product 2	l	false
M_ksii_core2_deg3[l]	Keratan Sulfate Ii (Core 2-Linked), Degradation Product 3	l	false
M_ksii_core2_deg5[l]	Keratan Sulfate Ii (Core 2-Linked), Degradation Product 5	l	false
M_ksii_core2_deg6[l]	Keratan Sulfate Ii (Core 2-Linked), Degradation Product 6	l	false
M_ksii_core2_deg8[l]	Keratan Sulfate Ii (Core 2-Linked), Degradation Product 8	l	false
M_ksii_core2_deg9[l]	Keratan Sulfate Ii (Core 2-Linked), Degradation Product 9	l	false
M_core6[l]	Core 6	l	false
M_ksii_core4_deg2[l]	Keratan Sulfate Ii (Core 4-Linked), Degradation Product 2	l	false
M_ksii_core4_deg3[l]	Keratan Sulfate Ii (Core 4-Linked), Degradation Product 3	l	false
M_ksi_deg5[l]	Keratan Sulfate I, Degradation Product 5	l	false
M_ksi_deg6[l]	Keratan Sulfate I, Degradation Product 6	l	false
M_ksi_deg8[l]	Keratan Sulfate I, Degradation Product 8	l	false
M_ksi_deg9[l]	Keratan Sulfate I, Degradation Product 9	l	false
M_ksi_deg11[l]	Keratan Sulfate I, Degradation Product 11	l	false
M_ksi_deg12[l]	Keratan Sulfate I, Degradation Product 12	l	false
M_ksi_deg14[l]	Keratan Sulfate I, Degradation Product 14	l	false
M_ksi_deg15[l]	Keratan Sulfate I, Degradation Product 15	l	false
M_ksi_deg17[l]	Keratan Sulfate I, Degradation Product 17	l	false
M_ksi_deg18[l]	Keratan Sulfate I, Degradation Product 18	l	false
M_ksi_deg20[l]	Keratan Sulfate I, Degradation Product 20	l	false
M_ksi_deg21[l]	Keratan Sulfate I, Degradation Product 21	l	false
M_ksi_deg23[l]	Keratan Sulfate I, Degradation Product 23	l	false
M_ksi_deg24[l]	Keratan Sulfate I, Degradation Product 24	l	false
M_galgluside_hs[l]	Galactosyl Glucosyl Ceramide	l	false
M_gd3_hs[g]	Gd3	g	false
M_gt3_hs[g]	Gt3	g	false
M_cs_hs_linkage[g]	Chondroitin Sulfate/Heparan Sulfate Linkage Region (Glca-(Gal)2-Xyl-L-Ser (Protein))	g	false
M_cs_pre[g]	Chondroitin Sulfate Precursor (GalNac-Glca-(Gal)2-Xyl-L-Ser (Protein))	g	false
M_cs_a_b_pre2[g]	Chondroitin Sulfate A (GalNac4S-Glca) And B (Idoa2S-GalNac4S), Precursor 2	g	false
M_cs_a_b_pre3[g]	Chondroitin Sulfate A (GalNac4S-Glca) And B (Idoa2S-GalNac4S), Precursor 3	g	false
M_cs_c_pre2[g]	Chondroitin Sulfate C (GalNac6S-Glca), Precursor 2	g	false
M_cs_c_pre3[g]	Chondroitin Sulfate C (GalNac6S-Glca), Precursor 3	g	false
M_cs_d_pre3[g]	Chondroitin Sulfate D (GlcNac6S-Glca2S), Precursor 3	g	false
M_cs_d_pre4[g]	Chondroitin Sulfate D (GlcNac6S-Glca2S), Precursor 4	g	false
M_cs_e_pre3[g]	Chondroitin Sulfate E (GalNac4,6Dis-Glca), Precursor 3	g	false
M_cs_e_pre4[g]	Chondroitin Sulfate E (GalNac4,6Dis-Glca), Precursor 4	g	false
M_Ser_Thr[g]	Protein-Linked Serine Or Threonine Residue (O-Glycosylation Site)	g	false
M_gal[c]	D-Galactose	c	false
M_galt[c]	Galactitol	c	false
M_galside_hs[c]	D-Galactosyl-N-Acylsphingosine	c	false
M_gal[e]	D-Galactose	e	false
M_lxser[g]	Gal-Xyl-L-Ser (Protein)	g	false
M_l2xser[g]	(Gal)2-Xyl-L-Ser (Protein)	g	false
M_xser[g]	Xyl-L-Ser (Protein)	g	false
M_gam[e]	D-Glucosamine	e	false
M_gam[c]	D-Glucosamine	c	false
M_malt[e]	Maltose	e	false
M_oagd3_hs[c]	9-O-Acetylated Gd3	c	false
M_gd3_hs[c]	Gd3	c	false
M_oagd3_hs[g]	9-O-Acetylated Gd3	g	false
M_oagt3_hs[c]	9-O-Acetylated Gt3	c	false
M_oagt3_hs[g]	9-O-Acetylated Gt3	g	false
M_gar[c]	N1-(5-Phospho-D-Ribosyl)Glycinamide	c	false
M_fgam[c]	N2-Formyl-N1-(5-Phospho-D-Ribosyl)Glycinamide	c	false
M_n2m2nmasn[l]	N-Acetyl-Beta-D-Glucosaminyl-1,2-Alpha-D-Mannosyl-1,3-(N-Acetyl-Beta-D-Glucosaminyl-1,2-Alpha-D-Mannosyl-1,6)-(N-Acetyl-Beta-D-Glucosaminyl-1,4)-Beta-D-Mannosyl-1,4-N-Acetyl-Beta-D-Glucosaminyl-R	l	false
M_glc_D[l]	D-Glucose	l	false
M_gluside_hs[l]	D-Glucosyl-N-Acylsphingosine	l	false
M_gbside_hs[c]	Globoside	c	false
M_gbside_hs[l]	Globoside	l	false
M_gcald[m]	Glycolaldehyde	m	false
M_glyclt[m]	Glycolate	m	false
M_lpam[m]	Lipoamide	m	false
M_mlthf[m]	5,10-Methylenetetrahydrofolate	m	false
M_dhlam[m]	Dihydrolipoamide	m	false
M_gchola[c]	Glycocholate	c	false
M_gmp[c]	Guanosine-5'-Monophosphate	c	false
M_gdpddman[c]	Guanosine-5'-Diphosphate-4-Dehydro-6-Deoxy-Alpha-D-Mannose	c	false
M_glu_L[l]	L-Glutamate	l	false
M_thf[l]	5,6,7,8-Tetrahydrofolate	l	false
M_5oxpro[c]	5-Oxoprolinate	c	false
M_Tyr_ggn[c]	Tyr-194 Of Apo-Glycogenin Protein (Primer For Glycogen Synthesis)	c	false
M_udpg[c]	Uridine-5'-Diphosphate-Glucose	c	false
M_ggn[c]	Primed Glycogenin (Glycogenin-8[1,4-Glc])	c	false
M_ttc_ggdp[c]	Trans,Trans,Cis-Geranylgeranyl Diphosphate	c	false
M_glu_L[r]	L-Glutamate	r	false
M_leuktrC4[r]	Leukotriene C4	r	false
M_leuktrD4[r]	Leukotriene D4	r	false
M_leuktrE4[c]	Leukotriene E4	c	false
M_leuktrF4[c]	Leukotriene F4	c	false
M_ser_L[m]	L-Serine	m	false
M_3htmelys[c]	3-Hydroxy-N6,N6,N6-Trimethyl-L-Lysine	c	false
M_4tmeabut[c]	4-Trimethylammoniobutanal	c	false
M_glac[c]	D-Glucurono-6,3-Lactone	c	false
M_glcr[c]	D-Glucarate	c	false
M_glac[r]	D-Glucurono-6,3-Lactone	r	false
M_glygn2[c]	Glycogen, Structure 2 (Glycogenin-1,6-{7[1,4-Glc], 4[1,4-Glc]})	c	false
M_glygn1[c]	Glycogen, Structure 1 (Glycogenin-11[1,4-Glc])	c	false
M_hs_deg9[l]	Heparan Sulfate, Degradation Product 9	l	false
M_glcur[l]	D-Glucuronate	l	false
M_hs_deg10[l]	Heparan Sulfate, Degradation Product 10	l	false
M_cs_a_deg2[l]	Chondroitin Sulfate A (GalNac4S-Glca), Degradation Product 2	l	false
M_cs_a_deg3[l]	Chondroitin Sulfate A (GalNac4S-Glca), Degradation Product 3	l	false
M_cs_c_deg2[l]	Chondroitin Sulfate C (GalNac6S-Glca), Degradation Product 2	l	false
M_cs_c_deg3[l]	Chondroitin Sulfate C (GalNac6S-Glca), Degradation Product 3	l	false
M_cs_d_deg3[l]	Chondroitin Sulfate D (GlcNac6S-Glca2S), Degradation Product 3	l	false
M_cs_d_deg4[l]	Chondroitin Sulfate D (GlcNac6S-Glca2S), Degradation Product 4	l	false
M_cs_e_deg3[l]	Chondroitin Sulfate E (GalNac4,6Dis-Glca), Degradation Product 3	l	false
M_cs_e_deg4[l]	Chondroitin Sulfate E (GalNac4,6Dis-Glca), Degradation Product 4	l	false
M_ha[l]	Hyaluronan	l	false
M_ha_deg1[l]	Hyaluronan Degradation Product 1	l	false
M_ha_pre1[l]	Hyaluronan Biosynthesis, Precursor 1	l	false
M_cs_b_pre4[g]	Chondroitin Sulfate B (Idoa2S-GalNac4S), Precursor 4	g	false
M_hs_pre10[g]	(Glcn2S-Glca)4-GlcNac-Glca-Gal-Gal-Xyl-L-Ser (Protein)	g	false
M_hs_pre11[g]	(Glcn2S-Idoa-Glcn2S-Glca)2-GlcNac-Glca-Gal-Gal-Xyl-L-Ser (Protein)	g	false
M_cs_a_b_e_pre1[g]	Chondroitin Sulfate A (GalNac4S-Glca), B (Idoa2S-GalNac4S), And E (GalNac4,6Dis-Glca), Precursor 1	g	false
M_udpglcur[g]	Uridine-5'-Diphosphate-Glucuronate	g	false
M_cs_c_d_e_pre1[g]	Chondroitin Sulfate C (GalNac6S-Glca) And D (GlcNac6S-Glca2S), Precursor 1	g	false
M_cs_d_pre2[g]	Chondroitin Sulfate D (GlcNac6S-Glca2S) Precursor 2	g	false
M_cs_e_pre2[g]	Chondroitin Sulfate E (GalNac4,6Dis-Glca), Precursor 2	g	false
M_hs_pre1[g]	Heparan Sulfate, Precursor 1	g	false
M_hs_pre2[g]	Heparan Sulfate, Precursor 2	g	false
M_hs_pre3[g]	GlcNac-Glca-GlcNac-Glca-Gal-Gal-Xyl-L-Ser (Protein)	g	false
M_hs_pre4[g]	Glca-GlcNac-Glca-GlcNac-Glca-Gal-Gal-Xyl-L-Ser (Protein)	g	false
M_hs_pre5[g]	(GlcNac-Glca)2-GlcNac-Glca-Gal-Gal-Xyl-L-Ser (Protein)	g	false
M_hs_pre6[g]	Glca-(GlcNac-Glca)2-GlcNac-Glca-Gal-Gal-Xyl-L-Ser (Protein)	g	false
M_hs_pre7[g]	(GlcNac-Glca)3-GlcNac-Glca-Gal-Gal-Xyl-L-Ser (Protein)	g	false
M_hs_pre8[g]	Glca-(GlcNac-Glca)3-GlcNac-Glca-Gal-Gal-Xyl-L-Ser (Protein)	g	false
M_hs_deg3[l]	Heparan Sulfate, Degradation Product 3	l	false
M_hs_deg4[l]	Heparan Sulfate, Degradation Product 4	l	false
M_hs_deg8[l]	Heparan Sulfate, Degradation Product 8	l	false
M_hs_deg14[l]	Heparan Sulfate, Degradation Product 14	l	false
M_hs_deg15[l]	Heparan Sulfate, Degradation Product 15	l	false
M_hs_deg20[l]	Heparan Sulfate, Degradation Product 20	l	false
M_hs_deg21[l]	Idoa2S-Beta-1,4-GlcNac(3S)-Alpha-1,4-Glca-Beta-1,3-Gal-Beta-1,3-Gal-Beta-1,4-Xylose	l	false
M_hs_deg24[l]	GlcNac-Glca-(Gal)2-Xyl	l	false
M_hs_deg25[l]	Glca-Beta-1,3-Gal-Beta-1,3-Gal-Beta-1,4-Xylose	l	false
M_hs_pre9[g]	(GlcNac-Glca)4-GlcNac-Glca-Gal-Gal-Xyl-L-Ser (Protein)	g	false
M_uacgam[c]	Uridine-5'-Diphosphate-N-Acetyl-Alpha-D-Glucosamine	c	false
M_ump[c]	Uridine-5'-Monophosphate	c	false
M_glc_D[g]	D-Glucose	g	false
M_glcur[c]	D-Glucuronate	c	false
M_glcur[r]	D-Glucuronate	r	false
M_dxtrn[c]	Phosphorylase-Limit Dextrin (Glycogenin-1,6{4[1,4-Glc], 4[1,4-Glc]})	c	false
M_glygn3[c]	Glycogen, Structure 3 (Glycogenin-7[1,4-Glc])	c	false
M_guln[r]	L-Gulonate	r	false
M_gln_L[m]	L-Glutamine	m	false
M_glucys[c]	Gamma-L-Glutamyl-L-Cysteine	c	false
M_5forthf[c]	5-Formiminotetrahydrofolate	c	false
M_forglu[c]	N-Formimidoyl-L-Glutamate	c	false
M_glx[c]	Glyoxylate	c	false
M_glyc3p[m]	Glycerol 3-Phosphate	m	false
M_2pg[c]	2-Phospho-D-Glycerate	c	false
M_glyc_R[c]	D-Glycerate	c	false
M_glyclt[c]	Glycolate	c	false
M_glyclt[x]	Glycolate	x	false
M_glyc_S[c]	(S)-Glycerate	c	false
M_glyc[c]	Glycerol	c	false
M_glyc[m]	Glycerol	m	false
M_gthrd[m]	Reduced Glutathione	m	false
M_lgt_S[m]	(R)-S-Lactoylglutathionate	m	false
M_6pgc[r]	6-Phospho-D-Gluconate	r	false
M_ru5p_D[r]	D-Ribulose 5-Phosphate	r	false
M_sarcs[c]	Sarcosine	c	false
M_gp1calpha_hs[c]	Gp1C Alpha	c	false
M_gp1calpha_hs[g]	Gp1C Alpha	g	false
M_gp1c_hs[c]	Gp1C	c	false
M_gp1c_hs[g]	Gp1C	g	false
M_hdca[r]	Hexadecanoate (N-C16:0)	r	false
M_mgacpail_hs[r]	Mannosyl-Glucosaminyl-Acylphosphatidylinositiol (H2)	r	false
M_gq1balpha_hs[c]	Gq1Balpha	c	false
M_gq1balpha_hs[g]	Gq1Balpha	g	false
M_gq1b_hs[c]	Gq1B	c	false
M_gsn[c]	Guanosine	c	false
M_gsn[l]	Guanosine	l	false
M_gthox[m]	Glutathione Disulfide (Oxidized Glutathione)	m	false
M_gthrd[r]	Reduced Glutathione	r	false
M_gua[c]	Guanine	c	false
M_xan[c]	Xanthine	c	false
M_guln[c]	L-Gulonate	c	false
M_pe_hs[r]	Phosphatidylethanolamine	r	false
M_emgacpail_hs[r]	Phosphoethanolaminyl-Mannosyl-Glucosylaminyl-Acylphosphatidylinositol (H5)	r	false
M_m2gacpail_hs[r]	Dimannosyl-Glucosaminyl-Acylphosphatidylinositol (H3)	r	false
M_h2o2[l]	Hydrogen Peroxide	l	false
M_h2o2[n]	Hydrogen Peroxide	n	false
M_m3gacpail_hs[r]	Trimannosyl-Glucosaminyl-Acylphosphatidylinositol (H4)	r	false
M_em3gacpail_hs[r]	Phosphoethanolaminyl-Trimannosyl-Glucosaminyl-Acylphosphatidylinositol (H6)	r	false
M_em2emgacpail_hs[r]	(Phosphoethanolaminyl-Dimannosyl),(Phosphoethanolaminyl)-Mannosyl-Glucosaminyl-Acylphosphatidylinositol (H7)	r	false
M_m3emgacpail_hs[r]	(Trimannosyl),(Phosphoethanolaminyl)-Mannosyl-Glucosaminyl-Acylphosphatidylinositol (M4C)	r	false
M_mem2emgacpail_hs[r]	({[(Mannosyl),(Phosphoethanolaminyl)]-Dimannosyl},{Phosphoethanolaminyl})-Mannosyl-Glucosaminyl-Acylphosphatidylinositol (M4B) (Mem2Emgacpail Heparan Sulfate)	r	false
M_pre_prot[r]	Glycophosphatidylinositol (Gpi)-Anchored Protein Precursor	r	false
M_udpglcur[c]	Uridine-5'-Diphosphate-Glucuronate	c	false
M_hestratriol[c]	4-Hydroxyestradiol	c	false
M_his_L[c]	L-Histidine	c	false
M_hista[c]	Histamine	c	false
M_his_L[e]	L-Histidine	e	false
M_im4act[c]	Imidazole-4-Acetaldehyde	c	false
M_aacoa[c]	Acetoacetyl Coenzyme A	c	false
M_hmgcoa[c]	Hydroxymethylglutaryl Coenzyme A	c	false
M_hmgcoa[m]	Hydroxymethylglutaryl Coenzyme A	m	false
M_hmgcoa[x]	Hydroxymethylglutaryl Coenzyme A	x	false
M_hom_L[c]	L-Homoserine	c	false
M_pheme[c]	Protoheme	c	false
M_pristanal[x]	Pristanal	x	false
M_phyt2ohcoa[x]	2-Hydroxyphytanoyl Coenzyme A	x	false
M_hpdcacrn[c]	Heptadecanoylcarnitine	c	false
M_hpdcacrn[m]	Heptadecanoylcarnitine	m	false
M_hpyr[c]	3-Hydroxypyruvate	c	false
M_hpyr[m]	3-Hydroxypyruvate	m	false
M_hpyr[x]	3-Hydroxypyruvate	x	false
M_hs_deg1[l]	Heparan Sulfate, Degradation Product 1	l	false
M_hs_deg2[l]	Heparan Sulfate, Degradation Product 2	l	false
M_hs_deg6[l]	Heparan Sulfate, Degradation Product 6	l	false
M_hs_deg7[l]	Heparan Sulfate, Degradation Product 7	l	false
M_hs_deg12[l]	Heparan Sulfate, Degradation Product 12	l	false
M_hs_deg13[l]	Heparan Sulfate, Degradation Product 13	l	false
M_hs_deg18[l]	Heparan Sulfate, Degradation Product 18	l	false
M_hs_deg19[l]	Heparan Sulfate, Degradation Product 19	l	false
M_nadph[x]	Nicotinamide Adenine Dinucleotide Phosphate - Reduced	x	false
M_nadp[x]	Nicotinamide Adenine Dinucleotide Phosphate	x	false
M_cholcoaone[x]	3A,7A,12A-Trihydroxy-5B-24-Oxocholestanoyl Coenzyme A	x	false
M_andrstandn[r]	5Alpha-Androstane-3,17-Dione	r	false
M_prgnlone[c]	Pregnenolone	c	false
M_17ahprgnlone[c]	17Alpha-Hydroxypregnenolone	c	false
M_xol7aone[r]	7Alpha-Hydroxycholest-4-En-3-One	r	false
M_hspg[l]	Heparan Sulfate Proteoglycan	l	false
M_hs[l]	Heparan Sulfate, Free Chain	l	false
M_hspg[g]	Heparan Sulfate Proteoglycan	g	false
M_hxan[c]	Hypoxanthine	c	false
M_pydam[c]	Pyridoxamine	c	false
M_pyam5p[c]	Pyridoxamine 5-Phosphate	c	false
M_taur[c]	Taurine	c	false
M_icit[c]	Isocitric Acid	c	false
M_icit[x]	Isocitric Acid	x	false
M_3ityr_L[c]	3-Iodo-L-Tyrosine	c	false
M_iodine[c]	Iodine	c	false
M_35diotyr[c]	3,5-Diiodo-L-Tyrosine	c	false
M_triodthy[c]	3,3,5-Triiodo-L-Thyronine	c	false
M_thyox_L[c]	L-Thyroxine	c	false
M_tyr_L[c]	L-Tyrosine	c	false
M_hs_deg5[l]	Heparan Sulfate, Degradation Product 5	l	false
M_idour[l]	L-Iduronate	l	false
M_hs_deg16[l]	Heparan Sulfate, Degradation Product 16	l	false
M_hs_deg17[l]	Heparan Sulfate, Degradation Product 17	l	false
M_hs_deg22[l]	Idoa-Beta-1,4-GlcNac(3S)-Alpha-1,4-Glca-Beta-1,3-Gal-Beta-1,3-Gal-Beta-1,4-Xylose	l	false
M_hs_deg23[l]	GlcNac(3S)-Alpha-1,4-Glca-Beta-1,3-Gal-Beta-1,3-Gal-Beta-1,4-Xylose	l	false
M_cs_b_deg3[l]	Chondroitin Sulfate B / Dermatan Sulfate (Idoa2S-GalNac4S), Degradation Product 3	l	false
M_idour[c]	L-Iduronate	c	false
M_idp[n]	Inosine-5'-Diphosphate	n	false
M_ile_L[e]	L-Isoleucine	e	false
M_ile_L[c]	L-Isoleucine	c	false
M_ile_L[m]	L-Isoleucine	m	false
M_itacon[m]	Itaconic Acid	m	false
M_itp[n]	Iinosine-5'-Triphosphate	n	false
M_f1p[c]	D-Fructose 1-Phosphate	c	false
M_xylu_D[c]	D-Xylulose	c	false
M_tagat_D[c]	D-Tagatose	c	false
M_ksii_core2[g]	Keratan Sulfate Ii (Core 2-Linked)	g	false
M_ksii_core2[l]	Keratan Sulfate Ii (Core 2-Linked)	l	false
M_ksii_core4[g]	Keratan Sulfate Ii (Core 4-Linked)	g	false
M_ksii_core4[l]	Keratan Sulfate Ii (Core 4-Linked)	l	false
M_4aphdob[c]	4-(2-Aminophenyl)-2,4-Dioxobutanoate	c	false
M_kynate[c]	Kynurenic Acid	c	false
M_lcts[e]	Lactose	e	false
M_lgt_S[c]	(R)-S-Lactoylglutathionate	c	false
M_lald_L[m]	(S)-Lactaldehyde	m	false
M_lac_L[m]	(S)-Lactate	m	false
M_lcts[g]	Lactose	g	false
M_3spyr[c]	3-Sulfonatopyruvate	c	false
M_leuktrA4[r]	Leukotriene A4	r	false
M_leuktrB4[c]	Leukotriene B4	c	false
M_leuktrB4[r]	Leukotriene B4	r	false
M_leuktrC4[c]	Leukotriene C4	c	false
M_leuktrD4[c]	Leukotriene D4	c	false
M_leu_L[e]	L-Leucine	e	false
M_leu_L[c]	L-Leucine	c	false
M_leu_L[m]	L-Leucine	m	false
M_xyl_D[l]	Aldehydo-D-Xylose	l	false
M_cs_a_deg5[l]	Chondroitin Sulfate A (GalNac4S-Glca), Degradation Product 5	l	false
M_cs_c_deg5[l]	Chondroitin Sulfate C (GalNac6S-Glca), Degradation Product 5	l	false
M_cs_e_deg7[l]	Chondroitin Sulfate E (GalNac4,6Dis-Glca), Degradation Product 7	l	false
M_lipoate[c]	Lipoate	c	false
M_lac_L[c]	(S)-Lactate	c	false
M_lneldccrn[c]	6Z,9Z-Octadecadienoylcarnitine	c	false
M_lneldccrn[m]	6Z,9Z-Octadecadienoylcarnitine	m	false
M_lnlccrn[c]	Linoleyl Carnitine	c	false
M_lnlccrn[m]	Linoleyl Carnitine	m	false
M_lnlncacrn[c]	Alpha-Linolenyl Carnitine	c	false
M_lnlncacrn[m]	Alpha-Linolenyl Carnitine	m	false
M_lnlncgcrn[c]	Gamma-Linolenoylcarnitine	c	false
M_lnlncgcrn[m]	Gamma-Linolenoylcarnitine	m	false
M_44mctr[c]	4,4-Dimethyl-5Alpha-Cholesta-8,14,24-Trien-3Beta-Ol	c	false
M_lanost[c]	Lanosterol	c	false
M_lanost[r]	Lanosterol	r	false
M_Ssq23epx[r]	Squalene 2,3-Epoxide	r	false
M_lpchol_hs[c]	1-Acyl-Sn-Glycero-3-Phosphocholine	c	false
M_g3pc[c]	Glycerophosphocholine	c	false
M_mag_hs[c]	Monoacylglycerol 2	c	false
M_glyc[e]	Glycerol	e	false
M_retfa[c]	Fatty Acid Retinol	c	false
M_retinol[c]	Retinol	c	false
M_retinol_cis_11[c]	11-Cis-Retinol	c	false
M_retinol_9_cis[c]	9-Cis-Retinol	c	false
M_trp_L[c]	L-Tryptophan	c	false
M_trypta[c]	Tryptamine	c	false
M_3mldz[c]	1-Methylimidazole-4-Acetaldehyde	c	false
M_malt[l]	Maltose	l	false
M_malt[c]	Maltose	c	false
M_man[e]	D-Mannose	e	false
M_normete_L[c]	L-Normetanephrine	c	false
M_3mgcoa[m]	Trans-3-Methylglutaconyl Coenzyme A	m	false
M_malcoa[x]	Malonyl Coenzyme A	x	false
M_mercplaccys[c]	3-Mercaptolactate-Cysteine Disulfide	c	false
M_mercplac[c]	3-Mercaptolactate	c	false
M_tcynt[c]	Thiocyanate	c	false
M_5mdru1p[c]	5-Methylthio-5-Deoxy-D-Ribulose 1-Phosphate	c	false
M_meoh[c]	Methanol	c	false
M_mepi[c]	Metanephrine	c	false
M_mepi[e]	Metanephrine	e	false
M_met_L[e]	L-Methionine	e	false
M_mev_R[x]	(R)-Mevalonate	x	false
M_5pmev[x]	(R)-5-Phosphonatomevalonate	x	false
M_mhista[c]	N(Tele)-Methylhistaminium	c	false
M_minohp[c]	Myo-Inositol Hexakisphosphate	c	false
M_mi1345p[c]	1D-Myo-Inositol 1,3,4,5-Tetrakisphosphate	c	false
M_mi134p[c]	1D-Myo-Inositol 1,3,4-Trisphosphate	c	false
M_mi34p[c]	1D-Myo-Inositol 3,4-Bisphosphate	c	false
M_mi1p_D[c]	1D-Myo-Inositol 1-Phosphate	c	false
M_mi145p[c]	1D-Myo-Inositol 1,4,5-Trisphosphate	c	false
M_mi14p[c]	(1R,2R,3R,4R,5R,6S)-2,3,5,6-Tetrahydroxy-4-(Phosphonatooxy)Cyclohexyl Phosphate	c	false
M_mi4p_D[c]	1D-Myo-Inositol 4-Phosphate	c	false
M_mi1p_D[n]	1D-Myo-Inositol 1-Phosphate	n	false
M_mi3p_D[c]	1D-Myo-Inositol 3-Phosphate	c	false
M_minohp[n]	Myo-Inositol Hexakisphosphate	n	false
M_malttr[c]	Maltotriose	c	false
M_malttr[l]	Maltotriose	l	false
M_mmcoa_S[m]	(S)-Methylmalonyl Coenzyme A	m	false
M_mmcoa_R[m]	(R)-Methylmalonyl Coenzyme A	m	false
M_5mta[c]	5-Methylthioadenosine	c	false
M_5mdr1p[c]	5-Methylthio-5-Deoxy-D-Ribose 1-Phosphate	c	false
M_4aabutn[c]	4-Acetamidobutanoate	c	false
M_ksi_deg7[l]	Keratan Sulfate I, Degradation Product 7	l	false
M_ksi_deg10[l]	Keratan Sulfate I, Degradation Product 10	l	false
M_ksi_deg13[l]	Keratan Sulfate I, Degradation Product 13	l	false
M_ksi_deg16[l]	Keratan Sulfate I, Degradation Product 16	l	false
M_ksi_deg19[l]	Keratan Sulfate I, Degradation Product 19	l	false
M_ksi_deg22[l]	Keratan Sulfate I, Degradation Product 22	l	false
M_ksi_deg25[l]	Keratan Sulfate I, Degradation Product 25	l	false
M_ksi_deg28[l]	Keratan Sulfate I, Degradation Product 28	l	false
M_ksi_deg31[l]	Keratan Sulfate I, Degradation Product 31	l	false
M_ksi_deg34[l]	Keratan Sulfate I, Degradation Product 34	l	false
M_cs_a_deg1[l]	Chondroitin Sulfate A (GalNac4S-Glca), Degradation Product 1	l	false
M_ksi_deg37[l]	Keratan Sulfate I, Degradation Product 37	l	false
M_ksii_core2_deg4[l]	Keratan Sulfate Ii (Core 2-Linked), Degradation Product 4	l	false
M_ksii_core2_deg7[l]	Keratan Sulfate Ii (Core 2-Linked), Degradation Product 7	l	false
M_ksii_core4_deg4[l]	Keratan Sulfate Ii (Core 4-Linked), Degradation Product 4	l	false
M_cs_a_deg4[l]	Chondroitin Sulfate A (GalNac4S-Glca), Degradation Product 4	l	false
M_cs_b_deg1[l]	Chondroitin Sulfate B / Dermatan Sulfate (Idoa2S-GalNac4S), Degradation Product 1	l	false
M_cs_b_deg2[l]	Chondroitin Sulfate B / Dermatan Sulfate (Idoa2S-GalNac4S), Degradation Product 2	l	false
M_cs_d_deg2[l]	Chondroitin Sulfate D (GlcNac6S-Glca2S), Degradation Product 2	l	false
M_cs_d_deg6[l]	Chondroitin Sulfate D (GlcNac6S-Glca2S), Degradation Product 6	l	false
M_nac[e]	Nicotinate	e	false
M_nac[c]	Nicotinate	c	false
M_ncam[c]	Nicotinamide	c	false
M_nad[n]	Nicotinamide Adenine Dinucleotide	n	false
M_udp[l]	Uridine Diphosphate	l	false
M_udpacgal[l]	Uridine-5'-Diphosphate-N-Acetyl-D-Galactosamine	l	false
M_Tn_antigen[l]	Tn Antigen	l	false
M_carn[c]	Carnosine	c	false
M_udp[r]	Uridine Diphosphate	r	false
M_ump[r]	Uridine-5'-Monophosphate	r	false
M_pi[g]	Orthophosphate	g	false
M_ump[g]	Uridine-5'-Monophosphate	g	false
M_nicrns[c]	Nicotinate D-Ribonucleoside	c	false
M_nicrnt[c]	Nicotinate D-Ribonucleotide	c	false
M_nicrnt[n]	Nicotinate D-Ribonucleotide	n	false
M_nmn[n]	Nicotinamide Ribotide	n	false
M_nmn[c]	Nicotinamide Ribotide	c	false
M_prpp[c]	5-Phospho-Alpha-D-Ribose 1-Diphosphate	c	false
M_nwharg[c]	N-(Omega)-Hydroxyarginine	c	false
M_no[c]	Nitric Oxide	c	false
M_r1p[c]	Alpha-D-Ribose 1-Phosphate	c	false
M_sT_antigen[g]	Sialyl-T Antigen	g	false
M_dimp[c]	2-Deoxyinosine 5-Phosphate	c	false
M_uri[e]	Uridine	e	false
M_uri[l]	Uridine	l	false
M_ump[l]	Uridine-5'-Monophosphate	l	false
M_cmp[l]	Cytidine 5'-Monophosphate	l	false
M_dtmp[l]	Deoxythymidine-5'-Phosphate	l	false
M_thymd[l]	Thymidine	l	false
M_dtmp[m]	Deoxythymidine-5'-Phosphate	m	false
M_amp[l]	Adenosine Monophosphate	l	false
M_gmp[l]	Guanosine-5'-Monophosphate	l	false
M_xmp[c]	Xanthylic Acid	c	false
M_o2s[m]	Superoxide	m	false
M_o2s[n]	Superoxide	n	false
M_o2s[x]	Superoxide	x	false
M_o2[n]	Oxygen	n	false
M_succ[m]	Succinate	m	false
M_retn[c]	All-Trans-Retinoate	c	false
M_13_cis_retn[c]	13-Cis-Retinoate	c	false
M_orn[e]	Ornithine	e	false
M_orot5p[c]	Orotidine 5'-Phosphate	c	false
M_prgnlone[m]	Pregnenolone	m	false
M_xoltriol[m]	5Beta-Cholestane-3Alpha,7Alpha,12Alpha-Triol	m	false
M_xoltetrol[m]	5Beta-Cholestane-3Alpha,7Alpha,12Alpha,26-Tetrol	m	false
M_thcholst[m]	3Alpha,7Alpha,12Alpha-Trihydroxy-5Beta-Cholestan-26-Al	m	false
M_thcholstoic[m]	3Alpha,7Alpha,12Alpha-Trihydroxy-5Beta-Cholestanoate	m	false
M_xol7ah2[m]	5Beta-Cholestane-3Alpha,7Alpha-Diol	m	false
M_xol7ah3[m]	5Beta-Cholestane-3Alpha,7Alpha,26-Triol	m	false
M_xol7ah2al[m]	3Alpha,7Alpha-Dihydroxy-5Beta-Cholestan-26-Al	m	false
M_xol27oh[m]	27-Hydroxycholesterol	m	false
M_leuktrB4woh[r]	W-Hydroxyl Leukotriene B4	r	false
M_xol27oh[r]	27-Hydroxycholesterol	r	false
M_leuktrB4wcooh[r]	W-Carboxy Leukotriene B4	r	false
M_pro_L[m]	L-Proline	m	false
M_pa_hs[r]	Phosphatidate	r	false
M_pa_hs[g]	Phosphatidate	g	false
M_pac[c]	Phenylacetate	c	false
M_ak2lgchol_hs[c]	1-Alkyl 2-Lysoglycerol 3-Phosphocholine	c	false
M_paf_hs[c]	1-Alkyl 2-Acteylglycerol 3-Phosphocholine	c	false
M_pail_hs[n]	1-Phosphatidyl-1D-Myo-Inositol	n	false
M_pail45p_hs[c]	Phosphatidylinositol 4,5-Bisphosphate	c	false
M_pail45p_hs[n]	Phosphatidylinositol 4,5-Bisphosphate	n	false
M_pail4p_hs[c]	1-Phosphatidyl-1D-Myo-Inositol 4-Phosphate	c	false
M_pail4p_hs[n]	1-Phosphatidyl-1D-Myo-Inositol 4-Phosphate	n	false
M_pan4p[c]	Pantetheine 4-Phosphate	c	false
M_ptth[c]	Pantetheine	c	false
M_pchol_hs[m]	Phosphatidylcholine	m	false
M_pchol_hs[r]	Phosphatidylcholine	r	false
M_pchol_hs[g]	Phosphatidylcholine	g	false
M_pcollg5hlys[c]	Erythro-5-Hydroxy-L-Lysine	c	false
M_pdx5p[c]	Pyridoxine 5-Phosphate	c	false
M_pydx5p[c]	Pyridoxal 5-Phosphate	c	false
M_pydxn[c]	Pyridoxine	c	false
M_pe_hs[m]	Phosphatidylethanolamine	m	false
M_peamn[c]	2-Phenylethanaminium	c	false
M_pacald[c]	Phenylacetaldehyde	c	false
M_pristcoa[x]	Pristanoyl Coenzyme A	x	false
M_prostgd2[c]	Prostaglandin D2	c	false
M_prostgh2[c]	Prostaglandin H2	c	false
M_prostgd2[r]	Prostaglandin D2	r	false
M_prostgh2[r]	Prostaglandin H2	r	false
M_prostge2[r]	Prostaglandin E2	r	false
M_prostgi2[r]	Prostaglandin I2	r	false
M_pgp_hs[c]	Phosphatidyl Glycerol Phosphate	c	false
M_1p3h5c[m]	L-1-Pyrroline-3-Hydroxy-5-Carboxylate	m	false
M_phe_L[e]	L-Phenylalanine	e	false
M_phe_L[c]	L-Phenylalanine	c	false
M_phe_L[m]	L-Phenylalanine	m	false
M_phpyr[m]	Keto-Phenylpyruvate	m	false
M_thbpt4acam[c]	4A-Hydroxytetrahydrobiopterin	c	false
M_succ[x]	Succinate	x	false
M_phytcoa[x]	Phytanoyl Coenzyme A	x	false
M_phyQ[c]	Phylloquinone	c	false
M_pail345p_hs[c]	1-Phosphatidyl-1D-Myo-Inositol 3,4,5-Trisphosphate	c	false
M_pi[n]	Orthophosphate	n	false
M_pail345p_hs[n]	1-Phosphatidyl-1D-Myo-Inositol 3,4,5-Trisphosphate	n	false
M_pail34p_hs[c]	1-Phosphatidyl-1D-Myo-Inositol 3,4-Bisphosphate	c	false
M_pail3p_hs[c]	1-Phosphatidyl-1D-Myo-Inositol 3-Phosphate	c	false
M_pail35p_hs[c]	1-Phosphatidyl-1D-Myo-Inositol 3,5-Bisphosphate	c	false
M_pail5p_hs[c]	1-Phosphatidyl-1D-Myo-Inositol 5-Phosphate	c	false
M_pail5p_hs[n]	1-Phosphatidyl-1D-Myo-Inositol 5-Phosphate	n	false
M_pail_hs[r]	1-Phosphatidyl-1D-Myo-Inositol	r	false
M_ppmi12346p[c]	5-Diphosphoinositol Pentakisphosphate	c	false
M_ppmi12346p[n]	5-Diphosphoinositol Pentakisphosphate	n	false
M_pnto_R[c]	(R)-Pantothenate	c	false
M_cysam[c]	Cysteamine	c	false
M_pnto_R[e]	(R)-Pantothenate	e	false
M_pppi[c]	Triphosphate	c	false
M_ppa[e]	Propionate	e	false
M_phpyr[c]	Keto-Phenylpyruvate	c	false
M_2hyoxplac[c]	2-Hydroxyphenylacetate	c	false
M_pppg9[c]	Protoporphyrinogen Ix	c	false
M_pppg9[m]	Protoporphyrinogen Ix	m	false
M_pram[c]	5-Phospho-Beta-D-Ribosylamine	c	false
M_prist[x]	Pristanic Acid	x	false
M_prostgh2[e]	Prostaglandin H2	e	false
M_prostgi2[e]	Prostaglandin I2	e	false
M_prostgi2[c]	Prostaglandin I2	c	false
M_pro_L[c]	L-Proline	c	false
M_pro_L[e]	L-Proline	e	false
M_3hpcoa[m]	3-Hydroxypropanoyl Coenzyme A	m	false
M_ps_hs[c]	Phosphatidylserine	c	false
M_ptdcacrn[c]	Pentadecanoylcarnitine	c	false
M_ptdcacrn[m]	Pentadecanoylcarnitine	m	false
M_hdca[x]	Hexadecanoate (N-C16:0)	x	false
M_phyt[x]	Phytanate	x	false
M_ahdt[c]	7,8-Dihydroneopterin 3-Triphosphate	c	false
M_6pthp[c]	6-Pyruvoyl-5,6,7,8-Tetrahydropterin	c	false
M_ptrc[c]	Putrescine	c	false
M_4abutn[c]	4-Aminobutanal	c	false
M_pydx[c]	Pyridoxal	c	false
M_retinal_11_cis[c]	11-Cis-Retinal	c	false
M_retinal_cis_9[c]	All-Trans-Retinal	c	false
M_ru5p_D[c]	D-Ribulose 5-Phosphate	c	false
M_retnglc[c]	Retinoyl Glucuronide	c	false
M_13_cis_retnglc[c]	13-Cis-Retinoyl Glucuronide	c	false
M_13_cis_retnglc[r]	13-Cis-Retinoyl Glucuronide	r	false
M_retnglc[r]	Retinoyl Glucuronide	r	false
M_retn[r]	All-Trans-Retinoate	r	false
M_13_cis_retn[r]	13-Cis-Retinoate	r	false
M_ribflv[e]	Riboflavin	e	false
M_rnam[c]	N-Ribosylnicotinamide	c	false
M_Rtotal3crn[c]	R Total 3 Carnitine	c	false
M_Rtotal3crn[m]	R Total 3 Carnitine	m	false
M_cs_d_pre5[g]	Chondroitin Sulfate D (GlcNac6S-Glca2S), Precursor 5	g	false
M_cs_b_pre5[g]	Chondroitin Sulfate B (Idoa2S-GalNac4S), Precursor 5	g	false
M_hs_pre12[g]	Glcn2S-Idoa-Glcn2S-Glca2S-Glcn2S-Idoa2S-Glcn2S-Glca-GlcNac-Glca-Gal-Gal-Xyl-L-Ser (Protein)	g	false
M_hs_pre13[g]	Glcn2S-Idoa-Glcn2,6Dis-Glca2S-Glcn2,6Dis-Idoa2S-Glcn2,6Dis-Glca-GlcNac-Glca-Gal-Gal-Xyl-L-Ser (Protein)	g	false
M_hs_pre14[g]	Heparan Sulfate, Precursor 14	g	false
M_hs_pre15[g]	Heparan Sulfate, Precursor 15	g	false
M_hs_deg11[l]	Heparan Sulfate, Degradation Product 11	l	false
M_cs_e_pre5a[g]	Chondroitin Sulfate E (GalNac4,6Dis-Glca), Precursor 5A	g	false
M_cs_e_pre5b[g]	Chondroitin Sulfate E (GalNac4,6Dis-Glca), Precursor 5B	g	false
M_ksi_deg4[l]	Keratan Sulfate I, Degradation Product 4	l	false
M_ksii_core2_deg1[l]	Keratan Sulfate Ii (Core 2-Linked), Degradation Product 1	l	false
M_ksii_core4_deg1[l]	Keratan Sulfate Ii (Core 4-Linked), Degradation Product 1	l	false
M_sbt_D[c]	D-Sorbitol	c	false
M_selmeth[c]	Selenomethionine	c	false
M_ser_L[x]	L-Serine	x	false
M_sgalside_hs[c]	Sulfatide Galactocerebroside	c	false
M_sph1p[c]	(2S,3R)-2-Azaniumyl-3-Hydroxyoctadecyl Phosphate	c	false
M_sl_L[c]	(S)-3-Sulfonatolactate	c	false
M_sphmyln_hs[g]	Sphingomyelin	g	false
M_sphmyln_hs[l]	Sphingomyelin	l	false
M_sphings[c]	Sphingosine	c	false
M_spc_hs[c]	Sphingosylphosphorylcholine	c	false
M_sphmyln_hs[c]	Sphingomyelin	c	false
M_so4[e]	Sulfate	e	false
M_sphs1p[c]	Sphingosine 1-Phosphate	c	false
M_spmd[c]	Spermidine	c	false
M_o2[e]	Oxygen	e	false
M_sql[r]	Squalene	r	false
M_gm1b_hs[g]	Gm1B	g	false
M_gd1a_hs[g]	N-Acetylneuraminosyl-D-Galactosyl-N-Acetyl-D-Galactosaminyl-(N-Acetylneuraminosyl)-D-Galactosyl-D-Glucosylceramide Dianion	g	false
M_gt1b_hs[g]	Gt1B	g	false
M_gq1c_hs[g]	Gq1C	g	false
M_strdnccrn[c]	6Z,9Z,12Z,15Z-Octadecatetraenoylcarnitine	c	false
M_strdnccrn[m]	6Z,9Z,12Z,15Z-Octadecatetraenoylcarnitine	m	false
M_succ[e]	Succinate	e	false
M_tchola[c]	Taurocholic acid	c	false
M_tcynt[m]	Thiocyanate	m	false
M_tdchola[c]	Taurochenodeoxycholate	c	false
M_thmmp[c]	Thiamin Monophosphate	c	false
M_thmpp[c]	Thiamine Diphosphate	c	false
M_tetpent3crn[c]	9Z,12Z,15Z,18Z,21Z-Tetracosapentaenoylcarnitine	c	false
M_tetpent3coa[m]	(9Z,12Z,15Z,18Z,21Z)-Tetracosapentaenoyl Coenzyme A	m	false
M_tetpent3crn[m]	9Z,12Z,15Z,18Z,21Z-Tetracosapentaenoylcarnitine	m	false
M_tetpent6crn[c]	6Z,9Z,12Z,15Z,18Z-Tetracosapentaenoylcarnitine	c	false
M_tetpent6coa[m]	Tetracosa-6,9,12,15,18-All-Cis-Pentaenoyl Coenzyme A	m	false
M_tetpent6crn[m]	6Z,9Z,12Z,15Z,18Z-Tetracosapentaenoylcarnitine	m	false
M_tettet6crn[c]	9Z,12Z,15Z,18Z-Tetracosatetraenoylcarnitine	c	false
M_tettet6coa[m]	(9Z,12Z,15Z,18Z)-Tetracosatetraenoyl Coenzyme A	m	false
M_tettet6crn[m]	9Z,12Z,15Z,18Z-Tetracosatetraenoylcarnitine	m	false
M_thcholstoic[x]	3Alpha,7Alpha,12Alpha-Trihydroxy-5Beta-Cholestanoate	x	false
M_thymd[e]	Thymidine	e	false
M_thymd[c]	Thymidine	c	false
M_thm[c]	Thiamin	c	false
M_thm[m]	Thiamin	m	false
M_thmtp[c]	Thiamine-Triphosphate	c	false
M_tmlys[c]	N6,N6,N6-Trimethyl-L-Lysine	c	false
M_tmndnccrn[c]	5Z,8Z,11Z,14Z,17Z-Eicosapentaenoylcarnitine	c	false
M_tmndnccrn[m]	5Z,8Z,11Z,14Z,17Z-Eicosapentaenoylcarnitine	m	false
M_trdrd[c]	Reduced Thioredoxin	c	false
M_trdox[c]	Oxidized Thioredoxin	c	false
M_q10[c]	Ubiquinone-10	c	false
M_q10h2[c]	Ubiquinol-10	c	false
M_triodthysuf[c]	Triiodothyronine Sulfate	c	false
M_trp_L[e]	L-Tryptophan	e	false
M_tststerone[c]	Testosterone	c	false
M_ttdcrn[m]	Tetradecenoylcarnitine(5)	m	false
M_ttdcrn[c]	Tetradecenoylcarnitine(5)	c	false
M_txa2[c]	Thromboxane A2	c	false
M_tymsf[c]	Tyramine O-Sulfate	c	false
M_tym[c]	Tyramine	c	false
M_tyr_L[e]	L-Tyrosine	e	false
M_tyr_L[m]	L-Tyrosine	m	false
M_udpacgal[c]	Uridine-5'-Diphosphate-N-Acetyl-D-Galactosamine	c	false
M_udpglcur[r]	Uridine-5'-Diphosphate-Glucuronate	r	false
M_udpg[r]	Uridine-5'-Diphosphate-Glucose	r	false
M_udpxyl[g]	Uridine-5'-Diphosphate-Alpha-D-Xylose	g	false
M_udpxyl[c]	Uridine-5'-Diphosphate-Alpha-D-Xylose	c	false
M_udpxyl[r]	Uridine-5'-Diphosphate-Alpha-D-Xylose	r	false
M_ura[e]	Uracil	e	false
M_urate[c]	Urate	c	false
M_urea[e]	Urea	e	false
M_urea[c]	Urea	c	false
M_val_L[e]	L-Valine	e	false
M_val_L[c]	L-Valine	c	false
M_val_L[m]	L-Valine	m	false
M_vitd3[c]	Calciol	c	false
M_thcholstoic[r]	3Alpha,7Alpha,12Alpha-Trihydroxy-5Beta-Cholestanoate	r	false
M_whtststerone[c]	W Hydroxy Testosterone	c	false
M_xoltri24[c]	(24S)-7Alpha,24-Dihydroxycholesterol	c	false
M_xser[r]	Xyl-L-Ser (Protein)	r	false
M_xu5p_D[c]	D-Xylulose 5-Phosphate	c	false
M_xylt[c]	Xylitol	c	false
M_Ser_Gly_Ala_X_Gly[r]	Protein-Linked Serine Residue (Glycosaminoglycan Attachment Site)	r	false
M_xyl_D[c]	Aldehydo-D-Xylose	c	false
M_4abutn[e]	4-Aminobutanal	e	false
M_dgmp[e]	Dgmp	e	false
M_dgtp[e]	Deoxyguanosine-5'-Triphosphate	e	false
M_dha[e]	Glycerone	e	false
M_dhap[e]	Dihydroxyacetone Phosphate	e	false
M_fald[e]	Formaldehyde	e	false
M_HC00250[e]	Hydrosulfide	e	false
M_HC01444[e]	Galactosylglycerol	e	false
M_HC01577[e]	Gamma-Glutamyl-Beta-Cyanoalanine	e	false
M_HC01609[e]	Uroporphyrinogeni	e	false
M_cpppg1[e]	Coproporphyrinogen I	e	false
M_HC01700[e]	Gamma-Glutamyl-3-Aminopropiononitrile	e	false
M_itp[e]	Iinosine-5'-Triphosphate	e	false
M_orot[e]	Orotate	e	false
M_pydx5p[e]	Pyridoxal 5-Phosphate	e	false
M_HC00617[c]	Ferricytochrome B5	c	false
M_HC00619[c]	Ferrocytochrome B5	c	false
M_dpcoa[m]	Dephospho Coenzyme A	m	false
M_ppi[e]	Diphosphate	e	false
M_HC01672[c]	Acetyl Adenylate	c	false
M_HC01434[m]	Oxalosuccinate	m	false
M_HC01434[x]	Oxalosuccinate	x	false
M_HC00591[c]	2-Oxoglutaramate	c	false
M_HC00591[m]	2-Oxoglutaramate	m	false
M_HC01118[r]	Presqualene Diphosphate	r	false
M_lac_L[x]	(S)-Lactate	x	false
M_fdp[c]	D-Fructose 1,6-Bisphosphate	c	false
M_HC00250[c]	Hydrosulfide	c	false
M_HC01668[m]	Propinol Adenylate	m	false
M_glyald[m]	D-Glyceraldehyde	m	false
M_r5p[r]	Alpha-D-Ribose 5-Phosphate	r	false
M_ptrc[e]	Putrescine	e	false
M_pmtcoa[r]	Palmitoyl Coenzyme A (N-C16:0 Coenzyme A)	r	false
M_HC00342[m]	Cis-Aconitate	m	false
M_3pg[m]	3-Phospho-D-Glycerate	m	false
M_glyc_R[m]	D-Glycerate	m	false
M_3hpp[m]	3-Hydroxypropionate	m	false
M_HC00682[m]	S-Acetyldihydrolipoamide	m	false
M_HC01254[c]	6-Lactoyl-5,6,7,8-Tetrahydropterin	c	false
M_e4p[c]	D-Erythrose 4-Phosphate	c	false
M_HC00361[c]	Sedoheptulose 1,7-Bisphosphate	c	false
M_s7p[c]	Sedoheptulose 7-Phosphate	c	false
M_HC10859[c]	Malonyl-Carnitin	c	false
M_HC10859[m]	Malonyl-Carnitin	m	false
M_HC10859[x]	Malonyl-Carnitin	x	false
M_pmtcrn[r]	L-Palmitoylcarnitine	r	false
M_pmtcrn[x]	L-Palmitoylcarnitine	x	false
M_lnlccoa[r]	Linoleic Coenzyme A	r	false
M_lnlccrn[r]	Linoleyl Carnitine	r	false
M_lnlccoa[x]	Linoleic Coenzyme A	x	false
M_lnlccrn[x]	Linoleyl Carnitine	x	false
M_arachdcoa[r]	Arachidonoyl Coenzyme A	r	false
M_arachdcrn[r]	C20:4 Carnitine	r	false
M_arachdcrn[x]	C20:4 Carnitine	x	false
M_hdcoa[r]	Palmitoleyl Coenzyme A	r	false
M_hdcecrn[r]	Palmitoleoyl-Carnitine	r	false
M_HC01712[m]	S-Glutaryldihydrolipoamide	m	false
M_dgmp[c]	Dgmp	c	false
M_HC00718[c]	N-Methylethanolaminium Phosphate	c	false
M_mev_R[c]	(R)-Mevalonate	c	false
M_pac[m]	Phenylacetate	m	false
M_pacald[m]	Phenylacetaldehyde	m	false
M_betald[c]	Betaine Aldehyde	c	false
M_HC00900[m]	Methylmalonate	m	false
M_cholcoa[r]	Choloyl Coenzyme A	r	false
M_cholate[r]	Cholate	r	false
M_pan4p[m]	Pantetheine 4-Phosphate	m	false
M_ptth[m]	Pantetheine	m	false
M_L2aadp6sa[c]	L-Allysine	c	false
M_HC01501[c]	Thiosulfate	c	false
M_HC00664[c]	D-Tagatofuranose 6-Phosphate	c	false
M_HC01180[c]	D-Tagatofuranose 1,6-Bisphosphate	c	false
M_1p3h5c[c]	L-1-Pyrroline-3-Hydroxy-5-Carboxylate	c	false
M_4hpro_LT[c]	Trans-4-Hydroxy-L-Proline	c	false
M_4hpro_LT[m]	Trans-4-Hydroxy-L-Proline	m	false
M_thcholstoic[c]	3Alpha,7Alpha,12Alpha-Trihydroxy-5Beta-Cholestanoate	c	false
M_cholcoa[c]	Choloyl Coenzyme A	c	false
M_HC01415[m]	(2E)-Octenoyl Coenzyme A	m	false
M_ddcacoa[m]	Lauroyl Coenzyme A	m	false
M_2mop[c]	2-Methyl-3-Oxopropanoate	c	false
M_HC00900[c]	Methylmalonate	c	false
M_C02470[c]	Xanthurenic Acid	c	false
M_HC00955[e]	L-3-Cyanoalanine	e	false
M_co2[e]	Carbon Dioxide	e	false
M_dcholcoa[c]	Chenodeoxycholoyl Coenzyme A	c	false
M_C02528[c]	Chenodeoxycholate	c	false
M_HC01412[m]	(2E)-Tetradecenoyl Coenzyme A	m	false
M_3hddcoa[m]	(S)-3-Hydroxydodecanoyl Coenzyme A	m	false
M_dd2coa[x]	Trans-Dodec-2-Enoyl Coenzyme A	x	false
M_3hddcoa[x]	(S)-3-Hydroxydodecanoyl Coenzyme A	x	false
M_fpram[c]	2-(Formamido)-N1-(5-Phospho-D-Ribosyl)Acetamidine	c	false
M_4ppcys[c]	N-((R)-4-Phosphopantothenoyl)-L-Cysteine	c	false
M_dhcholestanate[c]	3Alpha,7Alpha-Dihydroxy-5Beta-Cholestanate	c	false
M_xol7ah2al[c]	3Alpha,7Alpha-Dihydroxy-5Beta-Cholestan-26-Al	c	false
M_HC01397[x]	3S-Hydroxyhexadecanoyl Coenzyme A	x	false
M_3htdcoa[m]	(S)-3-Hydroxytetradecanoyl Coenzyme A	m	false
M_3htdcoa[x]	(S)-3-Hydroxytetradecanoyl Coenzyme A	x	false
M_HC01412[x]	(2E)-Tetradecenoyl Coenzyme A	x	false
M_dcacoa[m]	Decanoyl Coenzyme A (N-C10:0 Coenzyme A)	m	false
M_3hdcoa[m]	(S)-3-Hydroxydecanoyl Coenzyme A	m	false
M_3hdcoa[x]	(S)-3-Hydroxydecanoyl Coenzyme A	x	false
M_dc2coa[m]	Trans-Dec-2-Enoyl Coenzyme A	m	false
M_dc2coa[x]	Trans-Dec-2-Enoyl Coenzyme A	x	false
M_hxcoa[m]	Hexanoyl Coenzyme A (N-C6:0Coenzyme A)	m	false
M_hx2coa[m]	Trans-Hex-2-Enoyl Coenzyme A	m	false
M_xol7ah3[c]	5Beta-Cholestane-3Alpha,7Alpha,26-Triol	c	false
M_xoltetrol[c]	5Beta-Cholestane-3Alpha,7Alpha,12Alpha,26-Tetrol	c	false
M_HC01459[x]	(24R,25R)-3Alpha,7Alpha,12Alpha,24-Tetrahydroxy-5Beta-Cholestan-26-Oyl Coenzyme A	x	false
M_34dhmald[m]	3,4-Dihydroxymandelaldehyde	m	false
M_34dhoxmand[m]	3,4-Dihydroxymandelate	m	false
M_homoval[m]	Homovanillate	m	false
M_3mox4hpac[m]	(4-Hydroxy-3-Methoxyphenyl)Acetaldehyde	m	false
M_3m4hpga[m]	3-Methoxy-4-Hydroxyphenylglycolaldehyde	m	false
M_3mox4hoxm[m]	3-Methoxy-4-Hydroxymandelate	m	false
M_HC01842[c]	Phosphodimethylethanolamine	c	false
M_citr_L[e]	L-Citrulline	e	false
M_inost[r]	Myo-Inositol	r	false
M_HC00319[c]	Malonate	c	false
M_HC00319[m]	Malonate	m	false
M_r5p[c]	Alpha-D-Ribose 5-Phosphate	c	false
M_atp[l]	Adenosine Triphosphate	l	false
M_adp[l]	Adenosine Diphosphate	l	false
M_cmp[r]	Cytidine 5'-Monophosphate	r	false
M_hdca[l]	Hexadecanoate (N-C16:0)	l	false
M_spmd[e]	Spermidine	e	false
M_na1[r]	Sodium	r	false
M_strdnc[r]	Stearidonic Acid C18:4, N-3	r	false
M_lnlc[l]	Linoleate	l	false
M_lnlc[r]	Linoleate	r	false
M_c8crn[c]	Octanoyl Carnitine	c	false
M_dtmp[c]	Deoxythymidine-5'-Phosphate	c	false
M_2obut[m]	2-Oxobutanoate	m	false
M_cdpchol[r]	Cytidine-5'-Diphosphatecholine	r	false
M_hdd2coa[r]	Trans-Hexadec-2-Enoyl Coenzyme A	r	false
M_HC02021[r]	Cholest-5-En-3Beta-Yl (9Z-Hexadecenoate)	r	false
M_stcoa[r]	Stearoyl Coenzyme A (N-C18:0 Coenzyme A)	r	false
M_HC02022[r]	Cholest-5-En-3Beta-Yl Octadecanoate	r	false
M_odecoa[r]	Octadecenoyl Coenzyme A (N-C18:1 Coenzyme A)	r	false
M_HC02023[r]	Cholest-5-En-3B-Yl (9Z-Octadecenoate)	r	false
M_lnlncgcoa[r]	Gamma-Linolenoyl Coenzyme A	r	false
M_hdcea[r]	Hexadecenoate (N-C16:1)	r	false
M_ocdcea[r]	Octadecenoate (N-C18:1)	r	false
M_ocdcea[l]	Octadecenoate (N-C18:1)	l	false
M_lnlnca[r]	Alpha-Linolenate	r	false
M_lnlncg[r]	Gamma-Linolenate	r	false
M_lnlncg[l]	Gamma-Linolenate	l	false
M_hdcea[l]	Hexadecenoate (N-C16:1)	l	false
M_lnlnca[l]	Alpha-Linolenate	l	false
M_dlnlcg[l]	Dihomo-Gamma-Linolenate	l	false
M_dlnlcg[r]	Dihomo-Gamma-Linolenate	r	false
M_HC02121[c]	Hydroxymethylglutathione	c	false
M_xtsn[c]	Xanthosine	c	false
M_HC02136[c]	Glycogenin-G7G1	c	false
M_btcoa[c]	Butanoyl Coenzyme A	c	false
M_dlnlcgcoa[r]	Dihomo-Gamma-Linolenyl Coenzyme A	r	false
M_HC10856[m]	Trans,Cis-Octadeca-2,9-Dienoyl Coenzyme A	m	false
M_HC10857[m]	(S)-3-Hydroxyoleyleoyl Coenzyme A	m	false
M_HC10858[m]	3-Oxooleoyl Coenzyme A	m	false
M_HC02192[e]	Taurolithocholate	e	false
M_HC02192[c]	Taurolithocholate	c	false
M_HC02193[e]	Glycolithocholate	e	false
M_HC02193[c]	Glycolithocholate	c	false
M_dca[c]	Decanoate (N-C10:0)	c	false
M_dca[e]	Decanoate (N-C10:0)	e	false
M_zn2[e]	Zinc	e	false
M_zn2[c]	Zinc	c	false
M_pyr[e]	Pyruvate	e	false
M_acac[e]	Acetoacetate	e	false
M_lac_L[e]	(S)-Lactate	e	false
M_but[e]	Butyrate	e	false
M_HC02191[e]	Lithocholate	e	false
M_HC02191[c]	Lithocholate	c	false
M_HC02197[e]	Sulfoglycolithocholate	e	false
M_HC02197[c]	Sulfoglycolithocholate	c	false
M_HC02198[e]	Sulfotaurolithocholate	e	false
M_HC02198[c]	Sulfotaurolithocholate	c	false
M_HC02180[e]	9S,11,15S-Trihydroxy-Thromboxa-5Z,13E-Dien-1-Oic Acid	e	false
M_HC02180[c]	9S,11,15S-Trihydroxy-Thromboxa-5Z,13E-Dien-1-Oic Acid	c	false
M_HC02203[e]	Prostaglandin-A2	e	false
M_HC02203[c]	Prostaglandin-A2	c	false
M_HC02205[e]	Prostaglandin-B2	e	false
M_HC02205[c]	Prostaglandin-B2	c	false
M_HC02207[e]	Prostaglandin-C2	e	false
M_HC02207[c]	Prostaglandin-C2	c	false
M_HC02213[e]	Prostaglandin-E3	e	false
M_HC02213[c]	Prostaglandin-E3	c	false
M_HC00342[c]	Cis-Aconitate	c	false
M_c4crn[c]	Butyryl Carnitine	c	false
M_c4crn[m]	Butyryl Carnitine	m	false
M_so3[e]	Sulfite	e	false
M_sprm[e]	Spermine	e	false
M_6pgc[c]	6-Phospho-D-Gluconate	c	false
M_glcn[c]	D-Gluconate	c	false
M_CE2421[m]	(3S)-3-Hydroxylinoleoyl Coenzyme A	m	false
M_CE0713[m]	3-Oxolinoleoyl Coenzyme A	m	false
M_CE2421[x]	(3S)-3-Hydroxylinoleoyl Coenzyme A	x	false
M_CE0713[x]	3-Oxolinoleoyl Coenzyme A	x	false
M_CE2251[c]	3-Oxoeicosanoyl Coenzyme A	c	false
M_CE2247[c]	3-Hydroxyeicosanoyl Coenzyme A	c	false
M_CE2243[c]	(2E)-Eicosenoyl Coenzyme A	c	false
M_CE2250[c]	3-Oxodocosanoyl Coenzyme A	c	false
M_CE2246[c]	3-Hydroxydocosanoyl Coenzyme A	c	false
M_CE2242[c]	(2E)-Docosenoyl Coenzyme A	c	false
M_CE2253[c]	3-Oxotetracosanoyl Coenzyme A	c	false
M_CE2249[c]	3-Hydroxytetracosanoyl Coenzyme A	c	false
M_CE2245[c]	(2E)-Tetracosenoyl Coenzyme A	c	false
M_docoscoa[c]	Docosanoyl Coenzyme A	c	false
M_docosac[c]	Docosanoic Acid	c	false
M_docoscoa[m]	Docosanoyl Coenzyme A	m	false
M_docoscoa[x]	Docosanoyl Coenzyme A	x	false
M_3ohodcoa[c]	3-Oxooctadecanoyl Coenzyme A	c	false
M_CE2248[c]	3-Hydroxyoctadecanoyl Coenzyme A	c	false
M_CE2705[c]	Quinonoid Dihydrobiopterin	c	false
M_thbpt4acam[n]	4A-Hydroxytetrahydrobiopterin	n	false
M_CE2705[n]	Quinonoid Dihydrobiopterin	n	false
M_maltttr[c]	Maltotetraose	c	false
M_maltttr[e]	Maltotetraose	e	false
M_CE2915[e]	Beta-Casomorphin	e	false
M_CE4722[e]	Beta-Casomorphin (1-6)	e	false
M_CE2916[e]	Neocasomorphin	e	false
M_CE4723[e]	Neocasomorphin (1-5)	e	false
M_atp[g]	Adenosine Triphosphate	g	false
M_adp[g]	Adenosine Diphosphate	g	false
M_pail_hs[g]	1-Phosphatidyl-1D-Myo-Inositol	g	false
M_pail45p_hs[m]	Phosphatidylinositol 4,5-Bisphosphate	m	false
M_CE5101[m]	1-Phosphatidyl-1D-Myo-Inositol 5-Phosphate	m	false
M_CE2434[m]	Trans,Cis,Cis-2,9,12-Octadecatrienoyl Coenzyme A	m	false
[truncated: 1,508 more rows]

## Sheet: Reactions
ID	Name	Equation with species ID	Equation with species name	Reversible	Modifier	EC number	Subsystem	Gene association	Lower bound	Upper bound	Objective	Rate equation
R_10FTHF5GLUtl	5-Glutamyl-10Fthf Transport, Lysosomal	M_10fthf5glu[c] --> M_10fthf5glu[l]	10-Formyltetrahydrofolate-[Glu](5) --> 10-Formyltetrahydrofolate-[Glu](5)	false			Alanine and aspartate metabolism		0	1000	1
R_10FTHF5GLUtm	5-Glutamyl-10Fthf Transport, Mitochondrial	M_10fthf5glu[m] --> M_10fthf5glu[c]	10-Formyltetrahydrofolate-[Glu](5) --> 10-Formyltetrahydrofolate-[Glu](5)	false			Alanine and aspartate metabolism		0	1000	0
R_10FTHF6GLUtl	6-Glutamyl-10Fthf Transport, Lysosomal	M_10fthf6glu[c] --> M_10fthf6glu[l]	10-Formyltetrahydrofolate-[Glu](6) --> 10-Formyltetrahydrofolate-[Glu](6)	false			Alanine and aspartate metabolism		0	1000	0
R_10FTHF6GLUtm	6-Glutamyl-10Fthf Transport, Mitochondrial	M_10fthf6glu[m] --> M_10fthf6glu[c]	10-Formyltetrahydrofolate-[Glu](6) --> 10-Formyltetrahydrofolate-[Glu](6)	false			Alanine and aspartate metabolism		0	1000	0
R_10FTHF7GLUtl	7-Glutamyl-10Fthf Transport, Lysosomal	M_10fthf7glu[c] --> M_10fthf7glu[l]	10-Formyltetrahydrofolate-[Glu](7) --> 10-Formyltetrahydrofolate-[Glu](7)	false			Alanine and aspartate metabolism		0	1000	0
R_10FTHF7GLUtm	7-Glutamyl-10Fthf Transport, Mitochondrial	M_10fthf7glu[m] --> M_10fthf7glu[c]	10-Formyltetrahydrofolate-[Glu](7) --> 10-Formyltetrahydrofolate-[Glu](7)	false			Alanine and aspartate metabolism		0	1000	0
R_10FTHFtl	10-Formyltetrahydrofolate Lysosomal Transport via Diffusion	M_10fthf[c] <=> M_10fthf[l]	10-Formyltetrahydrofolate <=> 10-Formyltetrahydrofolate	true			Alanine and aspartate metabolism		-1000	0	0
R_10FTHFtm	10-Formyltetrahydrofolate Mitochondrial Transport via Diffusion	M_10fthf[c] <=> M_10fthf[m]	10-Formyltetrahydrofolate <=> 10-Formyltetrahydrofolate	true			Alanine and aspartate metabolism		-1000	1000	0
R_13DAMPPOX	1, 3-Diaminopropane:Oxygen Oxidoreductase (Deaminating)	M_13dampp[c] + M_h2o[c] + M_o2[c] --> M_bamppald[c] + M_h2o2[c] + M_nh4[c]	Trimethylenediaminium + Water + Oxygen --> Beta-Aminopropion Aldehyde + Hydrogen Peroxide + Ammonium	false		1.4.3.6	Alanine and aspartate metabolism	8639.1 or 26.1 or 314.2 or 314.1	0	1000	0
R_2AMACHYD	2-Aminoacrylate Hydrolysis	M_h2o[c] + M_2amac[c] --> M_nh4[c] + M_pyr[c]	Water + 2-Aminoacrylic Acid --> Ammonium + Pyruvate	false			Alanine and aspartate metabolism	10993.1	0	1000	0
R_2HBO	2-Hydroxybutyrate:NAD+ Oxidoreductase	M_nad[c] + M_2hb[c] <=> M_h[c] + M_nadh[c] + M_2obut[c]	Nicotinamide Adenine Dinucleotide + 2-Hydroxybutyrate <=> Proton + Nicotinamide Adenine Dinucleotide - Reduced + 2-Oxobutanoate	true		1.1.1.27	Alanine and aspartate metabolism	92483.1 or 3948.2 or 55293.1 or (3945.1 and 3939.1) or 3939.1 or 160287.1 or 3945.1 or 3948.1	-1000	1000	0
R_2HBt2	2-Hydroxybutyrate Symport with Proton	M_h[e] + M_2hb[e] <=> M_h[c] + M_2hb[c]	Proton + 2-Hydroxybutyrate <=> Proton + 2-Hydroxybutyrate	true			Alanine and aspartate metabolism	9123.1 or 9194.1 or 6566.1	-1000	1000	0
R_2OXOADOXm	2-Oxoadipate:Lipoamde 2-Oxidoreductase (Decarboxylating And Acceptor-Succinylating), Mitochondrial	M_nad[m] + M_2oxoadp[m] + M_coa[m] --> M_nadh[m] + M_co2[m] + M_glutcoa[m]	Nicotinamide Adenine Dinucleotide + 2-Oxoadipate + Coenzyme A --> Nicotinamide Adenine Dinucleotide - Reduced + Carbon Dioxide + Glutaryl Coenzyme A	false		2.3.1.61	Alanine and aspartate metabolism	(4967.2 and 1738.1 and 8050.1 and 1743.1) or (4967.1 and 1738.1 and 8050.1 and 1743.1)	0	1000	0
R_2OXOADPTm	2-Oxoadipate Shuttle (Cytosol/Mitochondria)	M_akg[m] + M_2oxoadp[c] --> M_akg[c] + M_2oxoadp[m]	2-Oxoglutarate + 2-Oxoadipate --> 2-Oxoglutarate + 2-Oxoadipate	false			Alanine and aspartate metabolism	89874.1	0	1000	0
R_34DHOXPEGOX	3, 4-Dihydroxyphenylethyleneglycol:NAD+ Oxidoreductase	M_h[c] + M_nadh[c] + M_34dhmald[c] <=> M_nad[c] + M_34dhoxpeg[c]	Proton + Nicotinamide Adenine Dinucleotide - Reduced + 3,4-Dihydroxymandelaldehyde <=> Nicotinamide Adenine Dinucleotide + 3,4-Dihydroxyphenylethyleneglycol	true		1.1.1.1	Alanine and aspartate metabolism	130.1 or 127.1 or (125.1 and 124.1) or 131.1 or (126.1 and 124.1) or 128.1 or 137872.1 or (125.1 and 126.1)	-1000	1000	0
R_34DHOXPEGt	3, 4-Dihydroxyphenylethyleneglycol Transport (Diffusion)	M_34dhoxpeg[c] <=> M_34dhoxpeg[e]	3,4-Dihydroxyphenylethyleneglycol <=> 3,4-Dihydroxyphenylethyleneglycol	true			Alanine and aspartate metabolism		-1000	1000	0
R_34DHPHAMT	3, 4-Dihydroxyphenylacetate:Amet O-Methyltransferase	M_34dhpha[c] + M_amet[c] --> M_h[c] + M_ahcys[c] + M_homoval[c]	(3,4-Dihydroxyphenyl)Acetate + S-Adenosyl-L-Methionine --> Proton + S-Adenosyl-L-Homocysteine + Homovanillate	false		2.1.1.6	Alanine and aspartate metabolism	1312.1 or 1312.2	0	1000	0
R_34DHPLACOX	3, 4-Dihydroxyphenylacetaldehyde:NAD+ Oxidoreductase	M_h2o[c] + M_nad[c] + M_34dhpac[c] --> (2) M_h[c] + M_nadh[c] + M_34dhpha[c]	Water + Nicotinamide Adenine Dinucleotide + 3,4-Dihydroxyphenylacetaldehyde --> (2) Proton + Nicotinamide Adenine Dinucleotide - Reduced + (3,4-Dihydroxyphenyl)Acetate	false		1.2.1.5	Alanine and aspartate metabolism	218.1 or 222.1 or 220.1 or 221.1	0	1000	0
R_34DHPLACOX_NADP_	3, 4-Dihydroxyphenylacetaldehyde:NADP+ Oxidoreductase	M_h2o[c] + M_nadp[c] + M_34dhpac[c] <=> (2) M_h[c] + M_nadph[c] + M_34dhpha[c]	Water + Nicotinamide Adenine Dinucleotide Phosphate + 3,4-Dihydroxyphenylacetaldehyde <=> (2) Proton + Nicotinamide Adenine Dinucleotide Phosphate - Reduced + (3,4-Dihydroxyphenyl)Acetate	true		1.2.1.5	Alanine and aspartate metabolism	222.1 or 221.1 or 218.1	-1000	1000	0
R_34DHXMANDACOX	3, 4-Dihydroxymandelaldehyde:NAD+ Oxidoreductase	M_h2o[c] + M_nad[c] + M_34dhmald[c] --> (2) M_h[c] + M_nadh[c] + M_34dhoxmand[c]	Water + Nicotinamide Adenine Dinucleotide + 3,4-Dihydroxymandelaldehyde --> (2) Proton + Nicotinamide Adenine Dinucleotide - Reduced + 3,4-Dihydroxymandelate	false		1.2.1.5	Alanine and aspartate metabolism	221.1 or 218.1 or 220.1	0	1000	0
R_34DHXMANDACOX_NADP_	3, 4-Dihydroxymandelaldehyde:NADP+ Oxidoreductase	M_h2o[c] + M_nadp[c] + M_34dhmald[c] <=> (2) M_h[c] + M_nadph[c] + M_34dhoxmand[c]	Water + Nicotinamide Adenine Dinucleotide Phosphate + 3,4-Dihydroxymandelaldehyde <=> (2) Proton + Nicotinamide Adenine Dinucleotide Phosphate - Reduced + 3,4-Dihydroxymandelate	true		1.2.1.5	Alanine and aspartate metabolism	221.1 or 222.1	-1000	1000	0
R_34HPLFM	3- (4-Hydroxyphenyl-)Lactate Formation	M_h[m] + M_nadh[m] + M_34hpp[m] --> M_nad[m] + M_34hpl[m]	Proton + Nicotinamide Adenine Dinucleotide - Reduced + 3-(4-Hydroxyphenyl)Pyruvate --> Nicotinamide Adenine Dinucleotide + 3-(4-Hydroxyphenyl)Lactate	false			Alanine and aspartate metabolism		0	1000	0
R_3DPHBH1	Hydroxylation of 3-Decaprenyl-4-Hydroxybenzoate (NADH)	M_o2[m] + M_h[m] + M_nadh[m] + M_3dphb[m] --> M_h2o[m] + M_nad[m] + M_3dpdhb[m]	Oxygen + Proton + Nicotinamide Adenine Dinucleotide - Reduced + 3-Decaprenyl-4-Hydroxybenzoate --> Water + Nicotinamide Adenine Dinucleotide + 3-Decaprenyl-4,5-Dihdydroxybenzoate	false			Alanine and aspartate metabolism		0	1000	0
R_3DPHBH2	Hydroxylation of 3-Decaprenyl-4-Hydroxybenzoate (NADPH)	M_o2[m] + M_h[m] + M_nadph[m] + M_3dphb[m] --> M_h2o[m] + M_nadp[m] + M_3dpdhb[m]	Oxygen + Proton + Nicotinamide Adenine Dinucleotide Phosphate - Reduced + 3-Decaprenyl-4-Hydroxybenzoate --> Water + Nicotinamide Adenine Dinucleotide Phosphate + 3-Decaprenyl-4,5-Dihdydroxybenzoate	false			Alanine and aspartate metabolism		0	1000	0
R_3HBCDm	3-Hydroxybutyryl Coenzyme A Dehydratase, Mitochondrial	M_h2o[m] + M_b2coa[m] --> M_3hbcoa_R[m]	Water + Crotonoyl Coenzyme A --> (R)-3-Hydroxybutanoyl Coenzyme A	false		4.2.1.55	Alanine and aspartate metabolism	55268.1	0	1000	0
R_3HBCOAHLm	3-Hydroxyisobutyryl Coenzyme A Hydrolase, Mitochondrial	M_h2o[m] + M_3hibutcoa[m] --> M_h[m] + M_coa[m] + M_3hmp[m]	Water + (S)-3-Hydroxyisobutyryl Coenzyme A --> Proton + Coenzyme A + 3-Hydroxy-2-Methylpropanoate	false		3.1.2.4	Alanine and aspartate metabolism		0	1000	0
R_3HKYNAKGAT	3-Hydroxy-L-Kynurenine:2-Oxoglutarate Aminotransferase	M_akg[c] + M_hLkynr[c] --> M_glu_L[c] + M_42A3HP24DB[c]	2-Oxoglutarate + 3-Hydroxy-L-Kynurenine --> L-Glutamate + 4-(2-Amino-3-Hydroxyphenyl)-2,4-Dioxobutanoate	false		2.6.1.7	Alanine and aspartate metabolism	51166.1 or 883.1 or 51166.2	0	1000	0
R_3M4HDXPAC	3-Methoxy-4-Hydroxyphenylacetaldehyde:NAD+ Oxidoreductase	M_h2o[c] + M_nad[c] + M_3mox4hpac[c] --> (2) M_h[c] + M_nadh[c] + M_homoval[c]	Water + Nicotinamide Adenine Dinucleotide + (4-Hydroxy-3-Methoxyphenyl)Acetaldehyde --> (2) Proton + Nicotinamide Adenine Dinucleotide - Reduced + Homovanillate	false		1.2.1.5	Alanine and aspartate metabolism	218.1 or 221.1 or 222.1 or 220.1	0	1000	0
R_3MLDAt	3Mlda Extracellular Transport via Diffusion	M_3mlda[c] --> M_3mlda[e]	3-Methylimidazoleacetic Acid --> 3-Methylimidazoleacetic Acid	false		1.2.1.5	Alanine and aspartate metabolism		0	1000	0
R_3MOBt2im	3-Methyl-2-Oxobutanoate Mitochondrial Transport via Proton Symport	M_h[c] + M_3mob[c] --> M_h[m] + M_3mob[m]	Proton + 3-Methyl-2-Oxobutanoate --> Proton + 3-Methyl-2-Oxobutanoate	false			Alanine and aspartate metabolism		0	1000	0
R_3MOPt2im	3-Methyl-2-Oxopentanoate Mitochondrial Transport via Proton Symport	M_h[c] + M_3mop[c] --> M_h[m] + M_3mop[m]	Proton + 3-Methyl-2-Oxopentanoate --> Proton + 3-Methyl-2-Oxopentanoate	false			Alanine and aspartate metabolism		0	1000	0
R_3MOX4HOXPGALDOX	3-Methoxy-4-Hydroxyphenylglycolaldehyde:NAD+ Oxidoreductase	M_h2o[c] + M_nad[c] + M_3m4hpga[c] --> (2) M_h[c] + M_nadh[c] + M_3mox4hoxm[c]	Water + Nicotinamide Adenine Dinucleotide + 3-Methoxy-4-Hydroxyphenylglycolaldehyde --> (2) Proton + Nicotinamide Adenine Dinucleotide - Reduced + 3-Methoxy-4-Hydroxymandelate	false		1.2.1.5	Alanine and aspartate metabolism	222.1 or 220.1 or 221.1 or 218.1	0	1000	0
R_3MOX4HOXPGALDOX_NADP_	3-Methoxy-4-Hydroxyphenylglycolaldehyde:NADP+ Oxidoreductase	M_h2o[c] + M_nadp[c] + M_3m4hpga[c] <=> (2) M_h[c] + M_nadph[c] + M_3mox4hoxm[c]	Water + Nicotinamide Adenine Dinucleotide Phosphate + 3-Methoxy-4-Hydroxyphenylglycolaldehyde <=> (2) Proton + Nicotinamide Adenine Dinucleotide Phosphate - Reduced + 3-Methoxy-4-Hydroxymandelate	true		1.2.1.5	Alanine and aspartate metabolism	222.1 or 220.1 or 221.1 or 218.1	-1000	1000	0
R_3MOXTYROX	3-Methoxytyramine:Oxygen Oxidoreductase (Deaminating)	M_h2o[c] + M_o2[c] + M_3moxtyr[c] --> M_h2o2[c] + M_nh4[c] + M_3mox4hpac[c]	Water + Oxygen + 3-Methoxytyramine --> Hydrogen Peroxide + Ammonium + (4-Hydroxy-3-Methoxyphenyl)Acetaldehyde	false		1.4.3.4	Alanine and aspartate metabolism	4128.1 or 4129.1	0	1000	0
R_3SALAASPm	Cysteinesulfinate-Aspartate Mitochondrial Shuttle	M_3sala[m] + M_asp_L[c] <=> M_3sala[c] + M_asp_L[m]	3-Sulfino-L-Alanine + L-Aspartate <=> 3-Sulfino-L-Alanine + L-Aspartate	true		3.1.3.2	Alanine and aspartate metabolism	10165.1 or 8604.1	-1000	0	0
R_3SALACBOXL	3-Sulfino-L-Alanine Carboxy-Lyase	(2) M_h[c] + M_3sala[c] --> M_co2[c] + M_hyptaur[c]	(2) Proton + 3-Sulfino-L-Alanine --> Carbon Dioxide + Hypotaurine	false		4.1.1.15	Alanine and aspartate metabolism	51380.1 or 2571.1 or 2572.1 or 2571.2	0	1000	0
R_3SALAOX	Cysteinesulfinic Acid Oxidase	M_o2[c] + (2) M_h[c] + (2) M_3sala[c] --> (2) M_Lcyst[c]	Oxygen + (2) Proton + (2) 3-Sulfino-L-Alanine --> (2) L-Cysteic Acid	false		4.1.1.15	Alanine and aspartate metabolism		0	1000	0
R_3SALATAi	3-Sulfino-Alanine Transaminase (Irreversible)	M_h[c] + M_akg[c] + M_3sala[c] --> M_glu_L[c] + M_3snpyr[c]	Proton + 2-Oxoglutarate + 3-Sulfino-L-Alanine --> L-Glutamate + 3-Sulfinopyruvate	false		2.6.1.1	Alanine and aspartate metabolism	2805.1	0	1000	0
R_3SALATAim	3-Sulfino-Alanine Transaminase (Irreversible), Mitochondrial	M_h[m] + M_akg[m] + M_3sala[m] --> M_glu_L[m] + M_3snpyr[m]	Proton + 2-Oxoglutarate + 3-Sulfino-L-Alanine --> L-Glutamate + 3-Sulfinopyruvate	false		2.6.1.1	Alanine and aspartate metabolism	2806.1	0	1000	0
R_3SPYRSP	3-Sulfinopyruvate Hydrolase (Spotaneous Reaction)	M_h2o[c] + M_3snpyr[c] --> M_h[c] + M_pyr[c] + M_so3[c]	Water + 3-Sulfinopyruvate --> Proton + Pyruvate + Sulfite	false		2.6.1.1	Alanine and aspartate metabolism		0	1000	0
R_3SPYRSPm	3-Sulfinopyruvate Hydrolase (Spotaneous Reaction), Mitochondrial	M_h2o[m] + M_3snpyr[m] --> M_h[m] + M_pyr[m] + M_so3[m]	Water + 3-Sulfinopyruvate --> Proton + Pyruvate + Sulfite	false			Alanine and aspartate metabolism		0	1000	0
R_41R1H2MAE12BOOX	4-[ (1R)-1-Hydroxy-2- (Methylamino)Ethyl]-1, 2-Benzenediol:Oxygen Oxidoreductase (Deaminating) (Flavin-Containing)	M_h2o[c] + M_o2[c] + M_adrnl[c] --> M_h2o2[c] + M_34dhmald[c] + M_mma[c]	Water + Oxygen + Adrenaline --> Hydrogen Peroxide + 3,4-Dihydroxymandelaldehyde + Methylammonium	false		1.4.3.4	Alanine and aspartate metabolism	4128.1 or 4129.1	0	1000	0
R_41R2A1H12BOOX	4-[ (1R)-2-Amino-1-Hydroxyethyl]-1, 2-Benzenediol:Oxygen Oxidoreductase (Deaminating) (Flavin-Containing)	M_h2o[c] + M_o2[c] + M_nrpphr[c] --> M_h2o2[c] + M_nh4[c] + M_34dhmald[c]	Water + Oxygen + Norepinephrine --> Hydrogen Peroxide + Ammonium + 3,4-Dihydroxymandelaldehyde	false		1.4.3.4	Alanine and aspartate metabolism	4128.1 or 4129.1	0	1000	0
R_42A12BOOX	4- (2-Aminoethyl)-1, 2-Benzenediol:Oxygen Oxidoreductase (Deaminating) (Flavin-Containing)	M_h2o[c] + M_o2[c] + M_dopa[c] --> M_h2o2[c] + M_nh4[c] + M_34dhpac[c]	Water + Oxygen + Dopamine --> Hydrogen Peroxide + Ammonium + 3,4-Dihydroxyphenylacetaldehyde	false		1.4.3.6	Alanine and aspartate metabolism	4129.1 or 8639.1 or 26.1 or 314.2 or 314.1 or 4128.1	0	1000	0
R_4ABUTtm	4-Aminobutanoate Mitochondrial Transport via Diffusion	M_4abut[c] --> M_4abut[m]	4-Aminobutanoate --> 4-Aminobutanoate	false		1.4.3.6	Alanine and aspartate metabolism		0	1000	0
R_4HBZCOAFm	4-Hydroxybenzoyl Coenzyme A Formation	M_h2o[m] + M_nad[m] + M_coa[m] + M_coucoa[m] --> M_h[m] + M_nadh[m] + M_4hbzcoa[m] + M_accoa[m]	Water + Nicotinamide Adenine Dinucleotide + Coenzyme A + P-Coumaroyl Coenzyme A --> Proton + Nicotinamide Adenine Dinucleotide - Reduced + 4-Hydroxybenzoyl Coenzyme A + Acetyl Coenzyme A	false			Alanine and aspartate metabolism		0	1000	0
R_4HBZFm	4-Hydroxybenzoate Formation	M_h2o[m] + M_4hbzcoa[m] --> M_h[m] + M_coa[m] + M_4hbz[m]	Water + 4-Hydroxybenzoyl Coenzyme A --> Proton + Coenzyme A + 4-Hydroxybenzoate	false			Alanine and aspartate metabolism		0	1000	0
R_4HGLSDm	L-4-Hydroxyglutamate Semialdehyde Dehydrogenase, Mitochondrial	M_h2o[m] + M_nad[m] + M_4hglusa[m] --> (2) M_h[m] + M_nadh[m] + M_e4hglu[m]	Water + Nicotinamide Adenine Dinucleotide + L-4-Hydroxyglutamic Semialdehyde --> (2) Proton + Nicotinamide Adenine Dinucleotide - Reduced + Erythro-4-Hydroxy-L-Glutamate	false		1.5.1.12	Alanine and aspartate metabolism	8659.1 or 8659.2	0	1000	0
R_4HOXPACDOX_NADP_	4-Hydroxyphenylacetaldehyde:NADP+ Oxidoreductase	M_h2o[c] + M_nadp[c] + M_4hoxpacd[c] <=> (2) M_h[c] + M_nadph[c] + M_4hphac[c]	Water + Nicotinamide Adenine Dinucleotide Phosphate + (4-Hydroxyphenyl)Acetaldehyde <=> (2) Proton + Nicotinamide Adenine Dinucleotide Phosphate - Reduced + 4-Hydroxyphenylacetate	true		1.2.1.5	Alanine and aspartate metabolism	222.1 or 220.1 or 221.1 or 218.1	-1000	1000	0
R_4MOPt2im	4-Methyl-2-Oxopentanoate Mitochondrial Transport via Proton Symport	M_h[c] + M_4mop[c] --> M_h[m] + M_4mop[m]	Proton + 4-Methyl-2-Oxopentanoate --> Proton + 4-Methyl-2-Oxopentanoate	false		1.2.1.5	Alanine and aspartate metabolism		0	1000	0
R_4MPTNLte	4-Methylpentanal Transport	M_4mptnl[c] --> M_4mptnl[e]	4-Methylpentanal --> 4-Methylpentanal	false			Alanine and aspartate metabolism		0	1000	0
R_4MPTNLtm	4-Methylpentanal Transport, Mitochondrial	M_4mptnl[c] <=> M_4mptnl[m]	4-Methylpentanal <=> 4-Methylpentanal	true			Alanine and aspartate metabolism		-1000	0	0
R_4NPHSFte	Transport of Xenobiotic	M_4nphsf[e] <=> M_4nphsf[c]	4-Nitrophenyl Sulfate <=> 4-Nitrophenyl Sulfate	true			Alanine and aspartate metabolism		-1000	0	0
R_4NPHSULT	4-Nitrophenol Sulfotransferase	M_paps[c] + M_4nph[c] --> M_h[c] + M_pap[c] + M_4nphsf[c]	3'-Phosphoadenylyl Sulfate + 4-Nitrophenolate --> Proton + Adenosine 3,5-Bismonophosphate + 4-Nitrophenyl Sulfate	false		2.8.2.1	Alanine and aspartate metabolism	6799.1 or 6817.3 or 6799.2 or 6818.2 or 6817.2 or 6817.4 or 6817.1 or 6817.4 or 6818.3 or 6817.5	0	1000	0
R_4NPHte	Transport of Xenobiotic	M_4nph[e] --> M_4nph[c]	4-Nitrophenolate --> 4-Nitrophenolate	false		2.8.2.1	Alanine and aspartate metabolism		0	1000	0
R_5AOPtm	5-Aminolevulinate Mitochondrial Transport	M_5aop[c] <=> M_5aop[m]	5-Amino-4-Oxopentanoate <=> 5-Amino-4-Oxopentanoate	true			Alanine and aspartate metabolism		-1000	0	0
R_5DHFtl	5-Glutamyl-Dhf Transport, Lysosomal	M_5dhf[c] --> M_5dhf[l]	Pentaglutamyl Folate (Dhf) --> Pentaglutamyl Folate (Dhf)	false			Alanine and aspartate metabolism		0	1000	0
R_5HOXINDACTO2OX	5-Hydroxyindoleacetaldehyde:Oxygen Oxidoreductase	M_h2o[c] + M_o2[c] + M_5hoxindact[c] --> M_h2o2[c] + M_h[c] + M_5hoxindoa[c]	Water + Oxygen + (5-Hydroxyindol-3-Yl)Acetaldehyde --> Hydrogen Peroxide + Proton + 5-Hydroxyindoleacetate	false		1.2.3.1	Alanine and aspartate metabolism	316.1	0	1000	0
R_5HOXINOXDA	5-Hydroxytryptamine:Oxygen Oxidoreductase (Deaminating) (Flavin-Containing)	M_h2o[c] + M_o2[c] + M_srtn[c] --> M_h2o2[c] + M_nh4[c] + M_5hoxindact[c]	Water + Oxygen + Serotonin --> Hydrogen Peroxide + Ammonium + (5-Hydroxyindol-3-Yl)Acetaldehyde	false		1.4.3.4	Alanine and aspartate metabolism	4128.1 or 4129.1	0	1000	0
R_5MTHFt	5-Methyltetrahydrofolate Transport via Receptor Binding And Protolysis	M_5mthf[e] <=> M_5mthf[c]	5-Methyltetrahydrofolate <=> 5-Methyltetrahydrofolate	true		1.4.3.4	Alanine and aspartate metabolism	2348.5 or 2348.3 or 2348.1 or 2348.6 or 2352.1 or 2348.4 or 2348.2	-1000	1000	0
R_5MTHFt2	5-Methyltetrahydrofolate Transport via Anion Exchange	M_h2o[c] + M_5mthf[e] <=> M_h2o[e] + M_5mthf[c]	Water + 5-Methyltetrahydrofolate <=> Water + 5-Methyltetrahydrofolate	true			Alanine and aspartate metabolism	6573.1 or 6573.2	-1000	1000	0
R_5THFtl	5-Glutamyl-Thf Transport, Lysosomal	M_5thf[c] --> M_5thf[l]	Pentaglutamyl Folate (Thf) --> Pentaglutamyl Folate (Thf)	false			Alanine and aspartate metabolism		0	1000	0
R_5THFtm	5-Glutamyl-Thf Transport, M Mitochondrial	M_5thf[m] --> M_5thf[c]	Pentaglutamyl Folate (Thf) --> Pentaglutamyl Folate (Thf)	false			Alanine and aspartate metabolism		0	1000	0
R_6DHFtl	6-Glutamyl-Dhf Transport, Lysosomal	M_6dhf[c] --> M_6dhf[l]	Hexaglutamyl Folate (Dhf) --> Hexaglutamyl Folate (Dhf)	false			Alanine and aspartate metabolism		0	1000	0
R_6DHFtm	6-Glutamyl-Dhf Transport, M Mitochondrial	M_6dhf[m] --> M_6dhf[c]	Hexaglutamyl Folate (Dhf) --> Hexaglutamyl Folate (Dhf)	false			Alanine and aspartate metabolism		0	1000	0
R_6THFtm	6-Glutamyl-Thf Transport, M Mitochondrial	M_6thf[m] --> M_6thf[c]	Hexaglutamyl Folate (Thf) --> Hexaglutamyl Folate (Thf)	false			Alanine and aspartate metabolism		0	1000	0
R_7DHCHSTEROLtr	Cholesterol Precursor Intracellular Transport	M_7dhchsterol[r] --> M_7dhchsterol[c]	Cholesta-5,7-Dien-3Beta-Ol --> Cholesta-5,7-Dien-3Beta-Ol	false			Alanine and aspartate metabolism		0	1000	0
R_7DHFtl	7-Glutamyl-Dhf Transport, Lysosomal	M_7dhf[c] --> M_7dhf[l]	Heptaglutamyl Folate (Dhf) --> Heptaglutamyl Folate (Dhf)	false			Alanine and aspartate metabolism		0	1000	0
R_7DHFtm	7-Glutamyl-Dhf Transport, M Mitochondrial	M_7dhf[m] --> M_7dhf[c]	Heptaglutamyl Folate (Dhf) --> Heptaglutamyl Folate (Dhf)	false			Alanine and aspartate metabolism		0	1000	0
R_7THFtm	7-Glutamyl-Thf Transport, M Mitochondrial	M_7thf[m] --> M_7thf[c]	Heptaglutamyl Folate (Thf) --> Heptaglutamyl Folate (Thf)	false			Alanine and aspartate metabolism		0	1000	0
R_A_MANASEly	Alpha-Mannosidase, Lysosomal	(2) M_h2o[l] + M_m2mn[l] --> (2) M_man[l] + M_mn[l]	(2) Water + (Alpha-D-Mannosyl)2-Beta-D-Mannosyl-N-Acetylglucosamine --> (2) D-Mannose + Beta-1,4-Mannose-N-Acetylglucosamine	false		3.2.1.24	Alanine and aspartate metabolism	4125.1	0	1000	0
R_A4GALTg	Lactosylceramide 4-Alpha-Galactosyltransferase	M_galgluside_hs[g] + M_udpgal[g] --> M_h[g] + M_thcrm_hs[g] + M_udp[g]	Galactosyl Glucosyl Ceramide + Uridine-5'-Diphosphate-D-Galactose --> Proton + Trihexosyl Ceramide + Uridine Diphosphate	false		2.4.1.228	Alanine and aspartate metabolism	53947.1	0	1000	0
R_AACTOOR	Aminoacetone:Oxygen Oxidoreductase (Deaminating) (Flavin-Containing)	M_h2o[c] + M_o2[c] + M_aact[c] --> M_h2o2[c] + M_nh4[c] + M_mthgxl[c]	Water + Oxygen + Ammonioacetone --> Hydrogen Peroxide + Ammonium + Methylglyoxal	false		1.4.3.6	Alanine and aspartate metabolism	8639.1	0	1000	0
R_AACTtm	Aminoacetone Transport, Mitochondrial	M_aact[m] --> M_aact[c]	Ammonioacetone --> Ammonioacetone	false		1.4.3.6	Alanine and aspartate metabolism		0	1000	0
R_ABTArm	4-Aminobutyrate Transaminase, Reversible, Mitochondrial	M_akg[m] + M_4abut[m] --> M_glu_L[m] + M_sucsal[m]	2-Oxoglutarate + 4-Aminobutanoate --> L-Glutamate + Succinic Semialdehyde	false		2.6.19.4	Alanine and aspartate metabolism	18.1 or 18.2	0	1000	0
R_ABTti	L-Arabinitol Transport via Passive Diffusion	M_abt[c] --> M_abt[e]	L-Arabinitol --> L-Arabinitol	false		1.1.1.12	Alanine and aspartate metabolism		0	1000	0
R_ABUTt2rL	4-Aminobutyrate Reversible Transport in via Proton Symport, Lysosomal	M_h[l] + M_4abut[l] --> M_h[c] + M_4abut[c]	Proton + 4-Aminobutanoate --> Proton + 4-Aminobutanoate	false			Alanine and aspartate metabolism	206358.1	0	1000	0
R_ACACT10m	Acetyl Coenzyme A C-Acetyltransferase, Mitochondrial	M_coa[m] + M_2maacoa[m] <=> M_accoa[m] + M_ppcoa[m]	Coenzyme A + 2-Methylacetoacetyl Coenzyme A <=> Acetyl Coenzyme A + Propanoyl Coenzyme A	true		2.3.1.9	Alanine and aspartate metabolism	38.1 or 3032.1 or 10449.1	-1000	1000	0
R_ACACT1rm	Acetyl Coenzyme A C-Acetyltransferase, Mitochondrial	(2) M_accoa[m] --> M_coa[m] + M_aacoa[m]	(2) Acetyl Coenzyme A --> Coenzyme A + Acetoacetyl Coenzyme A	false		2.3.1.9	Alanine and aspartate metabolism	(3030.1 and 3032.1) or 38.1	0	1000	0
R_ACACT1x	Acetyl Coenzyme A C-Acetyltransferase	(2) M_accoa[x] --> M_coa[x] + M_aacoa[x]	(2) Acetyl Coenzyme A --> Coenzyme A + Acetoacetyl Coenzyme A	false		2.3.1.9	Alanine and aspartate metabolism	39.1	0	1000	0
R_ACACt2m	Acetoacetate Mitochondrial Transport via H+ Symport	M_h[c] + M_acac[c] <=> M_h[m] + M_acac[m]	Proton + Acetoacetate <=> Proton + Acetoacetate	true			Alanine and aspartate metabolism	6566.1	-1000	1000	0
R_ACACT4p	Acetyl Coenzyme A C-Acetyltransferase (Octanoyl Coenzyme A), Peroxisomal	M_coa[x] + M_3odcoa[x] --> M_accoa[x] + M_occoa[x]	Coenzyme A + 3-Oxodecanoyl Coenzyme A --> Acetyl Coenzyme A + Octanoyl Coenzyme A (N-C8:0 Coenzyme A)	false		2.3.1.16	Alanine and aspartate metabolism	30.1	0	1000	0
R_ACACT5p	Acetyl Coenzyme A C-Acyltransferase (Decanoyl Coenzyme A), Peroxisomal	M_coa[x] + M_3oddcoa[x] --> M_accoa[x] + M_dcacoa[x]	Coenzyme A + 3-Oxododecanoyl Coenzyme A --> Acetyl Coenzyme A + Decanoyl Coenzyme A (N-C10:0 Coenzyme A)	false		2.3.1.16	Alanine and aspartate metabolism	30.1	0	1000	0
R_ACACT6p	Acetyl Coenzyme A C-Acetyltransferase (Dodecanoyl), Peroxisomal	M_coa[x] + M_3otdcoa[x] --> M_accoa[x] + M_ddcacoa[x]	Coenzyme A + 3-Oxotetradecanoyl Coenzyme A --> Acetyl Coenzyme A + Lauroyl Coenzyme A	false		2.3.1.16	Alanine and aspartate metabolism	30.1	0	1000	0
R_ACACT7p	Acetyl Coenzyme A Acyltransferase (Tetradecanoyl Coenzyme A), Peroxisomal	M_coa[x] + M_3ohdcoa[x] --> M_accoa[x] + M_tdcoa[x]	Coenzyme A + 3-Oxopalmitoyl Coenzyme A --> Acetyl Coenzyme A + Myristoyl Coenzyme A	false		2.3.1.16	Alanine and aspartate metabolism	30.1	0	1000	0
R_ACACT8p	Acetyl Coenzyme A Acyltransferase (Hexadecanoyl Coenzyme A), Peroxisomal	M_coa[x] + M_3ohodcoa[x] --> M_accoa[x] + M_pmtcoa[x]	Coenzyme A + 3-Oxooctadecanoyl Coenzyme A --> Acetyl Coenzyme A + Palmitoyl Coenzyme A (N-C16:0 Coenzyme A)	false		2.3.1.16	Alanine and aspartate metabolism	30.1	0	1000	0
R_ACACT9p	Acetyl Coenzyme A Acyltransferase (Tetracosanoyl Coenzyme A), Peroxisomal	M_coa[x] + M_3ohxccoa[x] --> M_accoa[x] + M_ttccoa[x]	Coenzyme A + 3-Oxohexacosyl Coenzyme A --> Acetyl Coenzyme A + Tetracosanoyl Coenzyme A	false		2.3.1.16	Alanine and aspartate metabolism	30.1	0	1000	0
R_ACALDtm	Acetaldehyde Mitochondrial Diffusion	M_acald[m] <=> M_acald[c]	Acetaldehyde <=> Acetaldehyde	true			Alanine and aspartate metabolism		-1000	0	0
R_ACALDtx	Acetaldehyde Peroxisomal Diffusion	M_acald[x] --> M_acald[c]	Acetaldehyde --> Acetaldehyde	false			Alanine and aspartate metabolism		0	1000	0
R_ACCOACm	Acetyl Coenzyme A Carboxylase, Beta Isoform	M_accoa[m] + M_atp[m] + M_hco3[m] --> M_h[m] + M_adp[m] + M_pi[m] + M_malcoa[m]	Acetyl Coenzyme A + Adenosine Triphosphate + Bicarbonate --> Proton + Adenosine Diphosphate + Orthophosphate + Malonyl Coenzyme A	false		6.4.1.2	Alanine and aspartate metabolism	32.1	0	1000	0
R_ACCOAgt	Acetyl Coenzyme A Transport	M_accoa[c] --> M_accoa[g]	Acetyl Coenzyme A --> Acetyl Coenzyme A	false		6.4.1.2	Alanine and aspartate metabolism	9197.1	0	1000	0
R_ACCOALm	Acetate Coenzyme A Ligase (AMP-Forming)	M_coa[m] + M_atp[m] + M_ppa[m] --> M_ppcoa[m] + M_amp[m] + M_ppi[m]	Coenzyme A + Adenosine Triphosphate + Propionate --> Propanoyl Coenzyme A + Adenosine Monophosphate + Diphosphate	false		6.2.1.17	Alanine and aspartate metabolism	84532.1 or 79611.1	0	1000	0
R_ACCOAtr	Acetyl Coenzyme A Transport	M_accoa[c] <=> M_accoa[r]	Acetyl Coenzyme A <=> Acetyl Coenzyme A	true			Alanine and aspartate metabolism	9197.1	-1000	1000	0
R_ACETONEt2	Acetone Transport via Proton Symport	M_h[e] + M_acetone[e] <=> M_h[c] + M_acetone[c]	Proton + Acetone <=> Proton + Acetone	true			Alanine and aspartate metabolism	6566.1 or 9123.1 or 9194.1	-1000	1000	0
R_ACETONEt2m	Acetone Mitochondrial Transport via Proton Symport	M_h[c] + M_acetone[c] <=> M_h[m] + M_acetone[m]	Proton + Acetone <=> Proton + Acetone	true			Alanine and aspartate metabolism	6566.1	-1000	1000	0
R_ACGAGBSIDEtg	Acgagbside Hs Intracellular Transport	M_acgagbside_hs[c] <=> M_acgagbside_hs[g]	Alpha-GalNac-Globoside <=> Alpha-GalNac-Globoside	true			Alanine and aspartate metabolism		-1000	0	0
R_ACGAGBSIDEtl	Acgagbside Hs Intracellular Transport	M_acgagbside_hs[c] --> M_acgagbside_hs[l]	Alpha-GalNac-Globoside --> Alpha-GalNac-Globoside	false			Alanine and aspartate metabolism		0	1000	0
R_ACGALK	N-Acetylgalactosamine Kinase	M_atp[c] + M_acgal[c] --> M_h[c] + M_adp[c] + M_acgal1p[c]	Adenosine Triphosphate + N-Acetyl-D-Galactosamine --> Proton + Adenosine Diphosphate + N-Acetyl-D-Galactosamine 1-Phosphate	false			Alanine and aspartate metabolism		0	1000	0
R_ACGALK2	N-Acetylgalactosamine Kinase (ITP)	M_acgal[c] + M_itp[c] --> M_h[c] + M_acgal1p[c] + M_idp[c]	N-Acetyl-D-Galactosamine + Iinosine-5'-Triphosphate --> Proton + N-Acetyl-D-Galactosamine 1-Phosphate + Inosine-5'-Diphosphate	false			Alanine and aspartate metabolism		0	1000	0
R_ACGALtly	N-Acetyl-Galactosamine Lysosomal Efflux	M_acgal[l] --> M_acgal[c]	N-Acetyl-D-Galactosamine --> N-Acetyl-D-Galactosamine	false			Alanine and aspartate metabolism		0	1000	0
R_ACGAM6PSi	N-Acetylglucosamine-6-Phosphate Synthase	M_accoa[c] + M_gam6p[c] --> M_h[c] + M_coa[c] + M_acgam6p[c]	Acetyl Coenzyme A + D-Glucosamine-6-Phosphate --> Proton + Coenzyme A + N-Acetyl-D-Glucosamine 6-Phosphate	false		2.3.1.4	Alanine and aspartate metabolism	64841.1	0	1000	0
R_ACGAMK	N-Acetylglucosamine Kinase	M_atp[c] + M_acgam[c] --> M_h[c] + M_adp[c] + M_acgam6p[c]	Adenosine Triphosphate + N-Acetyl-D-Glucosamine --> Proton + Adenosine Diphosphate + N-Acetyl-D-Glucosamine 6-Phosphate	false		2.7.1.59	Alanine and aspartate metabolism	55577.1	0	1000	0
R_ACGAMPM	Phosphoacetylglucosamine Mutase	M_acgam6p[c] --> M_acgam1p[c]	N-Acetyl-D-Glucosamine 6-Phosphate --> N-Acetyl-D-Glucosamine 1-Phosphate	false		5.4.2.3	Alanine and aspartate metabolism	5238.1	0	1000	0
R_ACGAMtly	N-Acetyl-Glucosamine Lysosomal Efflux	M_acgam[l] --> M_acgam[c]	N-Acetyl-D-Glucosamine --> N-Acetyl-D-Glucosamine	false		5.4.2.3	Alanine and aspartate metabolism		0	1000	0
R_ACGPID	N-Acetylglucosaminylphosphatidylinositol Deacetylase	M_h2o[c] + M_acgpail_hs[c] --> M_ac[c] + M_gpail_hs[c]	Water + 6-(N-Acetyl-Alpha-D-Glucosaminyl)-1-Phosphatidyl-1D-Myo-Inositol --> Acetate + D-Glucosaminylphosphatidylinositol	false		3.5.1.89	Alanine and aspartate metabolism	9487.1	0	1000	0
R_ACHEe	Acetylcholinesterase	M_h2o[e] + M_ach[e] --> M_h[e] + M_ac[e] + M_chol[e]	Water + Acetylcholine --> Proton + Acetate + Choline	false		3.1.1.7	Alanine and aspartate metabolism	43.1 or 43.2	0	1000	0
R_ACITL	ATP-Citrate Lyase	M_atp[c] + M_coa[c] + M_cit[c] --> M_adp[c] + M_pi[c] + M_accoa[c] + M_oaa[c]	Adenosine Triphosphate + Coenzyme A + Citrate --> Adenosine Diphosphate + Orthophosphate + Acetyl Coenzyme A + Oxaloacetate	false		2.3.3.8	Alanine and aspartate metabolism	47.1 or 47.2	0	1000	0
R_ACNAM9PL	N-Acetylneuraminate 9-Phosphate Pyruvate-Lyase (Pyruvate-Phosphorylating)	M_h2o[c] + M_acmanap[c] + M_pep[c] --> M_pi[c] + M_acnamp[c]	Water + N-Acetyl-D-Mannosamine 6-Phosphate + Phosphoenolpyruvate --> Orthophosphate + N-Acetylneuraminate 9-Phosphate	false		2.5.1.56	Alanine and aspartate metabolism	54187.1	0	1000	0
R_ACNAM9PL2	N-Acetylneuraminate 9-Phosphate Pyruvate-Lyase (Pyruvate-Phosphorylating)	M_h2o[c] + M_pep[c] + M_man6p[c] --> M_pi[c] + M_kdnp[c]	Water + Phosphoenolpyruvate + D-Mannose 6-Phosphate --> Orthophosphate + 2-Keto-3-Deoxy-D-Glycero-D-Galactononic Acid 9-Phosphate	false		2.5.1.56	Alanine and aspartate metabolism	54187.1	0	1000	0
R_ACNAMlt	N-Acetylneuraminate Transport into Lysososme	M_h[c] + M_acnam[c] <=> M_h[l] + M_acnam[l]	Proton + N-Acetylneuraminate <=> Proton + N-Acetylneuraminate	true		2.5.1.56	Alanine and aspartate metabolism	26503.1	-1000	0	0
R_ACNAMPH	N-Acetylneuraminate 9-Phosphate Phosphohydrolase	M_h2o[c] + M_acnamp[c] --> M_pi[c] + M_acnam[c]	Water + N-Acetylneuraminate 9-Phosphate --> Orthophosphate + N-Acetylneuraminate	false		3.1.3.29	Alanine and aspartate metabolism	140838.1 or 54.1 or 51205.1	0	1000	0
R_ACNAMtn	N-Acetylneuraminate Nuclear Import	M_acnam[c] --> M_acnam[n]	N-Acetylneuraminate --> N-Acetylneuraminate	false		3.1.3.29	Alanine and aspartate metabolism		0	1000	0
R_ACNGALACGLCGAL14ACGLCGALGLUSIDEte	Blood Group Intracellular Transport	M_acngalacglcgal14acglcgalgluside_hs[e] <=> M_acngalacglcgal14acglcgalgluside_hs[c]	Vi3Neuac-Nlc6Cer <=> Vi3Neuac-Nlc6Cer	true			Alanine and aspartate metabolism		-1000	0	0
R_ACNGALACGLCGAL14ACGLCGALGLUSIDEtg	Blood Group Intracellular Transport	M_acngalacglcgal14acglcgalgluside_hs[g] --> M_acngalacglcgal14acglcgalgluside_hs[c]	Vi3Neuac-Nlc6Cer --> Vi3Neuac-Nlc6Cer	false			Alanine and aspartate metabolism		0	1000	0
R_ACNMLr	N-Acetylneuraminate Lyase (Reversible)	M_acnam[c] <=> M_pyr[c] + M_acmana[c]	N-Acetylneuraminate <=> Pyruvate + N-Acetyl-D-Mannosamine	true		4.1.3.3	Alanine and aspartate metabolism		-1000	1000	0
R_ACOAD10m	Acyl Coenzyme A Dehydrogenase (2-Methylbutanoyl Coenzyme A), Mitochondrial	M_2mbcoa[m] + M_fad[m] --> M_2mb2coa[m] + M_fadh2[m]	2-Methylbutanoyl Coenzyme A + Flavin Adenine Dinucleotide Oxidized --> 2-Methylcrotonoyl Coenzyme A + Flavin Adenine Dinucleotide Reduced	false		1.3.99.12	Alanine and aspartate metabolism	36.1 or 34.1	0	1000	0
R_ACOAD1fm	Acyl Coenzyme A Dehydrogenase (Butanoyl Coenzyme A), Mitochondrial	M_fad[m] + M_btcoa[m] --> M_b2coa[m] + M_fadh2[m]	Flavin Adenine Dinucleotide Oxidized + Butanoyl Coenzyme A --> Crotonoyl Coenzyme A + Flavin Adenine Dinucleotide Reduced	false		1.3.99.2	Alanine and aspartate metabolism	80724.1 or 36.1 or 35.1 or 34.1 or 84129.1 or 27034.1 or 28976.1	0	1000	0
R_ACOAD8m	Acyl Coenzyme A Dehydrogenase (Isovaleryl Coenzyme A), Mitochondrial	M_fad[m] + M_ivcoa[m] --> M_fadh2[m] + M_3mb2coa[m]	Flavin Adenine Dinucleotide Oxidized + Isovaleryl Coenzyme A --> Flavin Adenine Dinucleotide Reduced + 3-Methylbut-2-Enoyl Coenzyme A	false		1.3.99.10	Alanine and aspartate metabolism	3712.1	0	1000	0
R_ACOAD9m	Acyl Coenzyme A Dehydrogenase (Isobutyryl Coenzyme A), Mitochondrial	M_fad[m] + M_ibcoa[m] --> M_fadh2[m] + M_2mp2coa[m]	Flavin Adenine Dinucleotide Oxidized + Isobutyryl Coenzyme A --> Flavin Adenine Dinucleotide Reduced + 2-Methylprop-2-Enoyl Coenzyme A	false		1.3.99.12	Alanine and aspartate metabolism	34.1 or 27034.1	0	1000	0
R_ACOAO7p	Acyl Coenzyme A Oxidase (Hexadecanoyl Coenzyme A), Peroxisomal	M_pmtcoa[x] + M_o2[x] --> M_h2o2[x] + M_hdd2coa[x]	Palmitoyl Coenzyme A (N-C16:0 Coenzyme A) + Oxygen --> Hydrogen Peroxide + Trans-Hexadec-2-Enoyl Coenzyme A	false		1.3.3.6	Alanine and aspartate metabolism	51.1 or 51.2	0	1000	0
R_ACONTm	Aconitate Hydratase	M_cit[m] <=> M_icit[m]	Citrate <=> Isocitric Acid	true		4.2.1.3	Alanine and aspartate metabolism	50.1 or 48.1	-1000	1000	0
R_ACOX22x	Acyl-Coenzyme A Oxidase 2, Branched Chain	(0.5) M_o2[x] + M_fadh2[x] + M_dhcholoylcoa[x] --> M_fad[x] + M_thcholoylcoa[x]	(0.5) Oxygen + Flavin Adenine Dinucleotide Reduced + 3Alpha,7Alpha-Dihydroxy-5Beta-Cholest-24-Enoyl Coenzyme A --> Flavin Adenine Dinucleotide Oxidized + 3Alpha,7Alpha,24-Trihydroxy-5Beta-Cholestanoyl Coenzyme A	false		1.3.3.6	Alanine and aspartate metabolism	8309.1	0	1000	0
R_ACOX2x	Acyl-Coenzyme A Oxidase 2, Branched Chain	M_o2[x] + M_fadh2[x] + M_cholcoas[x] --> M_fad[x] + (2) M_h2o[x] + M_cholcoads[x]	Oxygen + Flavin Adenine Dinucleotide Reduced + (25S)-3Alpha,7Alpha,12Alpha-Trihydroxy-5Beta-Cholestan-26-Oyl Coenzyme A --> Flavin Adenine Dinucleotide Oxidized + (2) Water + 3Alpha,7Alpha,12Alpha-Trihydroxy-5Beta-Cholest-24-Enoyl Coenzyme A	false		1.3.3.6	Alanine and aspartate metabolism	8309.1	0	1000	0
R_ACP1_FMN_	Acid Phosphatase (FMN)	M_h2o[c] + M_fmn[c] --> M_pi[c] + M_ribflv[c]	Water + Flavin Mononucleotide --> Orthophosphate + Riboflavin	false		3.1.3.2	Alanine and aspartate metabolism	52.1 or 52.3 or 52.2 or 55.1 or 51205.1 or 54.1	0	1000	0
R_ACRNtm	O-Acetylcarnintine Transport into Mitochondria via Diffusion	M_acrn[c] --> M_acrn[m]	O-Acetylcarnitine --> O-Acetylcarnitine	false		3.1.3.2	Alanine and aspartate metabolism	788.1	0	1000	0
R_ACS2	Acetyl Coenzyme A Synthase (Propionate)	M_atp[c] + M_coa[c] + M_ppa[c] --> M_amp[c] + M_ppi[c] + M_ppcoa[c]	Adenosine Triphosphate + Coenzyme A + Propionate --> Adenosine Monophosphate + Diphosphate + Propanoyl Coenzyme A	false		6.2.1.16	Alanine and aspartate metabolism	55902.1 or 65985.1 or 55902.2	0	1000	0
R_ACSm	Acetyl Coenzyme A Synthetase	M_coa[m] + M_atp[m] + M_ac[m] --> M_accoa[m] + M_amp[m] + M_ppi[m]	Coenzyme A + Adenosine Triphosphate + Acetate --> Acetyl Coenzyme A + Adenosine Monophosphate + Diphosphate	false		6.2.1.1	Alanine and aspartate metabolism	84532.1	0	1000	0
R_ACt2m	Acetate Mitochondrial Transport via Proton Symport	M_h[c] + M_ac[c] <=> M_h[m] + M_ac[m]	Proton + Acetate <=> Proton + Acetate	true		2.1.1.4	Alanine and aspartate metabolism		-1000	0	0
R_ACtg	Acetate Transport, Golgi Apparatus	M_ac[c] <=> M_ac[g]	Acetate <=> Acetate	true			Alanine and aspartate metabolism		-1000	0	0
R_ADA	Adenosine Deaminase	M_h2o[c] + M_h[c] + M_adn[c] --> M_nh4[c] + M_ins[c]	Water + Proton + Adenosine --> Ammonium + Inosine	false		3.5.4.4	Alanine and aspartate metabolism	100.1	0	1000	0
R_ADAe	Adenosine Deaminase, Extracellular	M_h[e] + M_h2o[e] + M_adn[e] --> M_nh4[e] + M_ins[e]	Proton + Water + Adenosine --> Ammonium + Inosine	false		3.5.4.4	Alanine and aspartate metabolism	100.1	0	1000	0
R_ADCim	Acetoacetate Decarboxylation (Irreversible), Mitochondrial	M_h[m] + M_acac[m] --> M_co2[m] + M_acetone[m]	Proton + Acetoacetate --> Carbon Dioxide + Acetone	false		4.1.1.4	Alanine and aspartate metabolism		0	1000	0
R_ADEt	Adenine Reversible Transport, Cytosol	M_ade[e] <=> M_ade[c]	Adenine <=> Adenine	true		4.1.1.4	Alanine and aspartate metabolism	3177.1	-1000	1000	0
R_ADK1m	Adenylate Kinase, Mitochondrial	M_atp[m] + M_amp[m] <=> (2) M_adp[m]	Adenosine Triphosphate + Adenosine Monophosphate <=> (2) Adenosine Diphosphate	true		2.7.4.3	Alanine and aspartate metabolism	205.3 or 205.1 or 204.1 or 204.3 or 204.2 or 205.2	-1000	1000	0
R_ADK3	Adentylate Kinase (GTP)	M_amp[c] + M_gtp[c] <=> M_adp[c] + M_gdp[c]	Adenosine Monophosphate + Guanosine-5'-Triphosphate <=> Adenosine Diphosphate + Guanosine-5'-Diphosphate	true		2.7.4.3	Alanine and aspartate metabolism	26289.1 or 26289.2	-1000	1000	0
R_ADK3m	Adentylate Kinase (GTP)	M_amp[m] + M_gtp[m] <=> M_adp[m] + M_gdp[m]	Adenosine Monophosphate + Guanosine-5'-Triphosphate <=> Adenosine Diphosphate + Guanosine-5'-Diphosphate	true			Alanine and aspartate metabolism	50808.1	-1000	1000	0
R_ADKd	Adenylate Kinase (D Form)	M_damp[c] + M_datp[c] <=> (2) M_dadp[c]	Deoxyadenosine Monophosphate + Deoxyadenosine Triphosphate <=> (2) Deoxyadenosine Diphosphate	true		2.7.4.3	Alanine and aspartate metabolism	26289.2 or 26289.1	-1000	1000	0
R_ADNCYC	Adenylate Cyclase	M_atp[c] --> M_ppi[c] + M_camp[c]	Adenosine Triphosphate --> Diphosphate + 3,5-Cyclic Adenosine Monophosphate	false		4.6.1.1	Alanine and aspartate metabolism	112.1 or 55811.1 or 109.1 or 112.2 or 114.1 or 108.1 or 113.1 or 107.1 or 196883.1 or 115.1 or 111.1	0	1000	0
R_ADNK1m	Adenosine Kinase, Mitochondrial	M_atp[m] + M_adn[m] --> M_h[m] + M_adp[m] + M_amp[m]	Adenosine Triphosphate + Adenosine --> Proton + Adenosine Diphosphate + Adenosine Monophosphate	false		2.7.1.20	Alanine and aspartate metabolism		0	1000	0
R_ADNt	Adenosine Faciliated Transport in Cytosol	M_adn[e] <=> M_adn[c]	Adenosine <=> Adenosine	true		2.7.1.20	Alanine and aspartate metabolism	3177.1 or 2030.1	-1000	1000	0
R_ADNt4	Adenosine Transport (Na/Adn Symport)	M_na1[e] + M_adn[e] --> M_na1[c] + M_adn[c]	Sodium + Adenosine --> Sodium + Adenosine	false			Alanine and aspartate metabolism	9154.2 or 9154.1 or 64078.1 or 9153.1	0	1000	0
R_ADNtl	Adenosine Faciliated Transport from Lysosome	M_adn[l] --> M_adn[c]	Adenosine --> Adenosine	false			Alanine and aspartate metabolism	55315.1	0	1000	0
R_ADPMAN	ADPmannose Diphosphatase	M_h2o[c] + M_adpman[c] --> (2) M_h[c] + M_amp[c] + M_man1p[c]	Water + Adenosine-5'-Diphosphate-D-Mannose --> (2) Proton + Adenosine Monophosphate + D-Mannose 1-Phosphate	false		3.6.1.21	Alanine and aspartate metabolism	11164.1	0	1000	0
R_ADRNCOAtx	Fatty Acid Intracellular Transport	M_adrncoa[c] <=> M_adrncoa[x]	Adrenoyl Coenzyme A <=> Adrenoyl Coenzyme A	true			Alanine and aspartate metabolism		-1000	1000	0
R_ADRNCPT1	Carnitine O-Palmitoyltransferase	M_adrncoa[c] + M_crn[c] --> M_coa[c] + M_adrncrn[c]	Adrenoyl Coenzyme A + L-Carnitine --> Coenzyme A + Ocosatetraenoylcarnitine	false		2.3.1.21	Alanine and aspartate metabolism	1375.1 or 1375.3 or 1375.4 or 126129.1 or 1374.1 or 1375.2	0	1000	0
R_ADRNCPT2	Carnitine Transferase	M_coa[m] + M_adrncrn[m] --> M_adrncoa[m] + M_crn[m]	Coenzyme A + Ocosatetraenoylcarnitine --> Adrenoyl Coenzyme A + L-Carnitine	false		2.3.1.21	Alanine and aspartate metabolism	1376.1	0	1000	0
R_ADRNCRNt	Transport into the Mitochondria (Carnitine)	M_adrncrn[c] --> M_adrncrn[m]	Ocosatetraenoylcarnitine --> Ocosatetraenoylcarnitine	false			Alanine and aspartate metabolism	788.1 or 788.1	0	1000	0
R_ADRNt	Fatty Acid Transport via Diffusion	M_adrn[e] <=> M_adrn[c]	Adrenic Acid <=> Adrenic Acid	true			Alanine and aspartate metabolism		-1000	1000	0
R_ADSK	Adenylyl-Sulfate Kinase	M_atp[c] + M_aps[c] --> M_h[c] + M_adp[c] + M_paps[c]	Adenosine Triphosphate + 5-Adenylyl Sulfate --> Proton + Adenosine Diphosphate + 3'-Phosphoadenylyl Sulfate	false		2.7.1.25	Alanine and aspartate metabolism	9060.1 or 9061.1	0	1000	0
R_ADSL1	Adenylosuccinate Lyase	M_dcamp[c] --> M_amp[c] + M_fum[c]	N6-(1,2-Dicarboxyethyl)-Adenosine Monophosphate --> Adenosine Monophosphate + Fumarate	false		4.3.2.2	Alanine and aspartate metabolism	158.1 or 158.2	0	1000	0
R_ADSL2	Adenylosuccinate Lyase	M_25aics[c] --> M_fum[c] + M_aicar[c]	(S)-2-[5-Amino-1-(5-Phospho-D-Ribosyl)Imidazole-4-Carboxamido]Succinate --> Fumarate + 5-Amino-1-(5-Phospho-D-Ribosyl)Imidazole-4-Carboxamide	false		4.3.2.2	Alanine and aspartate metabolism	158.1 or 158.2	0	1000	0
R_AG13T16g	N-Acetyllactosaminide Beta-1, 3-N-Acetylglucosaminyltransferase, Golgi Apparatus	M_uacgam[g] + M_ksii_core4_pre2[g] --> M_h[g] + M_udp[g] + M_ksii_core4_pre3[g]	Uridine-5'-Diphosphate-N-Acetyl-Alpha-D-Glucosamine + Keratan Sulfate Ii Boisynthesis, Precursor 2 --> Proton + Uridine Diphosphate + Keratan Sulfate Ii Biosynthesis, Precursor 3	false		2.4.1.149	Alanine and aspartate metabolism	79369.1 or 10678.1 or 11041.1 or 146712.1 or 374907.1 or 93010.1 or 374907.2 or 10678.2 or 10331.1	0	1000	0
R_AG13T17g	N-Acetyllactosaminide Beta-1, 3-N-Acetylglucosaminyltransferase, Golgi Apparatus	M_uacgam[g] + M_ksii_core4_pre4[g] --> M_h[g] + M_udp[g] + M_ksii_core4_pre5[g]	Uridine-5'-Diphosphate-N-Acetyl-Alpha-D-Glucosamine + Keratan Sulfate Ii Biosynthesis, Precursor 4 --> Proton + Uridine Diphosphate + Keratan Sulfate Ii Biosynthesis, Precursor 5	false		2.4.1.149	Alanine and aspartate metabolism	10678.2 or 11041.1 or 10678.1 or 374907.2 or 93010.1 or 374907.1 or 146712.1 or 79369.1 or 10331.1	0	1000	0
R_AG13T18g	N-Acetyllactosaminide Beta-1, 3-N-Acetylglucosaminyltransferase, Golgi Apparatus	M_uacgam[g] + M_ksii_core4_pre7[g] --> M_h[g] + M_udp[g] + M_ksii_core4_pre8[g]	Uridine-5'-Diphosphate-N-Acetyl-Alpha-D-Glucosamine + Keratan Sulfate Ii Biosynthesis, Precursor 7 --> Proton + Uridine Diphosphate + Keratan Sulfate Ii Biosynthesis, Precursor 8	false		2.4.1.149	Alanine and aspartate metabolism	10678.2 or 11041.1 or 10678.1 or 374907.2 or 93010.1 or 374907.1 or 146712.1 or 79369.1 or 10331.1	0	1000	0
R_AG13T1g	N-Acetyllactosaminide Beta-1, 3-N-Acetylglucosaminyltransferase, Golgi Apparatus	M_uacgam[g] + M_ksii_core2_pre2[g] --> M_h[g] + M_udp[g] + M_ksii_core2_pre3[g]	Uridine-5'-Diphosphate-N-Acetyl-Alpha-D-Glucosamine + Keratan Sulfate Ii Biosynthesis, Precursor 2 --> Proton + Uridine Diphosphate + Keratan Sulfate Ii Biosynthesis, Precursor 3	false		2.4.1.149	Alanine and aspartate metabolism	11041.1 or 10678.1 or 93010.1 or 374907.2 or 374907.1 or 146712.1 or 10331.1 or 10678.2 or 79369.1	0	1000	0
R_AG13T2g	N-Acetyllactosaminide Beta-1, 3-N-Acetylglucosaminyltransferase, Golgi Apparatus	M_uacgam[g] + M_ksii_core2_pre4[g] --> M_h[g] + M_udp[g] + M_ksii_core2_pre5[g]	Uridine-5'-Diphosphate-N-Acetyl-Alpha-D-Glucosamine + Keratan Sulfate Ii Biosynthesis, Precursor 4 --> Proton + Uridine Diphosphate + Keratan Sulfate Ii Biosynthesis, Precursor 5	false		2.4.1.149	Alanine and aspartate metabolism	79369.1 or 374907.1 or 11041.1 or 146712.1 or 374907.2 or 93010.1 or 10331.1 or 10678.1 or 10678.2	0	1000	0
R_AG13T3g	N-Acetyllactosaminide Beta-1, 3-N-Acetylglucosaminyltransferase, Golgi Apparatus	M_uacgam[g] + M_ksii_core2_pre7[g] --> M_h[g] + M_udp[g] + M_ksii_core2_pre8[g]	Uridine-5'-Diphosphate-N-Acetyl-Alpha-D-Glucosamine + Keratan Sulfate Ii Biosynthesis, Precursor 7 --> Proton + Uridine Diphosphate + Keratan Sulfate Ii Biosynthesis, Precursor 8	false		2.4.1.149	Alanine and aspartate metabolism	10331.1 or 11041.1 or 374907.2 or 10678.1 or 79369.1 or 374907.1 or 10678.2 or 93010.1 or 146712.1	0	1000	0
R_AGPAT1	1-Acylglycerol-3-Phosphate O-Acyltransferase 1	(2) M_h[c] + M_Rtotal2coa[c] + M_alpa_hs[c] --> M_coa[c] + M_pa_hs[c]	(2) Proton + R Total 2 Coenzyme A + Lysophosphatidic Acid --> Coenzyme A + Phosphatidate	false		2.3.1.51	Alanine and aspartate metabolism	10555.1 or 137964.1 or 56895.1 or 56894.2 or 56894.1 or 55326.1 or 10554.1 or 129642.1	0	1000	0
R_AGTim	Alanine-Glyoxylate Transaminase (Irreversible), Mitochondrial	M_ala_L[m] + M_glx[m] --> M_pyr[m] + M_gly[m]	L-Alanine + Glyoxylate --> Pyruvate + Glycine	false		2.6.1.44	Alanine and aspartate metabolism	64902.1 or 64850.1	0	1000	0
R_AHEXASE2ly	Beta-N-Acetylhexosaminidase, Lysosomal	(3) M_h2o[l] + M_n2m2nmn[l] --> M_m2mn[l] + (3) M_acgam[l]	(3) Water + Reducing GlcNac Removed Form Of N2M2Nmasn (W/O Peptide) --> (Alpha-D-Mannosyl)2-Beta-D-Mannosyl-N-Acetylglucosamine + (3) N-Acetyl-D-Glucosamine	false		3.2.1.52	Alanine and aspartate metabolism	3073.1 or 3074.1 or (3073.1 and 3074.1)	0	1000	0
R_AIRCr	Phosphoribosylaminoimidazole Carboxylase	M_co2[c] + M_air[c] --> M_h[c] + M_5aizc[c]	Carbon Dioxide + 5-Amino-1-(5-Phospho-D-Ribosyl)Imidazole --> Proton + 5-Amino-1-(5-Phospho-D-Ribosyl)Imidazole-4-Carboxylate	false		2.1.2.3	Alanine and aspartate metabolism	10606.1	0	1000	0
R_AKGDm	2-Oxoglutarate Dehydrogenase	M_akg[m] + M_nad[m] + M_coa[m] --> M_nadh[m] + M_co2[m] + M_succoa[m]	2-Oxoglutarate + Nicotinamide Adenine Dinucleotide + Coenzyme A --> Nicotinamide Adenine Dinucleotide - Reduced + Carbon Dioxide + Succinyl Coenzyme A	false		2.3.1.61	Alanine and aspartate metabolism	(4967.2 and 1738.1 and 8050.1 and 1743.1) or (4967.1 and 1738.1 and 8050.1 and 1743.1)	0	1000	0
R_AKGMALtm	Alpha-Ketoglutarate/Malate Transporter	M_akg[m] + M_mal_L[c] <=> M_akg[c] + M_mal_L[m]	2-Oxoglutarate + (S)-Malate <=> 2-Oxoglutarate + (S)-Malate	true		4.1.1.21	Alanine and aspartate metabolism	8402.1 or 1468.1	-1000	1000	0
R_AKGtp	Akg Transporter, Peroxisome	M_akg[c] --> M_akg[x]	2-Oxoglutarate --> 2-Oxoglutarate	false			Alanine and aspartate metabolism		0	1000	0
R_AKR1C1	Aldo-Keto Reductase Family 1, Member C1 (Chlordecone Reductase	M_h[c] + M_nadph[c] + M_prgstrn[c] --> M_nadp[c] + M_aprgstrn[c]	Proton + Nicotinamide Adenine Dinucleotide Phosphate - Reduced + Progesterone --> Nicotinamide Adenine Dinucleotide Phosphate + (20S)-20-Hydroxypregn-4-En-3-One	false		1.3.1.20	Alanine and aspartate metabolism	1645.1	0	1000	0
R_AKR1C42	Aldo-Keto Reductase Family 1, Member C4 (Chlordecone Reductase	M_h[c] + M_nadh[c] + M_xoldioloneh[c] --> M_nad[c] + M_xoltriol[c]	Proton + Nicotinamide Adenine Dinucleotide - Reduced + 7Alpha,12Alpha-Dihydroxy-5Beta-Cholestan-3-One --> Nicotinamide Adenine Dinucleotide + 5Beta-Cholestane-3Alpha,7Alpha,12Alpha-Triol	false		1.1.1.50	Alanine and aspartate metabolism	1109.1	0	1000	0
R_AKR1D2	Aldo-Keto Reductase Family 1, Member D1 (Delta 4-3-Ketosteroid-5-Beta-Reductase)	M_h[c] + M_nadph[c] + M_xoldiolone[c] --> M_nadp[c] + M_xoldioloneh[c]	Proton + Nicotinamide Adenine Dinucleotide Phosphate - Reduced + 7Alpha,12Alpha-Dihydroxycholest-4-En-3-One --> Nicotinamide Adenine Dinucleotide Phosphate + 7Alpha,12Alpha-Dihydroxy-5Beta-Cholestan-3-One	false		1.3.99.6	Alanine and aspartate metabolism	6718.1	0	1000	0
R_ALAASNNaEx	L-Alanine/L-Asparagine Na-Dependent Exchange (Ala-L In)	M_na1[e] + M_ala_L[e] + M_asn_L[c] --> M_na1[c] + M_ala_L[c] + M_asn_L[e]	Sodium + L-Alanine + L-Asparagine --> Sodium + L-Alanine + L-Asparagine	false		1.3.99.6	Alanine and aspartate metabolism	6510.1	0	1000	0
R_ALACYSNaEx	L-Alanine/L-Cysteine Na-Dependent Exchange (Ala-L In)	M_na1[e] + M_ala_L[e] + M_cys_L[c] --> M_na1[c] + M_ala_L[c] + M_cys_L[e]	Sodium + L-Alanine + L-Cysteine --> Sodium + L-Alanine + L-Cysteine	false		1.3.99.6	Alanine and aspartate metabolism	6509.1 or 6510.1	0	1000	0
R_ALADGLNexR	L-Alanine/Glutamine Reversible Antiport	M_ala_D[e] + M_gln_L[c] --> M_ala_D[c] + M_gln_L[e]	D-Alanine + L-Glutamine --> D-Alanine + L-Glutamine	false			Alanine and aspartate metabolism	56301.1 and 6520.1	0	1000	0
R_ALADGLYexR	D-Alanine/Glycine Reversible Antiport	M_ala_D[e] + M_gly[c] --> M_ala_D[c] + M_gly[e]	D-Alanine + Glycine --> D-Alanine + Glycine	false			Alanine and aspartate metabolism	56301.1 and 6520.1	0	1000	0
R_ALAGLNNaEx	L-Alanine/L-Glutamine Na-Dependent Exchange (Ala-L In)	M_na1[e] + M_ala_L[e] + M_gln_L[c] --> M_na1[c] + M_ala_L[c] + M_gln_L[e]	Sodium + L-Alanine + L-Glutamine --> Sodium + L-Alanine + L-Glutamine	false			Alanine and aspartate metabolism	6510.1	0	1000	0
R_ALASERNaEx	L-Alanine/L-Serine Na-Dependent Exchange (Ala-L In)	M_na1[e] + M_ala_L[e] + M_ser_L[c] --> M_na1[c] + M_ala_L[c] + M_ser_L[e]	Sodium + L-Alanine + L-Serine --> Sodium + L-Alanine + L-Serine	false			Alanine and aspartate metabolism	6509.1 or 6510.1	0	1000	0
R_ALASm	5-Aminolevulinate Synthase	M_h[m] + M_gly[m] + M_succoa[m] --> M_coa[m] + M_co2[m] + M_5aop[m]	Proton + Glycine + Succinyl Coenzyme A --> Coenzyme A + Carbon Dioxide + 5-Amino-4-Oxopentanoate	false		2.3.1.37	Alanine and aspartate metabolism	212.1 or 23464.1 or 211.2 or 211.1	0	1000	0
R_ALAt4	Alanine-Sodium Symporter	M_na1[e] + M_ala_L[e] --> M_na1[c] + M_ala_L[c]	Sodium + L-Alanine --> Sodium + L-Alanine	false		2.3.1.37	Alanine and aspartate metabolism	54407.1 or 6542.1 or 11254.1 or 6541.1 or 81539.1 or 55089.1 or 84889.1 or (340024.1 and 57393.1) or (340024.1 and 59272.1)	0	1000	0
R_ALATA_L	L-Alanine Transaminase	M_akg[c] + M_ala_L[c] <=> M_pyr[c] + M_glu_L[c]	2-Oxoglutarate + L-Alanine <=> Pyruvate + L-Glutamate	true		2.6.1.2	Alanine and aspartate metabolism	2875.1 or 84706.1	-1000	1000	0
R_ALATHRNaEx	L-Alanine/L-Threonine Na-Dependent Exchange (Ala-L In)	M_na1[e] + M_ala_L[e] + M_thr_L[c] --> M_na1[c] + M_ala_L[c] + M_thr_L[e]	Sodium + L-Alanine + L-Threonine --> Sodium + L-Alanine + L-Threonine	false			Alanine and aspartate metabolism	6509.1 or 6510.1	0	1000	0
R_ALAtN1	Alanine Transport (Na, H Coupled)	M_h[c] + (2) M_na1[e] + M_ala_L[e] <=> M_h[e] + (2) M_na1[c] + M_ala_L[c]	Proton + (2) Sodium + L-Alanine <=> Proton + (2) Sodium + L-Alanine	true		2.6.1.2	Alanine and aspartate metabolism	92745.1 or 10991.1	-1000	1000	0
R_ALCD21_D	Alcohol Dehydrogenase (D-1, 2-Propanediol)	M_nad[c] + M_12ppd_R[c] --> M_h[c] + M_nadh[c] + M_lald_D[c]	Nicotinamide Adenine Dinucleotide + (R)-Propane-1,2-Diol --> Proton + Nicotinamide Adenine Dinucleotide - Reduced + (R)-Lactaldehyde	false		1.1.1.1	Alanine and aspartate metabolism	127.1 or 284273.2 or 125.1 or 128.1 or 131.1 or (125.1 and 124.1) or 124.1 or 130.1 or 137872.1 or (125.1 and 126.1) or (126.1 and 124.1) or 284273.1 or 126.1	0	1000	0
R_ALCD21_L	Alcohol Dehydrogenase (L-1, 2-Propanediol)	M_nad[c] + M_12ppd_S[c] --> M_h[c] + M_nadh[c] + M_lald_L[c]	Nicotinamide Adenine Dinucleotide + (S)-Propane-1,2-Diol --> Proton + Nicotinamide Adenine Dinucleotide - Reduced + (S)-Lactaldehyde	false		1.1.1.1	Alanine and aspartate metabolism	130.1 or 125.1 or (125.1 and 124.1) or 128.1 or 126.1 or 284273.2 or 137872.1 or 127.1 or 124.1 or (126.1 and 124.1) or 284273.1 or (125.1 and 126.1) or 131.1	0	1000	0
R_ALCD22_D	Alcohol Dehydrogenase (D-Lactaldehyde)	M_nad[c] + M_lald_D[c] --> M_h[c] + M_nadh[c] + M_mthgxl[c]	Nicotinamide Adenine Dinucleotide + (R)-Lactaldehyde --> Proton + Nicotinamide Adenine Dinucleotide - Reduced + Methylglyoxal	false		1.1.1.78	Alanine and aspartate metabolism	126.1 or 137872.1 or (126.1 and 124.1) or 127.1 or 130.1 or 284273.1 or (125.1 and 124.1) or 128.1 or 124.1 or 125.1 or 284273.2 or 131.1 or (125.1 and 126.1)	0	1000	0
R_ALCD22_L	Alcohol Dehydrogenase (L-Lactaldehyde)	M_nad[c] + M_lald_L[c] --> M_h[c] + M_nadh[c] + M_mthgxl[c]	Nicotinamide Adenine Dinucleotide + (S)-Lactaldehyde --> Proton + Nicotinamide Adenine Dinucleotide - Reduced + Methylglyoxal	false		1.2.1.49	Alanine and aspartate metabolism	126.1 or 137872.1 or (126.1 and 124.1) or 127.1 or 130.1 or 284273.1 or (125.1 and 124.1) or 128.1 or 124.1 or 125.1 or 284273.2 or 131.1 or (125.1 and 126.1)	0	1000	0
R_ALCD2if	Alcohol Dehydrogenase, Forward Rxn (Ethanol -> Acetaldehyde)	M_nad[c] + M_etoh[c] --> M_h[c] + M_nadh[c] + M_acald[c]	Nicotinamide Adenine Dinucleotide + Ethanol --> Proton + Nicotinamide Adenine Dinucleotide - Reduced + Acetaldehyde	false		1.1.1.1	Alanine and aspartate metabolism	(125.1 and 126.1) or 137872.1 or (125.1 and 124.1) or 127.1 or 130.1 or 284273.1 or 126.1 or 124.1 or 128.1 or 125.1 or 126.1 or 284273.2 or 131.1 or (126.1 and 124.1)	0	1000	0
R_ALCD2yf	Alcohol Dehydrogenase (Ethanol, NADP), Forward Reaction	M_nadp[c] + M_etoh[c] --> M_h[c] + M_nadph[c] + M_acald[c]	Nicotinamide Adenine Dinucleotide Phosphate + Ethanol --> Proton + Nicotinamide Adenine Dinucleotide Phosphate - Reduced + Acetaldehyde	false		1.1.1.2	Alanine and aspartate metabolism	10327.1 or 10327.2	0	1000	0
R_ALDD20x	Aldehyde Dehydrogenase (Indole-3-Acetaldehyde, NAD)	M_h2o[c] + M_nad[c] + M_id3acald[c] --> (2) M_h[c] + M_nadh[c] + M_ind3ac[c]	Water + Nicotinamide Adenine Dinucleotide + Indol-3-Ylacetaldehyde --> (2) Proton + Nicotinamide Adenine Dinucleotide - Reduced + Indole-3-Acetate	false		1.1.1.1	Alanine and aspartate metabolism	216.1 or 8854.2 or 501.1 or 8854.1 or 223.1 or 224.1 or 8854.3	0	1000	0
R_ALDD20xm	Aldehyde Dehydrogenase (Indole-3-Acetaldehyde, NAD), Mitochondrial	M_h2o[m] + M_nad[m] + M_id3acald[m] --> (2) M_h[m] + M_nadh[m] + M_ind3ac[m]	Water + Nicotinamide Adenine Dinucleotide + Indol-3-Ylacetaldehyde --> (2) Proton + Nicotinamide Adenine Dinucleotide - Reduced + Indole-3-Acetate	false		1.5.1.12	Alanine and aspartate metabolism	219.1 or 8659.1 or 217.1 or 8659.2	0	1000	0
R_ALDD21	Aldehyde Dehydrogenase (Pristanal, NAD)	M_h2o[c] + M_nad[c] + M_pristanal[c] --> (2) M_h[c] + M_nadh[c] + M_prist[c]	Water + Nicotinamide Adenine Dinucleotide + Pristanal --> (2) Proton + Nicotinamide Adenine Dinucleotide - Reduced + Pristanic Acid	false			Alanine and aspartate metabolism	224.1	0	1000	0
R_ALDD2xm	Aldehyde Dehydrogenase (Acetylaldehyde, NAD), Mitochondrial	M_h2o[m] + M_nad[m] + M_acald[m] --> (2) M_h[m] + M_nadh[m] + M_ac[m]	Water + Nicotinamide Adenine Dinucleotide + Acetaldehyde --> (2) Proton + Nicotinamide Adenine Dinucleotide - Reduced + Acetate	false		1.2.1.3	Alanine and aspartate metabolism	219.1 or 217.1	0	1000	0
R_ALDD2y	Aldehyde Dehydrogenase (Acetaldehyde, NADP)	M_h2o[c] + M_nadp[c] + M_acald[c] --> (2) M_h[c] + M_nadph[c] + M_ac[c]	Water + Nicotinamide Adenine Dinucleotide Phosphate + Acetaldehyde --> (2) Proton + Nicotinamide Adenine Dinucleotide Phosphate - Reduced + Acetate	false		1.2.1.4	Alanine and aspartate metabolism	223.1 or 221.1 or 218.1 or 8854.1 or 8854.3 or 222.1 or 8854.2 or 224.1 or 219.1	0	1000	0
R_ALOX52	Arachidonate 5-Lipoxygenase	M_5HPET[c] --> M_h2o[c] + M_leuktrA4[c]	5(S)-Hydroperoxyeicosatetraenoic Acid --> Water + Leukotriene A4	false		1.13.11.34	Alanine and aspartate metabolism	240.1	0	1000	0
R_ALR2	Aldose Reductase (Methylglyoxal)	M_h[c] + M_nadph[c] + M_mthgxl[c] --> M_nadp[c] + M_acetol[c]	Proton + Nicotinamide Adenine Dinucleotide Phosphate - Reduced + Methylglyoxal --> Nicotinamide Adenine Dinucleotide Phosphate + Hydroxyacetone	false		1.1.1.21	Alanine and aspartate metabolism	10327.2 or 8574.1 or 10327.1 or 231.1	0	1000	0
R_ALR3	Aldose Reductase (Acetol)	M_h[c] + M_nadph[c] + M_acetol[c] --> M_nadp[c] + M_12ppd_S[c]	Proton + Nicotinamide Adenine Dinucleotide Phosphate - Reduced + Hydroxyacetone --> Nicotinamide Adenine Dinucleotide Phosphate + (S)-Propane-1,2-Diol	false		1.1.1.21	Alanine and aspartate metabolism	10327.2 or 8574.1 or 10327.1 or 231.1	0	1000	0
R_AMACR2p	Alpha-Methylacyl Coenzyme A Racemase (Reductase)	(0.5) M_o2[x] + M_dhcholestancoa[x] --> M_dhcholoylcoa[x] + M_h2o[x]	(0.5) Oxygen + 3Alpha,7Alpha-Dihydroxy-5Beta-Cholestanoyl Coenzyme A --> 3Alpha,7Alpha-Dihydroxy-5Beta-Cholest-24-Enoyl Coenzyme A + Water	false		5.1.99.4	Alanine and aspartate metabolism	23600.1 or 23600.2	0	1000	0
R_AMACRp	Alpha-Methylacyl Coenzyme A Racemase	M_cholcoar[x] --> M_cholcoas[x]	(25R)-3Alpha,7Alpha,12Alpha-Trihydroxy-5Beta-Cholestan-26-Oyl Coenzyme A --> (25S)-3Alpha,7Alpha,12Alpha-Trihydroxy-5Beta-Cholestan-26-Oyl Coenzyme A	false		5.1.99.4	Alanine and aspartate metabolism	23600.2 or 23600.1	0	1000	0
R_AMETt2m	S-Adenosyl-L-Methionine Reversible Transport, Mitochondrial	M_amet[c] + M_ahcys[m] --> M_ahcys[c] + M_amet[m]	S-Adenosyl-L-Methionine + S-Adenosyl-L-Homocysteine --> S-Adenosyl-L-Homocysteine + S-Adenosyl-L-Methionine	false			Alanine and aspartate metabolism	115286.3 or 115286.2 or 115286.1	0	1000	0
R_AMPDA	Adenosine Monophosphate Deaminase	M_h2o[c] + M_h[c] + M_amp[c] --> M_nh4[c] + M_imp[c]	Water + Proton + Adenosine Monophosphate --> Ammonium + Inosine-5'-Monophosphate	false		3.5.4.6	Alanine and aspartate metabolism	271.2 or 270.1 or 271.1 or 272.1 or 271.3	0	1000	0
R_AMPtp	AMP Transporter, Peroxisome	M_amp[c] <=> M_amp[x]	Adenosine Monophosphate <=> Adenosine Monophosphate	true		3.4.11.1	Alanine and aspartate metabolism		-1000	0	0
R_AMY1e	Alpha-Amylase, Extracellular (Strch1 -> Strch2)	(8) M_h2o[e] + M_strch1[e] --> (8) M_glc_D[e] + M_strch2[e]	(8) Water + Starch, Structure 1 (1,6-{7[1,4-Glc], 4[1,4-Glc]}) --> (8) D-Glucose + Starch, Structure 2 (1,6-{2[1,4-Glc], [1,4-Glc]})	false		3.2.1.1	Alanine and aspartate metabolism	6520.1 or 280.1 or 278.1 or 276.1 or 277.1 or (6519.1 and 11136.1) or 276.2 or 279.1	0	1000	0
R_AMY2e	Alpha-Amylase, Extracellular (Glygn2 -> Glygn4)	(8) M_h2o[e] + M_glygn2[e] --> (8) M_glc_D[e] + M_glygn4[e]	(8) Water + Glycogen, Structure 2 (Glycogenin-1,6-{7[1,4-Glc], 4[1,4-Glc]}) --> (8) D-Glucose + Glycogen, Structure 4 (Glycogenin-1,6-{2[1,4-Glc], [1,4-Glc]})	false		3.2.1.1	Alanine and aspartate metabolism	6520.1 or 280.1 or 278.1 or 276.1 or 277.1 or (6519.1 and 11136.1) or 276.2 or 279.1	0	1000	0
R_ANDRSTRNtr	Androsterone Intracellular Transport	M_andrstrn[r] <=> M_andrstrn[c]	Androsterone <=> Androsterone	true			Alanine and aspartate metabolism		-1000	0	0
R_AOBUTDsm	L-2-Amino-3-Oxobutanoate Decarboxylation, Mitochondrial (Spontaneous)	M_h[m] + M_2aobut[m] --> M_co2[m] + M_aact[m]	Proton + L-2-Amino-3-Oxobutanoic Acid --> Carbon Dioxide + Ammonioacetone	false			Alanine and aspartate metabolism		0	1000	0
R_APRTO2	N-Acetylputrescine: Oxygen Oxireductase (Deaminating)	M_h2o[c] + M_o2[c] + M_aprut[c] --> M_h2o2[c] + M_nh4[c] + M_n4abutn[c]	Water + Oxygen + N-Acetylputrescine --> Hydrogen Peroxide + Ammonium + 4-Acetamidobutanal	false		1.4.3.4	Alanine and aspartate metabolism	4128.1 or 4129.1	0	1000	0
R_ARAB_Lt	L-Arabinoase Extracellular Transport	M_arab_L[e] --> M_arab_L[c]	L-Arabinose --> L-Arabinose	false			Alanine and aspartate metabolism		0	1000	0
R_ARABR	Arabinose Reductase	M_h[c] + M_nadph[c] + M_arab_L[c] --> M_nadp[c] + M_abt[c]	Proton + Nicotinamide Adenine Dinucleotide Phosphate - Reduced + L-Arabinose --> Nicotinamide Adenine Dinucleotide Phosphate + L-Arabinitol	false		1.1.1.21	Alanine and aspartate metabolism	10327.2 or 8574.1 or 10327.1 or 231.1	0	1000	0
R_ARACHCOAtx	Fatty Acid Intracellular Transport	M_arachcoa[c] <=> M_arachcoa[x]	Arachidoyl Coenzyme A <=> Arachidoyl Coenzyme A	true			Alanine and aspartate metabolism		-1000	1000	0
R_ARACHCPT1	Carnitine Transferase	M_crn[c] + M_arachcoa[c] --> M_coa[c] + M_arachcrn[c]	L-Carnitine + Arachidoyl Coenzyme A --> Coenzyme A + Eicosanoylcarnitine	false		2.3.1.21	Alanine and aspartate metabolism	1375.3 or 1374.1 or 1375.2 or 1375.4 or 1375.1 or 126129.1	0	1000	0
R_ARACHCPT2	Carnitine Transferase	M_coa[m] + M_arachcrn[m] --> M_crn[m] + M_arachcoa[m]	Coenzyme A + Eicosanoylcarnitine --> L-Carnitine + Arachidoyl Coenzyme A	false		1.1.1.21	Alanine and aspartate metabolism	1376.1	0	1000	0
R_ARACHCRNt	Transport into the Mitochondria (Carnitine)	M_arachcrn[c] --> M_arachcrn[m]	Eicosanoylcarnitine --> Eicosanoylcarnitine	false			Alanine and aspartate metabolism	788.1	0	1000	0
R_ARACHDCOAtx	Fatty Acid Intracellular Transport	M_arachdcoa[c] <=> M_arachdcoa[x]	Arachidonoyl Coenzyme A <=> Arachidonoyl Coenzyme A	true		2.3.1.21	Alanine and aspartate metabolism		-1000	1000	0
R_ARACHDtr	Intracellular Transport	M_arachd[c] --> M_arachd[r]	Arachidonate --> Arachidonate	false			Alanine and aspartate metabolism		0	1000	0
R_ARACHt	Fatty Acid Transport via Diffusion	M_arach[e] <=> M_arach[c]	Arachidic Acid <=> Arachidic Acid	true			Alanine and aspartate metabolism		-1000	1000	0
R_ARGSS	Argininosuccinate Synthase	M_atp[c] + M_asp_L[c] + M_citr_L[c] --> M_h[c] + M_amp[c] + M_ppi[c] + M_argsuc[c]	Adenosine Triphosphate + L-Aspartate + L-Citrulline --> Proton + Adenosine Monophosphate + Diphosphate + L-Arginosuccinic Acid	false		3.5.3.1	Alanine and aspartate metabolism	445.1 or 445.2	0	1000	0
R_ARSA	Arylsulfatase A	M_h2o[l] + M_sgalside_hs[l] --> M_h[l] + M_galside_hs[l] + M_so4[l]	Water + Sulfatide Galactocerebroside --> Proton + D-Galactosyl-N-Acylsphingosine + Sulfate	false		3.1.6.8	Alanine and aspartate metabolism	410.1	0	1000	0
R_R_group_phosphotase_1	R Group Phosphotase 1	M_atp[c] + M_coa[c] + M_Rtotal[c] --> M_amp[c] + M_ppi[c] + M_Rtotalcoa[c]	Adenosine Triphosphate + Coenzyme A + R Total --> Adenosine Monophosphate + Diphosphate + R Total Coenzyme A	false		3.1.6.8	Alanine and aspartate metabolism		0	1000	0
R_R_group_phosphotase_2	R Group Phosphotase 2	M_atp[c] + M_coa[c] + M_Rtotal2[c] --> M_amp[c] + M_ppi[c] + M_Rtotal2coa[c]	Adenosine Triphosphate + Coenzyme A + R Total 2 Position --> Adenosine Monophosphate + Diphosphate + R Total 2 Coenzyme A	false			Alanine and aspartate metabolism		0	1000	0
R_R_group_phosphotase_3	R Group Phosphotase 3	M_atp[c] + M_coa[c] + M_Rtotal3[c] --> M_amp[c] + M_ppi[c] + M_Rtotal3coa[c]	Adenosine Triphosphate + Coenzyme A + R Total 3 Position --> Adenosine Monophosphate + Diphosphate + R Total 3 Coenzyme A	false			Alanine and aspartate metabolism		0	1000	0
R_ARTPLM3m	R Group to Palmitate Conversion	M_Rtotal3coa[m] --> M_pmtcoa[m]	R Total 3 Coenzyme A --> Palmitoyl Coenzyme A (N-C16:0 Coenzyme A)	false			Alanine and aspartate metabolism		0	1000	0
R_ASAH1	N-Acylsphingosine Amidohydrolase	M_h2o[l] + M_crm_hs[l] --> M_Rtotal[l] + M_sphings[l]	Water + N-Acylsphingosine --> R Total + Sphingosine	false		3.5.1.23	Alanine and aspartate metabolism	427.1 or 427.2	0	1000	0
R_ASCBt	L-Ascorbate Transport via Facilitated Diffusion	M_ascb_L[e] <=> M_ascb_L[c]	L-Ascorbate <=> L-Ascorbate	true			Alanine and aspartate metabolism		-1000	1000	0
R_ASCBt4	L-Ascorbate Transport via Proton Symport	M_na1[e] + M_ascb_L[e] <=> M_na1[c] + M_ascb_L[c]	Sodium + L-Ascorbate <=> Sodium + L-Ascorbate	true			Alanine and aspartate metabolism	9962.2 or 9963.1 or 9962.1 or 9963.2	-1000	1000	0
R_ASNALANaEx	L-Alanine/L-Asparagine Na-Dependent Exchange (Asn-L In)	M_na1[e] + M_ala_L[c] + M_asn_L[e] --> M_na1[c] + M_ala_L[e] + M_asn_L[c]	Sodium + L-Alanine + L-Asparagine --> Sodium + L-Alanine + L-Asparagine	false		3.5.1.23	Alanine and aspartate metabolism	6510.1	0	1000	0
R_ASNCYSNaEx	L-Cysteine/L-Asparagine Na-Dependent Exchange (Asn-L In)	M_na1[e] + M_asn_L[e] + M_cys_L[c] --> M_na1[c] + M_asn_L[c] + M_cys_L[e]	Sodium + L-Asparagine + L-Cysteine --> Sodium + L-Asparagine + L-Cysteine	false			Alanine and aspartate metabolism	6510.1	0	1000	0
R_ASNGLNNaEx	L-Glutamine/L-Asparagine Na-Dependent Exchange (Asn-L In)	M_na1[e] + M_asn_L[e] + M_gln_L[c] --> M_na1[c] + M_asn_L[c] + M_gln_L[e]	Sodium + L-Asparagine + L-Glutamine --> Sodium + L-Asparagine + L-Glutamine	false			Alanine and aspartate metabolism	6510.1	0	1000	0
R_ASNS1	Asparagine Synthase (Glutamine-Hydrolysing)	M_h2o[c] + M_atp[c] + M_asp_L[c] + M_gln_L[c] --> M_h[c] + M_glu_L[c] + M_amp[c] + M_ppi[c] + M_asn_L[c]	Water + Adenosine Triphosphate + L-Aspartate + L-Glutamine --> Proton + L-Glutamate + Adenosine Monophosphate + Diphosphate + L-Asparagine	false		6.3.5.4	Alanine and aspartate metabolism	440.1 or 440.3 or 440.2	0	1000	0
R_ASNSERNaEx	L-Serine/L-Asparagine Na-Dependent Exchange (Asn-L In)	M_na1[e] + M_asn_L[e] + M_ser_L[c] --> M_na1[c] + M_asn_L[c] + M_ser_L[e]	Sodium + L-Asparagine + L-Serine --> Sodium + L-Asparagine + L-Serine	false			Alanine and aspartate metabolism	6510.1	0	1000	0
R_ASNt4	L-Asparagine Transport in via Sodium Symport	M_na1[e] + M_asn_L[e] --> M_na1[c] + M_asn_L[c]	Sodium + L-Asparagine --> Sodium + L-Asparagine	false			Alanine and aspartate metabolism	81539.1 or 11254.1 or 54407.1 or 55089.1 or (340024.1 and 57393.1) or (340024.1 and 59272.1)	0	1000	0
R_ASNTHRNaEx	L-Threonine/L-Asparagine Na-Dependent Exchange (Asn-L In)	M_na1[e] + M_asn_L[e] + M_thr_L[c] --> M_na1[c] + M_asn_L[c] + M_thr_L[e]	Sodium + L-Asparagine + L-Threonine --> Sodium + L-Asparagine + L-Threonine	false		3.5.1.1	Alanine and aspartate metabolism	6510.1	0	1000	0
R_ASNtN1	Asparagine Transport (Na, H Coupled)	M_h[c] + (2) M_na1[e] + M_asn_L[e] <=> M_h[e] + (2) M_na1[c] + M_asn_L[c]	Proton + (2) Sodium + L-Asparagine <=> Proton + (2) Sodium + L-Asparagine	true			Alanine and aspartate metabolism	92745.1 or 10991.1	-1000	1000	0
R_ASPCTr	Aspartate Carbamoyltransferase (Reversible)	M_asp_L[c] + M_cbp[c] <=> M_h[c] + M_pi[c] + M_cbasp[c]	L-Aspartate + Carbamoyl Phosphate <=> Proton + Orthophosphate + N-Carbamoyl-L-Aspartate	true		2.1.3.2	Alanine and aspartate metabolism	790.1	-1000	1000	0
R_ASPDt6	D-Aspartate Transport via Na, H Symport And K Antiport	M_h[e] + (3) M_na1[e] + M_asp_D[e] + M_k[c] --> M_h[c] + (3) M_na1[c] + M_asp_D[c] + M_k[e]	Proton + (3) Sodium + D-Aspartate + Potassium --> Proton + (3) Sodium + D-Aspartate + Potassium	false			Alanine and aspartate metabolism	6511.1 or 6505.1 or 6507.1 or 6506.1 or 6512.1	0	1000	0
R_ASPDxt	D-Aspartate Transport, Peroxisomal	M_asp_D[x] <=> M_asp_D[c]	D-Aspartate <=> D-Aspartate	true			Alanine and aspartate metabolism		-1000	0	0
R_ASPGLUm	Aspartate-Glutamate Mitochondrial Shuttle	M_h[c] + M_glu_L[c] + M_asp_L[m] --> M_h[m] + M_glu_L[m] + M_asp_L[c]	Proton + L-Glutamate + L-Aspartate --> Proton + L-Glutamate + L-Aspartate	false		4.1.1.15	Alanine and aspartate metabolism	8604.1 or 10165.1	0	1000	0
R_ASPt6	L-Aspartate Transport via Na, H Symport And K Antiport	M_h[e] + (3) M_na1[e] + M_k[c] + M_asp_L[e] --> M_h[c] + (3) M_na1[c] + M_asp_L[c] + M_k[e]	Proton + (3) Sodium + Potassium + L-Aspartate --> Proton + (3) Sodium + L-Aspartate + Potassium	false			Alanine and aspartate metabolism	6511.1 or 6505.1 or 6507.1 or 6506.1 or 6512.1	0	1000	0
R_ASPTAm	Aspartate Transaminase	M_akg[m] + M_asp_L[m] <=> M_glu_L[m] + M_oaa[m]	2-Oxoglutarate + L-Aspartate <=> L-Glutamate + Oxaloacetate	true		2.6.1.1	Alanine and aspartate metabolism	2806.1	-1000	1000	0
R_ATP1ter	ADP/ATP Transporter, Endoplasmic Reticulum	M_atp[c] + M_adp[r] --> M_adp[c] + M_atp[r]	Adenosine Triphosphate + Adenosine Diphosphate --> Adenosine Diphosphate + Adenosine Triphosphate	false		2.3.1.17	Alanine and aspartate metabolism		0	1000	0
R_ATP2ter	AMP/ATP Transporter, Endoplasmic Reticulum	M_atp[c] + M_amp[r] --> M_amp[c] + M_atp[r]	Adenosine Triphosphate + Adenosine Monophosphate --> Adenosine Monophosphate + Adenosine Triphosphate	false			Alanine and aspartate metabolism		0	1000	0
R_ATPasel	V-Type ATPase, H+ Transporting, Lysosomal	M_h2o[c] + M_atp[c] --> M_adp[c] + M_pi[c] + M_h[l]	Water + Adenosine Triphosphate --> Adenosine Diphosphate + Orthophosphate + Proton	false		3.6.3.14	Alanine and aspartate metabolism	((50617.1 and 533.1 and 527.1 and 8992.1 and 245972.1) or (50617.1 and 533.1 and 527.1 and 8992.1 and 9114.1) or (533.1 and 527.1 and 8992.1 and 535.1 and 245972.1) or (533.1 and 527.1 and 8992.1 and 535.1 and 9114.1) or (533.1 and 527.1 and 8992.1 and 50617.3 and 245972.1) or (533.1 and 527.1 and 8992.1 and 10312.1 and 9114.1) or (533.1 and 527.1 and 8992.1 and 245972.1 and 50617.2) or (533.1 an…	0	1000	0
R_ATPH1e	ATP Diphosphohydrolase	(2) M_h2o[e] + M_atp[e] --> (2) M_h[e] + (2) M_pi[e] + M_amp[e]	(2) Water + Adenosine Triphosphate --> (2) Proton + (2) Orthophosphate + Adenosine Monophosphate	false		3.6.1.5	Alanine and aspartate metabolism	954.1 or 954.2 or 953.1 or 956.1 or 955.1 or 957.1	0	1000	0
R_ATPH2e	ATP Diphosphohydrolase	M_h2o[e] + M_adp[e] --> M_h[e] + M_pi[e] + M_amp[e]	Water + Adenosine Diphosphate --> Proton + Orthophosphate + Adenosine Monophosphate	false		3.6.1.5	Alanine and aspartate metabolism	954.2 or 954.1 or 953.1 or 956.1 or 955.1 or 957.1 or 377841.1	0	1000	0
R_ATPtm	ADP/ATP Transporter, Mitochondrial	M_adp[c] + M_atp[m] --> M_atp[c] + M_adp[m]	Adenosine Diphosphate + Adenosine Triphosphate --> Adenosine Triphosphate + Adenosine Diphosphate	false		3.6.3.14	Alanine and aspartate metabolism	291.1 or 293.1 or 292.1	0	1000	0
R_ATPtn	ATP Diffusion in Nucleus	M_atp[c] --> M_atp[n]	Adenosine Triphosphate --> Adenosine Triphosphate	false		3.6.1.5	Alanine and aspartate metabolism		0	1000	0
R_ATPtx	ATP Transporter, Peroxisomal	M_atp[c] --> M_atp[x]	Adenosine Triphosphate --> Adenosine Triphosphate	false		3.6.1.5	Alanine and aspartate metabolism		0	1000	0
R_B_MANNASEly	Beta-Mannosidase, Lysosomal	M_h2o[l] + M_mn[l] --> M_man[l] + M_acgam[l]	Water + Beta-1,4-Mannose-N-Acetylglucosamine --> D-Mannose + N-Acetyl-D-Glucosamine	false		3.2.1.25	Alanine and aspartate metabolism	4126.1	0	1000	0
R_B3GALT3g	Beta-1, 3-Galactosyltransferase 3	M_thcrm_hs[g] + M_udpacgal[g] --> M_h[g] + M_udp[g] + M_gbside_hs[g]	Trihexosyl Ceramide + Uridine-5'-Diphosphate-N-Acetyl-D-Galactosamine --> Proton + Uridine Diphosphate + Globoside	false		2.4.1.79	Alanine and aspartate metabolism	8706.4 or 8706.1 or 8706.3 or 8706.2	0	1000	0
R_B3GALT41g	Beta-1, 3-Galactosyltransferase 4	M_udpgal[g] + M_ga2_hs[g] --> M_h[g] + M_udp[g] + M_ga1_hs[g]	Uridine-5'-Diphosphate-D-Galactose + Gibberellin A2 --> Proton + Uridine Diphosphate + Gibberellin A1	false		2.4.1.62	Alanine and aspartate metabolism	8705.1	0	1000	0
R_B3GALT42g	Beta-1, 3-Galactosyltransferase 4	M_udpgal[g] + M_gm2_hs[g] --> M_h[g] + M_udp[g] + M_gm1_hs[g]	Uridine-5'-Diphosphate-D-Galactose + N-Acetyl-Beta-D-Galactosaminyl-(1->4)-[Alpha-N-Acetylneuraminosyl-(2->3)]-Beta-D-Galactosyl-Beta-D-Glucosyl-(1<->1)-Ceramide Anion --> Proton + Uridine Diphosphate + Ganglioside Gm1	false		2.4.1.62	Alanine and aspartate metabolism	8705.1	0	1000	0
R_B3GALT43g	Beta-1, 3-Galactosyltransferase 4	M_udpgal[g] + M_gd2_hs[g] --> M_h[g] + M_udp[g] + M_gd1b_hs[g]	Uridine-5'-Diphosphate-D-Galactose + GalNac-Beta1->4(Neuac-Alpha2->8Neuac2->3)Gal-Beta1->4Glc-Beta1->1'Cer --> Proton + Uridine Diphosphate + Gd1B	false		2.4.1.62	Alanine and aspartate metabolism	8705.1	0	1000	0
R_B3GALT44g	Beta-1, 3-Galactosyltransferase 4	M_udpgal[g] + M_gt2_hs[g] --> M_h[g] + M_udp[g] + M_gt1c_hs[g]	Uridine-5'-Diphosphate-D-Galactose + Gt2 --> Proton + Uridine Diphosphate + Gt1C	false		2.4.1.62	Alanine and aspartate metabolism	8705.1	0	1000	0
R_B3GNT11g	UDP-GlcNac:Betagal Beta-1, 3-N-Acetylglucosaminyltransferase 1	M_uacgam[g] + M_gal14acglcgalgluside_hs[g] --> M_h[g] + M_udp[g] + M_acglcgal14acglcgalgluside_hs[g]	Uridine-5'-Diphosphate-N-Acetyl-Alpha-D-Glucosamine + Lactoneotetraosylceramide --> Proton + Uridine Diphosphate + N-Acetyl-D-Glucosaminyl-1,3-Beta-D-Galactosyl-1,4-N-Acetyl-Beta-D-Glucosaminyl-1,3-Beta-D-Galactosyl-1,4-Beta-D-Glucosylceramide	false		2.4.1.62	Alanine and aspartate metabolism	10678.1	0	1000	0
R_B3GNT310g	UDP-GlcNac:Betagal Beta-1, 3-N-Acetylglucosaminyltransferase 3, Golgi Apparatus	M_udpgal[g] + M_acglcgalgluside_hs[g] --> M_h[g] + M_udp[g] + M_gal14acglcgalgluside_hs[g]	Uridine-5'-Diphosphate-D-Galactose + Lactotriaosylceramide --> Proton + Uridine Diphosphate + Lactoneotetraosylceramide	false			Alanine and aspartate metabolism	10331.1	0	1000	0
R_B3GNT312g	UDP-GlcNac:Betagal Beta-1, 3-N-Acetylglucosaminyltransferase 3, Golgi Apparatus	M_udpgal[g] + M_acglcgal14acglcgalgluside_hs[g] --> M_h[g] + M_udp[g] + M_galacglcgal14acglcgalgluside_hs[g]	Uridine-5'-Diphosphate-D-Galactose + N-Acetyl-D-Glucosaminyl-1,3-Beta-D-Galactosyl-1,4-N-Acetyl-Beta-D-Glucosaminyl-1,3-Beta-D-Galactosyl-1,4-Beta-D-Glucosylceramide --> Proton + Uridine Diphosphate + Nlc6Cer	false			Alanine and aspartate metabolism	10331.1	0	1000	0
R_B3GNT51g	UDP-GlcNac:Betagal Beta-1, 3-N-Acetylglucosaminyltransferase 5	M_galgluside_hs[g] + M_uacgam[g] --> M_h[g] + M_udp[g] + M_acglcgalgluside_hs[g]	Galactosyl Glucosyl Ceramide + Uridine-5'-Diphosphate-N-Acetyl-Alpha-D-Glucosamine --> Proton + Uridine Diphosphate + Lactotriaosylceramide	false			Alanine and aspartate metabolism	84002.1	0	1000	0
R_BAAT3x	Bile Acid Coenzyme A: Amino Acid N-Acyltransferase	M_gly[x] + M_dgcholcoa[x] --> M_coa[x] + M_dgchol[x]	Glycine + Chenodeoxyglycocholoyl Coenzyme A --> Coenzyme A + Glycochenodeoxycholate	false		2.3.1.65	Alanine and aspartate metabolism	570.1	0	1000	0
R_BAMPPALDOX	Beta-Aminopropion Aldehyde:NAD+ Oxidoreductase	M_h2o[c] + M_bamppald[c] + M_nad[c] --> (2) M_h[c] + M_nadh[c] + M_ala_B[c]	Water + Beta-Aminopropion Aldehyde + Nicotinamide Adenine Dinucleotide --> (2) Proton + Nicotinamide Adenine Dinucleotide - Reduced + Beta-Alanine	false		1.2.1.36	Alanine and aspartate metabolism	8854.2 or 501.1 or 216.1 or 224.1 or 8854.3 or 223.1 or 8854.1	0	1000	0
R_BCDO	Beta-Carotene Dioxygenase	M_o2[c] + M_caro[c] --> (2) M_retinal[c]	Oxygen + Beta-Carotene --> (2) Retinal	false		1.14.99.36	Alanine and aspartate metabolism	53630.1	0	1000	0
R_BDHm	(R)-3-Hydroxybutanoate:NAD+ Oxidoreductase	M_nad[m] + M_bhb[m] <=> M_h[m] + M_nadh[m] + M_acac[m]	Nicotinamide Adenine Dinucleotide + (R)-3-Hydroxybutyrate <=> Proton + Nicotinamide Adenine Dinucleotide - Reduced + Acetoacetate	true		1.1.1.30	Alanine and aspartate metabolism	622.2 or 622.3 or 622.1	-1000	1000	0
R_BETALDHxm	Betaine-Aldehyde Dehydrogenase, Mitochondrial	M_h2o[m] + M_nad[m] + M_betald[m] --> (2) M_h[m] + M_nadh[m] + M_glyb[m]	Water + Nicotinamide Adenine Dinucleotide + Betaine Aldehyde --> (2) Proton + Nicotinamide Adenine Dinucleotide - Reduced + Glycine Betaine	false		1.2.1.8	Alanine and aspartate metabolism		0	1000	0
R_BHBtm	(R)-3-Hydroxybutanoate Mitochondrial Transport via H+ Symport	M_h[c] + M_bhb[c] <=> M_h[m] + M_bhb[m]	Proton + (R)-3-Hydroxybutyrate <=> Proton + (R)-3-Hydroxybutyrate	true		2.4.1.142	Alanine and aspartate metabolism		-1000	1000	0
R_BHMT	Betaine-Homocysteine S-Methyltransferase	M_hcys_L[c] + M_glyb[c] --> M_dmgly[c] + M_met_L[c]	L-Homocysteine + Glycine Betaine --> N,N-Dimethylglycine + L-Methionine	false		2.1.1.5	Alanine and aspartate metabolism	23743.1 or 635.1	0	1000	0
R_BILGLCURt	Bilirubin Monoglucuronide Transport via Bicarbonate Antiport	M_hco3[c] + M_bilglcur[e] <=> M_hco3[e] + M_bilglcur[c]	Bicarbonate + Mono(Glucosyluronic Acid)Bilirubin <=> Bicarbonate + Mono(Glucosyluronic Acid)Bilirubin	true		2.1.1.5	Alanine and aspartate metabolism	10599.1 or 28234.1	-1000	0	0
R_BILGLCURte	Bilirubin Monoglucuronide Transport Mdr	M_h2o[c] + M_atp[c] + M_bilglcur[c] --> M_h[c] + M_adp[c] + M_pi[c] + M_bilglcur[e]	Water + Adenosine Triphosphate + Mono(Glucosyluronic Acid)Bilirubin --> Proton + Adenosine Diphosphate + Orthophosphate + Mono(Glucosyluronic Acid)Bilirubin	false			Alanine and aspartate metabolism	4363.1	0	1000	0
R_BILGLCURtr	Glucuronidated Compound Transport	M_bilglcur[c] --> M_bilglcur[r]	Mono(Glucosyluronic Acid)Bilirubin --> Mono(Glucosyluronic Acid)Bilirubin	false			Alanine and aspartate metabolism		0	1000	0
R_BILIRED	NAD (P)H Biliverdin Reductase	M_h[c] + M_nadph[c] + M_biliverd[c] --> M_nadp[c] + M_bilirub[c]	Proton + Nicotinamide Adenine Dinucleotide Phosphate - Reduced + Biliverdin --> Nicotinamide Adenine Dinucleotide Phosphate + Bilirubin	false		1.3.1.24	Alanine and aspartate metabolism	645.1 or 644.1	0	1000	0
R_BILIRUBt2	Bilirubin Transport via Bicarbonate Antiport	M_hco3[c] + M_bilirub[e] <=> M_hco3[e] + M_bilirub[c]	Bicarbonate + Bilirubin <=> Bicarbonate + Bilirubin	true			Alanine and aspartate metabolism	10599.1	-1000	0	0
R_BMTer_U	B Mannosyltransferase, Endoplasmic Reticulum	M_memgacpail_hs[r] + (0.1) M_dolmanp_U[r] --> M_h[r] + M_m2emgacpail_hs[r] + (0.1) M_dolp_U[r]	(Mannosyl),(Phosphoethanolaminyl)-Mannosyl-Glucosylaminyl-Acylphosphatidylinositol (B) + (0.1) Dolichyl Phosphate D-Mannose, Human Uterine Homolog --> Proton + (Dimannosyl),(Phosphoethanolaminyl)-Mannosyl-Glucosylaminyl-Acylphosphatidylinositol (H6) + (0.1) Dolichyl Phosphate	false			Alanine and aspartate metabolism	9488.1	0	1000	0
R_BPNT2	3', 5'-Bisphosphate Nucleotidase (Paps)	M_h2o[c] + M_paps[c] --> M_pi[c] + M_aps[c]	Water + 3'-Phosphoadenylyl Sulfate --> Orthophosphate + 5-Adenylyl Sulfate	false		3.1.3.7	Alanine and aspartate metabolism	10380.1	0	1000	0
R_BTNt2	Biotin Reversible Transport via Proton Symport	M_h[e] + M_btn[e] <=> M_h[c] + M_btn[c]	Proton + Biotin <=> Proton + Biotin	true		3.5.1.12	Alanine and aspartate metabolism	6566.1	-1000	1000	0
R_BTNt2m	Biotin Reversible Transport via Proton Symport, Mitochondria	M_h[c] + M_btn[c] --> M_h[m] + M_btn[m]	Proton + Biotin --> Proton + Biotin	false		3.5.1.12	Alanine and aspartate metabolism	6566.1	0	1000	0
R_BTNt3i	Biotin Transport via Sodium Symport	M_h2o[c] + M_atp[c] + M_na1[e] + M_btn[e] --> M_h[c] + M_adp[c] + M_pi[c] + M_na1[c] + M_btn[c]	Water + Adenosine Triphosphate + Sodium + Biotin --> Proton + Adenosine Diphosphate + Orthophosphate + Sodium + Biotin	false			Alanine and aspartate metabolism	8884.1	0	1000	0
R_BUTt2m	Butyrate Mitochondrial Transport via Proton Symport, Reversible	M_h[c] + M_but[c] --> M_h[m] + M_but[m]	Proton + Butyrate --> Proton + Butyrate	false			Alanine and aspartate metabolism	6566.1	0	1000	0
R_BZt	Benzoate Transport (Diffusion)	M_bz[e] <=> M_bz[c]	Benzoate <=> Benzoate	true		3.5.1.6	Alanine and aspartate metabolism		-1000	0	0
R_C14STRr	C-14 Sterol Reductase	M_h[r] + M_nadph[r] + M_44mctr[r] --> M_nadp[r] + M_44mzym[r]	Proton + Nicotinamide Adenine Dinucleotide Phosphate - Reduced + 4,4-Dimethyl-5Alpha-Cholesta-8,14,24-Trien-3Beta-Ol --> Nicotinamide Adenine Dinucleotide Phosphate + 14-Demethyllanosterol	false		1.3.1.70	Alanine and aspartate metabolism	7108.1	0	1000	0
R_C160CPT1	Production of Palmitoylcarnitine	M_crn[c] + M_pmtcoa[c] --> M_coa[c] + M_pmtcrn[c]	L-Carnitine + Palmitoyl Coenzyme A (N-C16:0 Coenzyme A) --> Coenzyme A + L-Palmitoylcarnitine	false		2.3.1.21	Alanine and aspartate metabolism	126129.1 or 1375.3 or 1374.1 or 1375.2 or 1375.1	0	1000	0
R_C160CPT2	C160 Transport into the Mitochondria	M_coa[m] + M_pmtcrn[m] --> M_crn[m] + M_pmtcoa[m]	Coenzyme A + L-Palmitoylcarnitine --> L-Carnitine + Palmitoyl Coenzyme A (N-C16:0 Coenzyme A)	false		2.3.1.21	Alanine and aspartate metabolism	1376.1 or 1374.1	0	1000	0
R_C160CRNt	C160 Transport into the Mitochondria	M_pmtcrn[c] --> M_pmtcrn[m]	L-Palmitoylcarnitine --> L-Palmitoylcarnitine	false			Alanine and aspartate metabolism	788.1	0	1000	0
R_C161CPT1	Production of Palmitoleoylcarnitine	M_crn[c] + M_hdcoa[c] --> M_coa[c] + M_hdcecrn[c]	L-Carnitine + Palmitoleyl Coenzyme A --> Coenzyme A + Palmitoleoyl-Carnitine	false		2.3.1.21	Alanine and aspartate metabolism	1375.1 or 1375.3 or 1375.4 or 126129.1 or 1374.1 or 1375.2	0	1000	0
R_C161CPT12	Carnitine O-Palmitoyltransferase	M_crn[c] + M_hdd2coa[c] --> M_coa[c] + M_hdd2crn[c]	L-Carnitine + Trans-Hexadec-2-Enoyl Coenzyme A --> Coenzyme A + Trans-Hexadec-2-Enoyl Carnitine	false		2.3.1.21	Alanine and aspartate metabolism	126129.1 or 1375.3 or 1375.1 or 1375.2 or 1374.1 or 1375.4	0	1000	0
R_C161CPT2	Transport of Hexadecenoyl Coenzyme A into Mitochondrial Matrix	M_coa[m] + M_hdcecrn[m] --> M_crn[m] + M_hdcoa[m]	Coenzyme A + Palmitoleoyl-Carnitine --> L-Carnitine + Palmitoleyl Coenzyme A	false		2.3.1.21	Alanine and aspartate metabolism	1376.1	0	1000	0
R_C161CPT22	C161 Transport into the Mitochondria	M_coa[m] + M_hdd2crn[m] --> M_crn[m] + M_hdd2coa[m]	Coenzyme A + Trans-Hexadec-2-Enoyl Carnitine --> L-Carnitine + Trans-Hexadec-2-Enoyl Coenzyme A	false		2.3.1.21	Alanine and aspartate metabolism	1376.1	0	1000	0
R_C161CRN2t	C161 Transport into the Mitochondria	M_hdd2crn[c] --> M_hdd2crn[m]	Trans-Hexadec-2-Enoyl Carnitine --> Trans-Hexadec-2-Enoyl Carnitine	false		2.3.1.21	Alanine and aspartate metabolism	788.1	0	1000	0
R_C161CRNt	C161 Transport into the Mitochondria	M_hdcecrn[c] --> M_hdcecrn[m]	Palmitoleoyl-Carnitine --> Palmitoleoyl-Carnitine	false		2.3.1.21	Alanine and aspartate metabolism	788.1	0	1000	0
R_C180CPT1	Production of Stearoylcarnitine	M_crn[c] + M_stcoa[c] --> M_coa[c] + M_stcrn[c]	L-Carnitine + Stearoyl Coenzyme A (N-C18:0 Coenzyme A) --> Coenzyme A + O-Octadecanoyl-R-Carnitine	false		2.3.1.21	Alanine and aspartate metabolism	1375.4 or 1375.2 or 126129.1 or 1375.1 or 1374.1 or 1375.3	0	1000	0
R_C180CPT2	Carnitine O-Stearoyl Transferase	M_coa[m] + M_stcrn[m] --> M_crn[m] + M_stcoa[m]	Coenzyme A + O-Octadecanoyl-R-Carnitine --> L-Carnitine + Stearoyl Coenzyme A (N-C18:0 Coenzyme A)	false		2.3.1.21	Alanine and aspartate metabolism	1376.1	0	1000	0
R_C180CRNt	C180 Transport into the Mitochondria	M_stcrn[c] --> M_stcrn[m]	O-Octadecanoyl-R-Carnitine --> O-Octadecanoyl-R-Carnitine	false			Alanine and aspartate metabolism	788.1	0	1000	0
R_C181CPT1	Transport of Octadecenoyl Coenzyme A into Mitochondrial Matrix	M_crn[c] + M_odecoa[c] --> M_coa[c] + M_odecrn[c]	L-Carnitine + Octadecenoyl Coenzyme A (N-C18:1 Coenzyme A) --> Coenzyme A + L-Oleoylcarnitine	false		2.3.1.21	Alanine and aspartate metabolism	126129.1 or 1375.3 or 1374.1 or 1375.2 or 1375.1 or 1375.4	0	1000	0
R_C181CPT2	Transport of Octadecenoyl Coenzyme A into Mitochondrial Matrix	M_coa[m] + M_odecrn[m] --> M_crn[m] + M_odecoa[m]	Coenzyme A + L-Oleoylcarnitine --> L-Carnitine + Octadecenoyl Coenzyme A (N-C18:1 Coenzyme A)	false		2.3.1.21	Alanine and aspartate metabolism	1376.1	0	1000	0
R_C181CRNt	C181 Transport into the Mitochondria	M_odecrn[c] --> M_odecrn[m]	L-Oleoylcarnitine --> L-Oleoylcarnitine	false		2.3.1.21	Alanine and aspartate metabolism	788.1	0	1000	0
R_C204CPT1	Carnitine C20:4 Transferase	M_crn[c] + M_arachdcoa[c] --> M_coa[c] + M_arachdcrn[c]	L-Carnitine + Arachidonoyl Coenzyme A --> Coenzyme A + C20:4 Carnitine	false		2.3.1.21	Alanine and aspartate metabolism	1374.1 or 1375.4 or 1375.1 or 1375.3 or 1375.2 or 126129.1	0	1000	0
R_C204CPT2	Arachidonic Acid Transport into the Mitochondria	M_coa[m] + M_arachdcrn[m] --> M_crn[m] + M_arachdcoa[m]	Coenzyme A + C20:4 Carnitine --> L-Carnitine + Arachidonoyl Coenzyme A	false		2.3.1.21	Alanine and aspartate metabolism	1376.1	0	1000	0
R_C204CRNt	Arachidonic Acid Transport into the Mitochondria	M_arachdcrn[c] --> M_arachdcrn[m]	C20:4 Carnitine --> C20:4 Carnitine	false			Alanine and aspartate metabolism	788.1	0	1000	0
R_C226COAtx	Fatty Acid Intracellular Transport	M_c226coa[c] <=> M_c226coa[x]	Cervonyl Coenzyme A <=> Cervonyl Coenzyme A	true			Alanine and aspartate metabolism		-1000	1000	0
R_C226CPT1	Carnitine C22:6 Transferase	M_crn[c] + M_c226coa[c] --> M_coa[c] + M_c226crn[c]	L-Carnitine + Cervonyl Coenzyme A --> Coenzyme A + Docosahexaenoylcarnitine	false		2.3.1.21	Alanine and aspartate metabolism	126129.1 or 1375.3 or 1374.1 or 1375.2 or 1375.1 or 1375.4	0	1000	0
R_C226CPT2	C226 Transport into the Mitochondria	M_coa[m] + M_c226crn[m] --> M_crn[m] + M_c226coa[m]	Coenzyme A + Docosahexaenoylcarnitine --> L-Carnitine + Cervonyl Coenzyme A	false			Alanine and aspartate metabolism	1376.1	0	1000	0
R_C226CRNt	C226 Transport into the Mitochondria	M_c226crn[c] --> M_c226crn[m]	Docosahexaenoylcarnitine --> Docosahexaenoylcarnitine	false			Alanine and aspartate metabolism		0	1000	0
R_C3STDH1Pr	C-3 Sterol Dehydrogenase (4-Methylzymosterol)	M_nadp[r] + M_4mzym_int1[r] --> M_h[r] + M_nadph[r] + M_co2[r] + M_4mzym_int2[r]	Nicotinamide Adenine Dinucleotide Phosphate + 4Alpha-Methylzymosterol-4-Carboxylate --> Proton + Nicotinamide Adenine Dinucleotide Phosphate - Reduced + Carbon Dioxide + 3-Keto-4-Methylzymosterol	false			Alanine and aspartate metabolism	50814.1	0	1000	0
R_C3STDH1r	C-3 Sterol Dehydrogenase (4-Methylzymosterol)	M_4mzym_int1[r] + M_nad[r] --> M_h[r] + M_co2[r] + M_4mzym_int2[r] + M_nadh[r]	4Alpha-Methylzymosterol-4-Carboxylate + Nicotinamide Adenine Dinucleotide --> Proton + Carbon Dioxide + 3-Keto-4-Methylzymosterol + Nicotinamide Adenine Dinucleotide - Reduced	false			Alanine and aspartate metabolism	50814.1	0	1000	0
R_C3STKR2r	C-3 Sterol Keto Reductase (Zymosterol)	M_h[r] + M_nadph[r] + M_zym_int2[r] --> M_nadp[r] + M_zymst[r]	Proton + Nicotinamide Adenine Dinucleotide Phosphate - Reduced + Zymosterol Intermediate 2 --> Nicotinamide Adenine Dinucleotide Phosphate + Zymosterol	false		4.2.1.17	Alanine and aspartate metabolism	3295.1	0	1000	0
R_C4STMO1r	C-4 Sterol Methyl Oxidase (4, 4-Dimethylzymosterol)	(3) M_o2[r] + (3) M_h[r] + (3) M_nadph[r] + M_44mzym[r] --> (4) M_h2o[r] + (3) M_nadp[r] + M_4mzym_int1[r]	(3) Oxygen + (3) Proton + (3) Nicotinamide Adenine Dinucleotide Phosphate - Reduced + 14-Demethyllanosterol --> (4) Water + (3) Nicotinamide Adenine Dinucleotide Phosphate + 4Alpha-Methylzymosterol-4-Carboxylate	false		4.2.1.17	Alanine and aspartate metabolism	6307.1	0	1000	0
R_C4STMO2Pr	C-4 Methyl Sterol Oxidase	M_o2[r] + M_nadp[r] + M_4mzym_int2[r] --> M_h[r] + M_nadph[r] + M_co2[r] + M_zym_int2[r]	Oxygen + Nicotinamide Adenine Dinucleotide Phosphate + 3-Keto-4-Methylzymosterol --> Proton + Nicotinamide Adenine Dinucleotide Phosphate - Reduced + Carbon Dioxide + Zymosterol Intermediate 2	false			Alanine and aspartate metabolism	50814.1	0	1000	0
R_C4STMO2r	C-4 Methyl Sterol Oxidase	M_o2[r] + M_4mzym_int2[r] + M_nad[r] --> M_h[r] + M_co2[r] + M_nadh[r] + M_zym_int2[r]	Oxygen + 3-Keto-4-Methylzymosterol + Nicotinamide Adenine Dinucleotide --> Proton + Carbon Dioxide + Nicotinamide Adenine Dinucleotide - Reduced + Zymosterol Intermediate 2	false			Alanine and aspartate metabolism	6307.1 or 50814.1	0	1000	0
R_CAATPS	Ca ATPase	M_h2o[c] + M_atp[c] + M_ca2[c] --> M_adp[c] + M_pi[c] + M_h[e] + M_ca2[e]	Water + Adenosine Triphosphate + Calcium --> Adenosine Diphosphate + Orthophosphate + Proton + Calcium	false		3.6.3.6	Alanine and aspartate metabolism	492.1 or 491.1 or 490.1 or 493.1	0	1000	0
R_CAROtr	Beta-Carotene Transport via Diffusion	M_caro[e] --> M_caro[c]	Beta-Carotene --> Beta-Carotene	false			Alanine and aspartate metabolism		0	1000	0
R_CAT2p	Catalase A, Peroxisomal (Ethanol)	M_h2o2[x] + M_etoh[x] --> M_acald[x] + (2) M_h2o[x]	Hydrogen Peroxide + Ethanol --> Acetaldehyde + (2) Water	false		1.11.1.6	Alanine and aspartate metabolism	847.1	0	1000	0
R_CAt7r	Calcium / Sodium Antiporter (1:3), Reversible	(3) M_na1[e] + M_ca2[c] <=> (3) M_na1[c] + M_ca2[e]	(3) Sodium + Calcium <=> (3) Sodium + Calcium	true		3.6.3.6	Alanine and aspartate metabolism	6547.6 or 6547.4 or 6547.2 or 6546.1 or 6547.1 or 6547.5 or 6543.1 or 6547.3	-1000	1000	0
R_CATm	Catalase	(2) M_h2o2[m] --> (2) M_h2o[m] + M_o2[m]	(2) Hydrogen Peroxide --> (2) Water + Oxygen	false		1.11.1.6	Alanine and aspartate metabolism	847.1	0	1000	0
R_CATp	Catalase A, Peroxisomal	(2) M_h2o2[x] --> M_o2[x] + (2) M_h2o[x]	(2) Hydrogen Peroxide --> Oxygen + (2) Water	false		1.11.1.6	Alanine and aspartate metabolism	847.1	0	1000	0
R_CBPPer	Carbamoyl Phosphate Phosphotransferase, Endoplasmic Reticulum	M_h[r] + M_glc_D[r] + M_cbp[r] --> M_co2[r] + M_nh4[r] + M_g6p[r]	Proton + D-Glucose + Carbamoyl Phosphate --> Carbon Dioxide + Ammonium + D-Glucose 6-Phosphate	false		1.11.1.6	Alanine and aspartate metabolism	2538.1 or 57818.1 or 92579.1	0	1000	0
R_CBPter	Carbamoyl Phosphate Transport, Endoplasmic Reticulum	M_pi[c] + M_ppi[c] + M_cbp[c] --> M_cbp[r] + M_pi[r] + M_ppi[r]	Orthophosphate + Diphosphate + Carbamoyl Phosphate --> Carbamoyl Phosphate + Orthophosphate + Diphosphate	false		2.5.1.17	Alanine and aspartate metabolism		0	1000	0
R_CBR2	Carbonyl Reductase [NADPH] 1	M_h[c] + M_nadph[c] + M_prostge2[c] --> M_nadp[c] + M_prostgf2[c]	Proton + Nicotinamide Adenine Dinucleotide Phosphate - Reduced + Prostaglandin E2 --> Nicotinamide Adenine Dinucleotide Phosphate + Prostaglandin F2Alpha	false		1.1.1.197	Alanine and aspartate metabolism	873.1	0	1000	0
R_CDIPTr	Phosphatidylinositol Synthase (Homo Sapiens)	M_cdpdag_hs[c] + M_inost[c] <=> M_h[c] + M_cmp[c] + M_pail_hs[c]	Cytidine-5'-Diphosphate-Diacylglycerol + Myo-Inositol <=> Proton + Cytidine 5'-Monophosphate + 1-Phosphatidyl-1D-Myo-Inositol	true		2.7.8.11	Alanine and aspartate metabolism	10423.1 or 10423.2	-1000	1000	0
R_CDPDAGtm	Intracellular Transport	M_cdpdag_hs[c] <=> M_cdpdag_hs[m]	Cytidine-5'-Diphosphate-Diacylglycerol <=> Cytidine-5'-Diphosphate-Diacylglycerol	true		1.1.1.197	Alanine and aspartate metabolism		-1000	0	0
R_CDS	Phosphatidate Cytidylyltransferase	M_h[c] + M_pa_hs[c] + M_ctp[c] --> M_ppi[c] + M_cdpdag_hs[c]	Proton + Phosphatidate + Cytidine-5'-Triphosphate --> Diphosphate + Cytidine-5'-Diphosphate-Diacylglycerol	false		2.7.7.41	Alanine and aspartate metabolism	1040.1 or 8760.1	0	1000	0
R_CDSm	Phosphatidate Cytidylyltransferase	M_h[m] + M_pa_hs[m] + M_ctp[m] --> M_ppi[m] + M_cdpdag_hs[m]	Proton + Phosphatidate + Cytidine-5'-Triphosphate --> Diphosphate + Cytidine-5'-Diphosphate-Diacylglycerol	false		2.7.7.41	Alanine and aspartate metabolism	1040.1 or 8760.1	0	1000	0
R_CEPTC	Choline Phosphotransferase	M_cdpchol[c] + M_dag_hs[c] --> M_h[c] + M_cmp[c] + M_pchol_hs[c]	Cytidine-5'-Diphosphatecholine + Diglyceride --> Proton + Cytidine 5'-Monophosphate + Phosphatidylcholine	false		2.7.8.11	Alanine and aspartate metabolism	10390.1 or 56994.1	0	1000	0
R_CEPTE	Ethanolamine Phosphotransferase	M_cdpea[c] + M_dag_hs[c] --> M_h[c] + M_cmp[c] + M_pe_hs[c]	Cytidine-5'-Diphosphate-Ethanolamine + Diglyceride --> Proton + Cytidine 5'-Monophosphate + Phosphatidylethanolamine	false			Alanine and aspartate metabolism	10390.1	0	1000	0
R_CERK	Ceramide Kinase	M_atp[c] + M_crm_hs[c] --> M_h[c] + M_adp[c] + M_crmp_hs[c]	Adenosine Triphosphate + N-Acylsphingosine --> Proton + Adenosine Diphosphate + Ceramide 1-Phosphate	false		2.7.1.138	Alanine and aspartate metabolism	64781.1 or 64781.2	0	1000	0
R_CERT1gt	Ceramide Transport Protein	M_crm_hs[c] <=> M_crm_hs[g]	N-Acylsphingosine <=> N-Acylsphingosine	true		2.7.7.41	Alanine and aspartate metabolism	10087.1	-1000	1000	0
R_CERT1rt	Ceramide Transport Protein	M_crm_hs[c] --> M_crm_hs[r]	N-Acylsphingosine --> N-Acylsphingosine	false			Alanine and aspartate metabolism	10087.1	0	1000	0
R_CERT2gt	Ceramide Transport Protein	M_gluside_hs[c] <=> M_gluside_hs[g]	D-Glucosyl-N-Acylsphingosine <=> D-Glucosyl-N-Acylsphingosine	true			Alanine and aspartate metabolism	10087.1	-1000	1000	0
R_CERT2rt	Ceramide Transport Protein	M_gluside_hs[c] <=> M_gluside_hs[r]	D-Glucosyl-N-Acylsphingosine <=> D-Glucosyl-N-Acylsphingosine	true		2.7.1.138	Alanine and aspartate metabolism	10087.1	-1000	1000	0
R_CGLYt3_2_	Cys-Gly Transport in via Proton Symport	(2) M_h[e] + M_cgly[e] --> (2) M_h[c] + M_cgly[c]	(2) Proton + L-Cysteinylglycine --> (2) Proton + L-Cysteinylglycine	false			Alanine and aspartate metabolism	6565.1	0	1000	0
R_CHAT	Choline O-Acetyltransferase	M_accoa[c] + M_chol[c] --> M_coa[c] + M_ach[c]	Acetyl Coenzyme A + Choline --> Coenzyme A + Acetylcholine	false		2.3.1.6	Alanine and aspartate metabolism	1103.4 or 1103.2 or 1103.3 or 1103.1	0	1000	0
R_CHLPCTD	Choline Phosphate Cytididyltransferase	M_h[c] + M_ctp[c] + M_cholp[c] --> M_ppi[c] + M_cdpchol[c]	Proton + Cytidine-5'-Triphosphate + Choline Phosphate --> Diphosphate + Cytidine-5'-Diphosphatecholine	false		2.7.7.15	Alanine and aspartate metabolism	5130.1 or 9468.1	0	1000	0
R_CHLtm	Choline Transport via Diffusion (Cytosol to Mitochondria)	M_chol[c] <=> M_chol[m]	Choline <=> Choline	true		2.3.1.6	Alanine and aspartate metabolism		-1000	1000	0
R_CHOLD2m	Choline Dehydrogenase (FAD Acceptor), Mitochondrial	M_fad[m] + M_chol[m] --> M_fadh2[m] + M_betald[m]	Flavin Adenine Dinucleotide Oxidized + Choline --> Flavin Adenine Dinucleotide Reduced + Betaine Aldehyde	false		1.1.99.1	Alanine and aspartate metabolism	55349.1	0	1000	0
R_CHOLK	Choline Kinase	M_atp[c] + M_chol[c] --> M_h[c] + M_adp[c] + M_cholp[c]	Adenosine Triphosphate + Choline --> Proton + Adenosine Diphosphate + Choline Phosphate	false			Alanine and aspartate metabolism	1120.2 or 1119.1 or 1120.1 or 1119.2	0	1000	0
R_CHOLPtg	Choline Phosphate Intracellular Transport	M_cholp[c] <=> M_cholp[g]	Choline Phosphate <=> Choline Phosphate	true			Alanine and aspartate metabolism		-1000	0	0
R_CHOLPtl	Choline Phosphate Intracellular Transport	M_cholp[c] <=> M_cholp[l]	Choline Phosphate <=> Choline Phosphate	true			Alanine and aspartate metabolism		-1000	0	0
R_CHOLtg	Choline Intracellular Transport	M_chol[g] --> M_chol[c]	Choline --> Choline	false			Alanine and aspartate metabolism		0	1000	0
R_CHOLtr	Choline Intracellular Transport	M_chol[r] --> M_chol[c]	Choline --> Choline	false			Alanine and aspartate metabolism		0	1000	0
R_CHOLtu	Choline Uniport	M_chol[e] --> M_chol[c]	Choline --> Choline	false			Alanine and aspartate metabolism	6582.1 or 6584.1 or 6582.2	0	1000	0
R_CHSTEROLt1	Cholesterol Intracellular Transport	M_chsterol[l] <=> M_chsterol[m]	Cholesterol <=> Cholesterol	true			Alanine and aspartate metabolism	10948.1	-1000	1000	0
R_CHSTEROLt2	Cholesterol Intracellular Transport	M_chsterol[r] <=> M_chsterol[m]	Cholesterol <=> Cholesterol	true			Alanine and aspartate metabolism		-1000	1000	0
R_CHSTEROLt3	Cholesterol Intracellular Transport	M_chsterol[c] --> M_chsterol[m]	Cholesterol --> Cholesterol	false			Alanine and aspartate metabolism		0	1000	0
R_CITMCOAHm	L-Citramalyl Coenzyme A Hydro-Lyase, Mitochondrial	M_h2o[m] + M_itaccoa[m] --> M_citmcoa_L[m]	Water + Itaconyl Coenzyme A --> (3S)-Citramalyl Coenzyme A	false		4.2.1.56	Alanine and aspartate metabolism		0	1000	0
R_CITMCOALm	L-Citramalyl Coenzyme A Pyruvate-Lyase	M_citmcoa_L[m] --> M_pyr[m] + M_accoa[m]	(3S)-Citramalyl Coenzyme A --> Pyruvate + Acetyl Coenzyme A	false		4.1.3.25	Alanine and aspartate metabolism		0	1000	0
R_CK	ATP Creatine Kinase	M_atp[m] + M_creat[m] --> M_h[m] + M_adp[m] + M_pcreat[m]	Adenosine Triphosphate + Creatine --> Proton + Adenosine Diphosphate + Phosphocreatine	false		2.7.3.2	Alanine and aspartate metabolism	1159.1 or 1160.1 or 548596.1	0	1000	0
R_CKc	ATP Creatine Kinase, Cytosolic	M_atp[c] + M_creat[c] --> M_h[c] + M_adp[c] + M_pcreat[c]	Adenosine Triphosphate + Creatine --> Proton + Adenosine Diphosphate + Phosphocreatine	false		2.7.3.2	Alanine and aspartate metabolism	1152.1 or 1158.1	0	1000	0
R_CLI2tex	Chloride Transport via Iodide Antiport	M_cl[e] + (2) M_i[c] --> M_cl[c] + (2) M_i[e]	Chloride + (2) Iodide --> Chloride + (2) Iodide	false		2.7.3.2	Alanine and aspartate metabolism	5172.1	0	1000	0
R_CLOXAtex2	Chloride Transport via Oxalate Antiport (2:1)	(2) M_cl[e] + M_oxa[c] --> (2) M_cl[c] + M_oxa[e]	(2) Chloride + Oxalate --> (2) Chloride + Oxalate	false			Alanine and aspartate metabolism	65010.1 or 65010.3 or 65010.2	0	1000	0
R_CLPNDCOAtx	Fatty Acid Intracellular Transport	M_clpndcoa[c] <=> M_clpndcoa[x]	Docosa-7,10,13,16,19-All-Cis-Pentaenoyl Coenzyme A <=> Docosa-7,10,13,16,19-All-Cis-Pentaenoyl Coenzyme A	true			Alanine and aspartate metabolism		-1000	1000	0
R_CLPNDCPT1	Carnitine O-Palmitoyltransferase	M_crn[c] + M_clpndcoa[c] --> M_coa[c] + M_clpndcrn[c]	L-Carnitine + Docosa-7,10,13,16,19-All-Cis-Pentaenoyl Coenzyme A --> Coenzyme A + 7Z,10Z,13Z,16Z,19Z-Docosapentaenoylcarnitine	false		2.3.1.21	Alanine and aspartate metabolism	1375.1 or 1375.3 or 1375.4 or 126129.1 or 1374.1 or 1375.2	0	1000	0
R_CLPNDCPT2	Carnitine Transferase	M_coa[m] + M_clpndcrn[m] --> M_crn[m] + M_clpndcoa[m]	Coenzyme A + 7Z,10Z,13Z,16Z,19Z-Docosapentaenoylcarnitine --> L-Carnitine + Docosa-7,10,13,16,19-All-Cis-Pentaenoyl Coenzyme A	false			Alanine and aspartate metabolism	1376.1	0	1000	0
R_CLPNDCRNt	Transport into the Mitochondria (Carnitine)	M_clpndcrn[c] --> M_clpndcrn[m]	7Z,10Z,13Z,16Z,19Z-Docosapentaenoylcarnitine --> 7Z,10Z,13Z,16Z,19Z-Docosapentaenoylcarnitine	false			Alanine and aspartate metabolism	788.1	0	1000	0
R_CLPNDt	Fatty Acid Transport via Diffusion	M_clpnd[e] <=> M_clpnd[c]	Docosapentaenoic Acid <=> Docosapentaenoic Acid	true			Alanine and aspartate metabolism		-1000	1000	0
R_CLS_hs	Cardiolipin Synthase (Homo Sapiens)	M_cdpdag_hs[c] + M_pglyc_hs[c] --> M_h[c] + M_cmp[c] + M_clpn_hs[c]	Cytidine-5'-Diphosphate-Diacylglycerol + Phosphatidylglycerol --> Proton + Cytidine 5'-Monophosphate + Cardiolipin	false		2.3.1.21	Alanine and aspartate metabolism	54675.1	0	1000	0
R_CMPACNAtg	Transport of Cytidine-5'-Monophosphate-N-Acetyl-Beta-Neuraminate via CMP Antiport, Golgi Apparatus	M_cmp[g] + M_cmpacna[c] --> M_cmp[c] + M_cmpacna[g]	Cytidine 5'-Monophosphate + Cytidine-5'-Monophosphate-N-Acetyl-Beta-Neuraminate --> Cytidine 5'-Monophosphate + Cytidine-5'-Monophosphate-N-Acetyl-Beta-Neuraminate	false			Alanine and aspartate metabolism	10559.1	0	1000	0
R_CMPACNAtn	Transport of Cytidine-5'-Monophosphate-N-Acetyl-Beta-Neuraminate, Nuclear	M_cmpacna[n] --> M_cmpacna[c]	Cytidine-5'-Monophosphate-N-Acetyl-Beta-Neuraminate --> Cytidine-5'-Monophosphate-N-Acetyl-Beta-Neuraminate	false			Alanine and aspartate metabolism		0	1000	0
R_CMPSAS	CMP Sialic Acid Synthase	M_acnam[c] + M_ctp[c] --> M_ppi[c] + M_cmpacna[c]	N-Acetylneuraminate + Cytidine-5'-Triphosphate --> Diphosphate + Cytidine-5'-Monophosphate-N-Acetyl-Beta-Neuraminate	false		2.7.7.43	Alanine and aspartate metabolism	55907.1	0	1000	0
R_CMPSASn	CMP Sialic Acid Synthase, Nuclear	M_acnam[n] + M_ctp[n] --> M_cmpacna[n] + M_ppi[n]	N-Acetylneuraminate + Cytidine-5'-Triphosphate --> Cytidine-5'-Monophosphate-N-Acetyl-Beta-Neuraminate + Diphosphate	false		2.7.7.43	Alanine and aspartate metabolism	55907.1	0	1000	0
R_CO2ter	CO2 Endoplasmic Reticular Transport via Diffusion	M_co2[c] <=> M_co2[r]	Carbon Dioxide <=> Carbon Dioxide	true			Alanine and aspartate metabolism		-1000	0	0
R_CO2tg	CO2 Golgi Transport	M_co2[c] <=> M_co2[g]	Carbon Dioxide <=> Carbon Dioxide	true		2.7.7.43	Alanine and aspartate metabolism		-1000	0	0
R_CO2tm	CO2 Transport (Diffusion), Mitochondrial	M_co2[c] <=> M_co2[m]	Carbon Dioxide <=> Carbon Dioxide	true		2.7.7.43	Alanine and aspartate metabolism		-1000	1000	0
R_CO2tp	CO2 Peroxisomal Transport	M_co2[c] <=> M_co2[x]	Carbon Dioxide <=> Carbon Dioxide	true			Alanine and aspartate metabolism		-1000	1000	0
R_COAtg	Transport of Coenzyme A (Diffusion), Golgi Apparatus	M_coa[c] <=> M_coa[g]	Coenzyme A <=> Coenzyme A	true			Alanine and aspartate metabolism		-1000	0	0
R_COAtl	Transport of Coenzyme A (Diffusion), Lysosomal	M_coa[c] --> M_coa[l]	Coenzyme A --> Coenzyme A	false			Alanine and aspartate metabolism		0	1000	0
R_COAtm	Transport of Coenzyme A	M_coa[c] <=> M_coa[m]	Coenzyme A <=> Coenzyme A	true			Alanine and aspartate metabolism	8034.1	-1000	1000	0
R_COAtp	Transport of Coenzyme A, Peroxisome	M_coa[c] <=> M_coa[x]	Coenzyme A <=> Coenzyme A	true			Alanine and aspartate metabolism		-1000	1000	0
R_COAtr	Transport of Coenzyme A, Endoplasmatic Reticulum	M_coa[c] <=> M_coa[r]	Coenzyme A <=> Coenzyme A	true			Alanine and aspartate metabolism		-1000	1000	0
R_COQ3m	Methyltransferase Coq3	M_amet[m] + M_2dpmhobq[m] --> M_h[m] + M_ahcys[m] + M_q10[m]	S-Adenosyl-L-Methionine + 2-Decaprenyl-5-Hydroxy-6-Methoxy-3-Methyl-1,4-Benzoquinone --> Proton + S-Adenosyl-L-Homocysteine + Ubiquinone-10	false			Alanine and aspartate metabolism	51805.1	0	1000	0
R_COQ5m	Ubiquinone Biosynthesis Methyltransferase Coq5	M_amet[m] + M_2dp6mobq[m] --> M_h[m] + M_ahcys[m] + M_2dp6mobq_me[m]	S-Adenosyl-L-Methionine + 2-Decaprenyl-6-Methoxy-1,4-Benzoquinone --> Proton + S-Adenosyl-L-Homocysteine + 2-Decaprenyl-6-Methoxy-3-Methyl-1,4-Benzoquinone	false			Alanine and aspartate metabolism		0	1000	0
R_COQ6m	Ubiquinone Biosynthesis Monooxgenase Coq6	M_o2[m] + M_2dp6mep[m] --> M_h2o[m] + M_2dp6mobq[m]	Oxygen + 2-Decaprenyl-6-Methoxyphenol --> Water + 2-Decaprenyl-6-Methoxy-1,4-Benzoquinone	false			Alanine and aspartate metabolism	51004.1 or 51004.2	0	1000	0
R_COQ7m	Ubiquinone Biosynthesis Coq7	M_o2[m] + M_h[m] + M_nadph[m] + M_2dp6mobq_me[m] --> M_h2o[m] + M_nadp[m] + M_2dpmhobq[m]	Oxygen + Proton + Nicotinamide Adenine Dinucleotide Phosphate - Reduced + 2-Decaprenyl-6-Methoxy-3-Methyl-1,4-Benzoquinone --> Water + Nicotinamide Adenine Dinucleotide Phosphate + 2-Decaprenyl-5-Hydroxy-6-Methoxy-3-Methyl-1,4-Benzoquinone	false		3.1.1.1	Alanine and aspartate metabolism	10229.1	0	1000	0
R_CORE2GTg	Core 2 Acetylglucosaminyltransferase, Golgi Apparatus	M_T_antigen[g] + M_uacgam[g] --> M_h[g] + M_udp[g] + M_core2[g]	T-Antigen (Core 1) + Uridine-5'-Diphosphate-N-Acetyl-Alpha-D-Glucosamine --> Proton + Uridine Diphosphate + Core 2	false		2.4.1.102	Alanine and aspartate metabolism	9245.1 or 2650.1 or 51301.1	0	1000	0
R_CORE3GTg	Core 3 Beta-GlcNac-Transferase, Golgi Apparatus	M_uacgam[g] + M_Tn_antigen[g] --> M_h[g] + M_udp[g] + M_core3[g]	Uridine-5'-Diphosphate-N-Acetyl-Alpha-D-Glucosamine + Tn Antigen --> Proton + Uridine Diphosphate + Core 3	false		2.4.1.147	Alanine and aspartate metabolism	192134.1	0	1000	0
R_CORE4GTg	Core 4 Beta6-Galnac-Transferase, Golgi Apparatus	M_uacgam[g] + M_core3[g] --> M_h[g] + M_udp[g] + M_core4[g]	Uridine-5'-Diphosphate-N-Acetyl-Alpha-D-Glucosamine + Core 3 --> Proton + Uridine Diphosphate + Core 4	false		2.4.1.148	Alanine and aspartate metabolism	9245.1	0	1000	0
R_CORE5GTg	Core 5 Alpha-Galnac-Transferase, Golgi Apparatus	M_udpacgal[g] + M_Tn_antigen[g] --> M_h[g] + M_udp[g] + M_core5[g]	Uridine-5'-Diphosphate-N-Acetyl-D-Galactosamine + Tn Antigen --> Proton + Uridine Diphosphate + Core 5	false			Alanine and aspartate metabolism		0	1000	0
R_CORE7GTg	Core 7 Alpha-Galnac-Transferase, Golgi Apparatus	M_udpacgal[g] + M_Tn_antigen[g] --> M_h[g] + M_udp[g] + M_core7[g]	Uridine-5'-Diphosphate-N-Acetyl-D-Galactosamine + Tn Antigen --> Proton + Uridine Diphosphate + Core 7	false		2.4.1.147	Alanine and aspartate metabolism		0	1000	0
R_COt	Transporter of Carbon Monoxide via Diffusion	M_co[c] --> M_co[e]	Carbon Monoxide --> Carbon Monoxide	false			Alanine and aspartate metabolism		0	1000	0
R_COUCOAFm	P-Coumaroyl Coenzyme A Formation	M_coa[m] + M_atp[m] + M_T4hcinnm[m] --> M_coucoa[m] + M_amp[m] + M_ppi[m]	Coenzyme A + Adenosine Triphosphate + Trans-4-Coumarate --> P-Coumaroyl Coenzyme A + Adenosine Monophosphate + Diphosphate	false		6.2.1.12	Alanine and aspartate metabolism		0	1000	0
R_CREATt4_2_r	Creatine Transport (Sodium Symport) (2:1)	(2) M_na1[e] + M_creat[e] <=> (2) M_na1[c] + M_creat[c]	(2) Sodium + Creatine <=> (2) Sodium + Creatine	true		6.2.1.12	Alanine and aspartate metabolism	6535.1 or 386757.1	-1000	1000	0
R_CREATtmdiffir	Creatine Transport To/from Mitochondria via Diffusion	M_creat[c] --> M_creat[m]	Creatine --> Creatine	false			Alanine and aspartate metabolism		0	1000	0
R_CRNCARtp	Carnitine-Acetylcarnitine Carrier, Peroxisomal	M_crn[c] + M_acrn[x] --> M_acrn[c] + M_crn[x]	L-Carnitine + O-Acetylcarnitine --> O-Acetylcarnitine + L-Carnitine	false			Alanine and aspartate metabolism	1384.1	0	1000	0
R_CRNtim	L-Carnitine Transport Out of Mitochondria via Diffusion	M_crn[m] --> M_crn[c]	L-Carnitine --> L-Carnitine	false			Alanine and aspartate metabolism	788.1	0	1000	0
R_CRNtx	Carnitine Transport Peroxisome to Mitochondria	M_dmnoncrn[x] <=> M_dmnoncrn[m]	4,8-Dimethylnonanoyl Carnitine <=> 4,8-Dimethylnonanoyl Carnitine	true			Alanine and aspartate metabolism		-1000	1000	0
R_CRVNCtr	Fatty Acid Transport via Diffusion	M_crvnc[e] <=> M_crvnc[c]	Cervonic Acid, C22:6 N-3 <=> Cervonic Acid, C22:6 N-3	true			Alanine and aspartate metabolism		-1000	1000	0
R_CSAPASEly	Chondroitin Sulfate A Proteoglycan Protease, Lysosomal (Endosome)	M_h2o[l] + M_cspg_a[l] --> M_Ser_Gly_Ala_X_Gly[l] + M_cs_a[l]	Water + Chondroitin Sulfate A (GalNac4S-Glca) Proteoglycan --> Protein-Linked Serine Residue (Glycosaminoglycan Attachment Site) + Chondroitin Sulfate A (GalNac4S-Glca), Free Chain	false			Alanine and aspartate metabolism		0	1000	0
R_CSBPASEly	Chondroitin Sulfate B Proteoglycan Protease, Lysosomal (Endosome)	M_h2o[l] + M_cspg_b[l] --> M_Ser_Gly_Ala_X_Gly[l] + M_cs_b[l]	Water + Chondroitin Sulfate B / Dermatan Sulfate (Idoa2S-GalNac4S) Proteoglycan --> Protein-Linked Serine Residue (Glycosaminoglycan Attachment Site) + Chondroitin Sulfate B / Dermatan Sulfate (Idoa2S-GalNac4S), Free Chain	false			Alanine and aspartate metabolism		0	1000	0
R_CSCPASEly	Chondroitin Sulfate C Proteoglycan Protease, Lysosomal (Endosome)	M_h2o[l] + M_cspg_c[l] --> M_Ser_Gly_Ala_X_Gly[l] + M_cs_c[l]	Water + Chondroitin Sulfate C (GalNac6S-Glca) Proteoglycan --> Protein-Linked Serine Residue (Glycosaminoglycan Attachment Site) + Chondroitin Sulfate C (GalNac6S-Glca), Free Chain	false			Alanine and aspartate metabolism		0	1000	0
R_CSDPASEly	Chondroitin Sulfate D Proteoglycan Protease, Lysosomal (Endosome)	M_h2o[l] + M_cspg_d[l] --> M_Ser_Gly_Ala_X_Gly[l] + M_cs_d[l]	Water + Chondroitin Sulfate D (GlcNac6S-Glca2S) Proteoglycan --> Protein-Linked Serine Residue (Glycosaminoglycan Attachment Site) + Chondroitin Sulfate D (GlcNac6S-Glca2S), Free Chain	false			Alanine and aspartate metabolism		0	1000	0
R_CSEPASEly	Chondroitin Sulfate E Proteoglycan Protease, Lysosomal (Endosome)	M_h2o[l] + M_cspg_e[l] --> M_Ser_Gly_Ala_X_Gly[l] + M_cs_e[l]	Water + Chondroitin Sulfate E (GalNac4,6Dis-Glca) Proteoglycan --> Protein-Linked Serine Residue (Glycosaminoglycan Attachment Site) + Chondroitin Sulfate E (GalNac4,6Dis-Glca), Free Chain	false			Alanine and aspartate metabolism		0	1000	0
R_CSm	Citrate Synthase	M_h2o[m] + M_accoa[m] + M_oaa[m] --> M_h[m] + M_coa[m] + M_cit[m]	Water + Acetyl Coenzyme A + Oxaloacetate --> Proton + Coenzyme A + Citrate	false		4.1.3.7	Alanine and aspartate metabolism	1431.1 or 1431.2	0	1000	0
R_CSNAT2m	Carnitine O-Aceyltransferase, Mitochondrial	M_coa[m] + M_pcrn[m] --> M_ppcoa[m] + M_crn[m]	Coenzyme A + O-Propanoylcarnitine --> Propanoyl Coenzyme A + L-Carnitine	false		2.3.1.7	Alanine and aspartate metabolism	1384.1	0	1000	0
R_CSNAT2x	Carnitine Dimethyl Nonanoyl Transferase, Revsible, Peroxisomal	M_crn[x] + M_dmnoncoa[x] <=> M_coa[x] + M_dmnoncrn[x]	L-Carnitine + 4,8 Dimethylnonanoyl Coenzyme A <=> Coenzyme A + 4,8-Dimethylnonanoyl Carnitine	true		2.3.1.7	Alanine and aspartate metabolism	54677.1 or 1384.2	-1000	1000	0
R_CSNATer	Carnitine O-Acetyltransferase, Endolasmic Reticulum	M_accoa[r] + M_crn[r] <=> M_coa[r] + M_acrn[r]	Acetyl Coenzyme A + L-Carnitine <=> Coenzyme A + O-Acetylcarnitine	true		2.3.1.7	Alanine and aspartate metabolism	1384.3	-1000	1000	0
R_CSNATm	Carnitine O-Aceyltransferase, Mitochondrial	M_coa[m] + M_acrn[m] --> M_accoa[m] + M_crn[m]	Coenzyme A + O-Acetylcarnitine --> Acetyl Coenzyme A + L-Carnitine	false		2.3.1.7	Alanine and aspartate metabolism	1384.1	0	1000	0
R_CSNATp	Carnitine O-Acetyltransferase, Reverse Direction, Peroxisomal	M_accoa[x] + M_crn[x] --> M_coa[x] + M_acrn[x]	Acetyl Coenzyme A + L-Carnitine --> Coenzyme A + O-Acetylcarnitine	false		2.3.1.7	Alanine and aspartate metabolism	1384.2	0	1000	0
R_CSNATr	Carnitine O-Acetyltransferase	M_accoa[c] + M_crn[c] <=> M_coa[c] + M_acrn[c]	Acetyl Coenzyme A + L-Carnitine <=> Coenzyme A + O-Acetylcarnitine	true		2.3.1.7	Alanine and aspartate metabolism	1384.1	-1000	1000	0
R_CSNt	Cytosine Transport via Faciliated Diffusion	M_csn[e] --> M_csn[c]	Cytosine --> Cytosine	false		2.3.1.7	Alanine and aspartate metabolism	3177.1	0	1000	0
R_CSPG_At	Chondroitin Sulfate A Transport, Golgi to Extracellular	M_cspg_a[g] --> M_cspg_a[e]	Chondroitin Sulfate A (GalNac4S-Glca) Proteoglycan --> Chondroitin Sulfate A (GalNac4S-Glca) Proteoglycan	false		2.3.1.7	Alanine and aspartate metabolism		0	1000	0
R_CSPG_Atly	Chondroitin Sulfate A Transport, Extracellular to Lysosome	M_cspg_a[e] --> M_cspg_a[l]	Chondroitin Sulfate A (GalNac4S-Glca) Proteoglycan --> Chondroitin Sulfate A (GalNac4S-Glca) Proteoglycan	false		2.3.1.7	Alanine and aspartate metabolism		0	1000	0
R_CSPG_Bt	Chondroitin Sulfate B Transport, Golgi to Extracellular	M_cspg_b[g] --> M_cspg_b[e]	Chondroitin Sulfate B / Dermatan Sulfate (Idoa2S-GalNac4S) Proteoglycan --> Chondroitin Sulfate B / Dermatan Sulfate (Idoa2S-GalNac4S) Proteoglycan	false		3.5.4.1	Alanine and aspartate metabolism		0	1000	0
R_CSPG_Btly	Chondroitin Sulfate B Transport, Extracellular to Lysosome	M_cspg_b[e] --> M_cspg_b[l]	Chondroitin Sulfate B / Dermatan Sulfate (Idoa2S-GalNac4S) Proteoglycan --> Chondroitin Sulfate B / Dermatan Sulfate (Idoa2S-GalNac4S) Proteoglycan	false			Alanine and aspartate metabolism		0	1000	0
R_CSPG_Ct	Chondroitin Sulfate C Transport, Golgi to Extracellular	M_cspg_c[g] --> M_cspg_c[e]	Chondroitin Sulfate C (GalNac6S-Glca) Proteoglycan --> Chondroitin Sulfate C (GalNac6S-Glca) Proteoglycan	false			Alanine and aspartate metabolism		0	1000	0
R_CSPG_Ctly	Chondroitin Sulfate C Transport, Extracellular to Lysosome	M_cspg_c[e] --> M_cspg_c[l]	Chondroitin Sulfate C (GalNac6S-Glca) Proteoglycan --> Chondroitin Sulfate C (GalNac6S-Glca) Proteoglycan	false			Alanine and aspartate metabolism		0	1000	0
R_CSPG_Dt	Chondroitin Sulfate D Transport, Golgi to Extracellular	M_cspg_d[g] --> M_cspg_d[e]	Chondroitin Sulfate D (GlcNac6S-Glca2S) Proteoglycan --> Chondroitin Sulfate D (GlcNac6S-Glca2S) Proteoglycan	false			Alanine and aspartate metabolism		0	1000	0
R_CSPG_Dtly	Chondroitin Sulfate D Transport, Extracellular to Lysosome	M_cspg_d[e] --> M_cspg_d[l]	Chondroitin Sulfate D (GlcNac6S-Glca2S) Proteoglycan --> Chondroitin Sulfate D (GlcNac6S-Glca2S) Proteoglycan	false			Alanine and aspartate metabolism		0	1000	0
R_CSPG_Et	Chondroitin Sulfate E Transport, Golgi to Extracellular	M_cspg_e[g] --> M_cspg_e[e]	Chondroitin Sulfate E (GalNac4,6Dis-Glca) Proteoglycan --> Chondroitin Sulfate E (GalNac4,6Dis-Glca) Proteoglycan	false			Alanine and aspartate metabolism		0	1000	0
R_CSPG_Etly	Chondroitin Sulfate E Transport, Extracellular to Lysosome	M_cspg_e[e] --> M_cspg_e[l]	Chondroitin Sulfate E (GalNac4,6Dis-Glca) Proteoglycan --> Chondroitin Sulfate E (GalNac4,6Dis-Glca) Proteoglycan	false			Alanine and aspartate metabolism		0	1000	0
R_CTPtn	Transport of CTP (Diffusion), Nuclear	M_ctp[c] --> M_ctp[n]	Cytidine-5'-Triphosphate --> Cytidine-5'-Triphosphate	false			Alanine and aspartate metabolism		0	1000	0
R_CYANt	Transport of Cyanide via Diffusion	M_cyan[e] --> M_cyan[c]	Hydrogen Cyanide --> Hydrogen Cyanide	false			Alanine and aspartate metabolism		0	1000	0
R_CYANtm	Transport of Cyanide via Diffusion, Mitochondrial	M_cyan[c] --> M_cyan[m]	Hydrogen Cyanide --> Hydrogen Cyanide	false			Alanine and aspartate metabolism		0	1000	0
R_CYSALANaEx	L-Alanine/L-Cysteine Na-Dependent Exchange (Cys-L In)	M_na1[e] + M_ala_L[c] + M_cys_L[e] --> M_na1[c] + M_ala_L[e] + M_cys_L[c]	Sodium + L-Alanine + L-Cysteine --> Sodium + L-Alanine + L-Cysteine	false			Alanine and aspartate metabolism	6509.1 or 6510.1	0	1000	0
R_CYSASNNaEx	L-Cysteine/L-Asparagine Na-Dependent Exchange (Cys-L In)	M_na1[e] + M_asn_L[c] + M_cys_L[e] --> M_na1[c] + M_asn_L[e] + M_cys_L[c]	Sodium + L-Asparagine + L-Cysteine --> Sodium + L-Asparagine + L-Cysteine	false			Alanine and aspartate metabolism	6510.1	0	1000	0
R_CYSGLNNaEx	L-Cysteine/L-Glutamine Na-Dependent Exchange (Cys-L In)	M_na1[e] + M_cys_L[e] + M_gln_L[c] --> M_na1[c] + M_cys_L[c] + M_gln_L[e]	Sodium + L-Cysteine + L-Glutamine --> Sodium + L-Cysteine + L-Glutamine	false			Alanine and aspartate metabolism	6510.1	0	1000	0
R_CYSGLTH	Glutathione:Cystine Oxidoreductase	M_Lcystin[c] + (2) M_gthrd[c] <=> (2) M_cys_L[c] + M_gthox[c]	L-Cystine + (2) Reduced Glutathione <=> (2) L-Cysteine + Glutathione Disulfide (Oxidized Glutathione)	true		1.8.4.4	Alanine and aspartate metabolism		-1000	1000	0
R_CYSO	Cysteine Oxidase	M_o2[c] + M_cys_L[c] --> (2) M_h[c] + M_3sala[c]	Oxygen + L-Cysteine --> (2) Proton + 3-Sulfino-L-Alanine	false		1.13.11.20	Alanine and aspartate metabolism	1036.1	0	1000	0
R_CYSSERNaEx	L-Serine/L-Cysteine Na-Dependent Exchange (Cys-L In)	M_na1[e] + M_cys_L[e] + M_ser_L[c] --> M_na1[c] + M_cys_L[c] + M_ser_L[e]	Sodium + L-Cysteine + L-Serine --> Sodium + L-Cysteine + L-Serine	false			Alanine and aspartate metabolism	6509.1 or 6510.1	0	1000	0
R_CYSt4	Transport of L-Cysteine via Sodium Symport, Reversible	M_na1[e] + M_cys_L[e] --> M_na1[c] + M_cys_L[c]	Sodium + L-Cysteine --> Sodium + L-Cysteine	false			Alanine and aspartate metabolism	11254.1 or 54407.1 or (340024.1 and 57393.1) or (340024.1 and 59272.1)	0	1000	0
R_CYSTA	Cysteine Transaminase	M_akg[c] + M_cys_L[c] --> M_glu_L[c] + M_mercppyr[c]	2-Oxoglutarate + L-Cysteine --> L-Glutamate + 3-Mercaptopyruvate	false		2.6.1.3	Alanine and aspartate metabolism	2805.1	0	1000	0
R_CYSTGLUex	L-Cystine/L-Glutamate Exchanger	M_glu_L[c] + M_Lcystin[e] --> M_Lcystin[c] + M_glu_L[e]	L-Glutamate + L-Cystine --> L-Cystine + L-Glutamate	false		2.6.1.3	Alanine and aspartate metabolism	23657.1 and 6520.1	0	1000	0
R_CYSTHRNaEx	L-Cysteine/L-Threonine Na-Dependent Exchange (Cys-L In)	M_na1[e] + M_cys_L[e] + M_thr_L[c] --> M_na1[c] + M_cys_L[c] + M_thr_L[e]	Sodium + L-Cysteine + L-Threonine --> Sodium + L-Cysteine + L-Threonine	false		2.6.1.3	Alanine and aspartate metabolism	6509.1 or 6510.1	0	1000	0
R_CYSTSERex	L-Cystine/Glycine Exchanger (Cystine In)	M_ser_L[c] + M_Lcystin[e] --> M_ser_L[e] + M_Lcystin[c]	L-Serine + L-Cystine --> L-Serine + L-Cystine	false		4.4.1.1	Alanine and aspartate metabolism	6519.1 and 11136.1	0	1000	0
R_CYTDK1	ATPcytidine 5-Phosphotransferase	M_atp[c] + M_cytd[c] --> M_h[c] + M_adp[c] + M_cmp[c]	Adenosine Triphosphate + Cytidine --> Proton + Adenosine Diphosphate + Cytidine 5'-Monophosphate	false			Alanine and aspartate metabolism	7371.1 or 83549.1	0	1000	0
R_CYTDt	Cytidine Faciliated Transport in Cytosol	M_cytd[e] <=> M_cytd[c]	Cytidine <=> Cytidine	true		3.5.4.5	Alanine and aspartate metabolism	3177.1 or 2030.1	-1000	1000	0
R_CYTDt4	Cytidine Transport in via Sodium Symport	M_na1[e] + M_cytd[e] --> M_na1[c] + M_cytd[c]	Sodium + Cytidine --> Sodium + Cytidine	false			Alanine and aspartate metabolism	9154.1 or 9154.2 or 64078.1	0	1000	0
R_CYTDtl	Cytidine Faciliated Transport from Lysosome	M_cytd[l] --> M_cytd[c]	Cytidine --> Cytidine	false			Alanine and aspartate metabolism	55315.1	0	1000	0
R_CYTK12	Cytidylate Kinase (dCMP, dCTP)	M_dcmp[c] + M_dctp[c] <=> (2) M_dcdp[c]	Deoxycytidylic Acid + Deoxycytidine-5'-Triphosphate <=> (2) Deoxycytidine-5'-Diphosphate	true		2.7.4.14	Alanine and aspartate metabolism	51727.1	-1000	0	0
R_CYTK1m	Cytidylate Kinase (CMP), Mitochondrial	M_atp[m] + M_cmp[m] --> M_adp[m] + M_cdp[m]	Adenosine Triphosphate + Cytidine 5'-Monophosphate --> Adenosine Diphosphate + Cytidine-5'-DIphosphate	false		2.7.4.14	Alanine and aspartate metabolism	129607.1	0	1000	0
R_CYTK2n	Cytidylate Kinase (dCMP), Nuclear	M_atp[n] + M_dcmp[n] <=> M_dcdp[n] + M_adp[n]	Adenosine Triphosphate + Deoxycytidylic Acid <=> Deoxycytidine-5'-Diphosphate + Adenosine Diphosphate	true		2.7.4.14	Alanine and aspartate metabolism	51727.1	-1000	0	0
R_CYTK3	Cytidylate Kinase (CMP) (GTP)	M_gtp[c] + M_cmp[c] --> M_gdp[c] + M_cdp[c]	Guanosine-5'-Triphosphate + Cytidine 5'-Monophosphate --> Guanosine-5'-Diphosphate + Cytidine-5'-DIphosphate	false			Alanine and aspartate metabolism	26289.1 or 26289.2	0	1000	0
R_CYTK4	Cytidylate Kinase (dCMP) (GTP)	M_gtp[c] + M_dcmp[c] --> M_gdp[c] + M_dcdp[c]	Guanosine-5'-Triphosphate + Deoxycytidylic Acid --> Guanosine-5'-Diphosphate + Deoxycytidine-5'-Diphosphate	false			Alanine and aspartate metabolism	26289.1 or 26289.2	0	1000	0
R_CYTK9	Cytidylate Kinase (CMP, dCTP)	M_cmp[c] + M_dctp[c] <=> M_cdp[c] + M_dcdp[c]	Cytidine 5'-Monophosphate + Deoxycytidine-5'-Triphosphate <=> Cytidine-5'-DIphosphate + Deoxycytidine-5'-Diphosphate	true		2.7.4.14	Alanine and aspartate metabolism	51727.1	-1000	0	0
R_D_3AIBt	D-3-Amino-Isobutyrate Transport	M_3aib_D[c] --> M_3aib_D[e]	D-3-Amino-Isobutanoate --> D-3-Amino-Isobutanoate	false		2.7.4.14	Alanine and aspartate metabolism		0	1000	0
R_D3AIBTm	D-3-Amino-Isobutanoate:Pyruvate Aminotransferase, Mitochondrial	M_pyr[m] + M_3aib_D[m] <=> M_2mop[m] + M_ala_L[m]	Pyruvate + D-3-Amino-Isobutanoate <=> 2-Methyl-3-Oxopropanoate + L-Alanine	true		2.6.1.40	Alanine and aspartate metabolism	64902.1	-1000	0	0
R_DADA	Deoxyadenosine Deaminase	M_h2o[c] + M_h[c] + M_dad_2[c] --> M_nh4[c] + M_din[c]	Water + Proton + 2-Deoxyadenosine --> Ammonium + Deoxyinosine	false		3.5.4.4	Alanine and aspartate metabolism	100.1	0	1000	0
R_DADAe	Deoxyadenosine Deaminase, Extracellular	M_h[e] + M_h2o[e] + M_dad_2[e] --> M_nh4[e] + M_din[e]	Proton + Water + 2-Deoxyadenosine --> Ammonium + Deoxyinosine	false		3.5.4.4	Alanine and aspartate metabolism	100.1	0	1000	0
R_DADNK	Deoxyadenosine Kinase	M_atp[c] + M_dad_2[c] --> M_h[c] + M_adp[c] + M_damp[c]	Adenosine Triphosphate + 2-Deoxyadenosine --> Proton + Adenosine Diphosphate + Deoxyadenosine Monophosphate	false		2.7.1.76	Alanine and aspartate metabolism		0	1000	0
R_DADNt4	Deoxyadenosine Transport via Diffusion	M_dad_2[e] <=> M_dad_2[c]	2-Deoxyadenosine <=> 2-Deoxyadenosine	true		2.6.1.40	Alanine and aspartate metabolism	3177.1	-1000	1000	0
R_DAG_HSter	Transport of Diacylglycerol, Endoplasmatic Reticulum	M_dag_hs[r] --> M_dag_hs[c]	Diglyceride --> Diglyceride	false		3.5.4.4	Alanine and aspartate metabolism		0	1000	0
R_DAGK_hs	Diacylglycerol Phosphate Kinase (Homo Sapiens)	M_atp[c] + M_dag_hs[c] --> M_h[c] + M_adp[c] + M_pa_hs[c]	Adenosine Triphosphate + Diglyceride --> Proton + Adenosine Diphosphate + Phosphatidate	false		2.7.1.107	Alanine and aspartate metabolism	9162.1 or 1607.1 or 8525.2 or 160851.1 or 1608.1 or 1607.2 or 8525.1 or 8527.1 or 1606.1 or 160851.2 or 8526.1 or 8525.3 or 1607.1 or 8527.2 or 1609.1	0	1000	0
R_DAGKn_hs	Diacylglycerol Phosphate Kinase (Homo Sapiens)	M_atp[n] + M_dag_hs[n] --> M_h[n] + M_adp[n] + M_pa_hs[n]	Adenosine Triphosphate + Diglyceride --> Proton + Adenosine Diphosphate + Phosphatidate	false		2.7.1.107	Alanine and aspartate metabolism	8525.1 or 9162.1	0	1000	0
R_DAGt	Diacylglycerol Transport	M_dag_hs[e] <=> M_dag_hs[c]	Diglyceride <=> Diglyceride	true		2.7.1.107	Alanine and aspartate metabolism		-1000	1000	0
R_DALAt2r	D-Alanine Transport via Proton Symport	M_h[e] + M_ala_D[e] --> M_h[c] + M_ala_D[c]	Proton + D-Alanine --> Proton + D-Alanine	false		2.7.1.107	Alanine and aspartate metabolism	206358.1	0	1000	0
R_DASCBR	Dehydroascorbate Reductase	M_nadph[c] + M_dhdascb[c] --> M_nadp[c] + M_ascb_L[c]	Nicotinamide Adenine Dinucleotide Phosphate - Reduced + Dehydroascorbide --> Nicotinamide Adenine Dinucleotide Phosphate + L-Ascorbate	false		1.6.5.4	Alanine and aspartate metabolism	2745.1 or 51022.2 or 51022.1	0	1000	0
R_DASPO1p	D-Aspartate Oxidase, Peroxisomal	M_o2[x] + M_h2o[x] + M_asp_D[x] --> M_h2o2[x] + M_nh4[x] + M_oaa[x]	Oxygen + Water + D-Aspartate --> Hydrogen Peroxide + Ammonium + Oxaloacetate	false		1.4.3.1	Alanine and aspartate metabolism	8528.2 or 8528.1	0	1000	0
R_DATPtn	DATP Diffusion in Nucleus	M_datp[c] --> M_datp[n]	Deoxyadenosine Triphosphate --> Deoxyadenosine Triphosphate	false		1.4.3.3	Alanine and aspartate metabolism		0	1000	0
R_DCIm	Dodecenoyl-Coenzyme A Delta Isomerase	M_dd2coa[m] <=> M_dd3coa[m]	Trans-Dodec-2-Enoyl Coenzyme A <=> Cis-Dodec-3-Enoyl Coenzyme A	true		5.3.3.8	Alanine and aspartate metabolism	1632.1 or 10455.1	-1000	0	0
R_DCK1m	Deoxycytidine Kinase, Mitochondrial (ATP)	M_atp[m] + M_dcyt[m] <=> M_h[m] + M_adp[m] + M_dcmp[m]	Adenosine Triphosphate + Deoxycytidine <=> Proton + Adenosine Diphosphate + Deoxycytidylic Acid	true		2.7.1.74	Alanine and aspartate metabolism		-1000	1000	0
R_DCK1n	Deoxycytidine Kinase, Nuclear (ATP)	M_atp[n] + M_dcyt[n] <=> M_h[n] + M_dcmp[n] + M_adp[n]	Adenosine Triphosphate + Deoxycytidine <=> Proton + Deoxycytidylic Acid + Adenosine Diphosphate	true		2.7.1.74	Alanine and aspartate metabolism	1633.1	-1000	0	0
R_DCSPTN1COAtx	Fatty Acid Intracellular Transport	M_dcsptn1coa[c] <=> M_dcsptn1coa[x]	(4Z,7Z,10Z,13Z,16Z)-Docosapentaenoyl Coenzyme A <=> (4Z,7Z,10Z,13Z,16Z)-Docosapentaenoyl Coenzyme A	true		2.7.1.74	Alanine and aspartate metabolism		-1000	1000	0
R_DCSPTN1CPT1	Carnitine O-Palmitoyltransferase	M_crn[c] + M_dcsptn1coa[c] --> M_coa[c] + M_dcsptn1crn[c]	L-Carnitine + (4Z,7Z,10Z,13Z,16Z)-Docosapentaenoyl Coenzyme A --> Coenzyme A + 4Z,7Z,10Z,13Z,16Z-Docosapentaenoylcarnitine	false		2.3.1.21	Alanine and aspartate metabolism	1375.1 or 1375.3 or 1375.4 or 126129.1 or 1374.1 or 1375.2	0	1000	0
R_DCSPTN1CPT2	Carnitine Transferase	M_coa[m] + M_dcsptn1crn[m] --> M_crn[m] + M_dcsptn1coa[m]	Coenzyme A + 4Z,7Z,10Z,13Z,16Z-Docosapentaenoylcarnitine --> L-Carnitine + (4Z,7Z,10Z,13Z,16Z)-Docosapentaenoyl Coenzyme A	false		2.7.1.74	Alanine and aspartate metabolism	1376.1	0	1000	0
R_DCSPTN1CRNt	Transport into the Mitochondria (Carnitine)	M_dcsptn1crn[c] --> M_dcsptn1crn[m]	4Z,7Z,10Z,13Z,16Z-Docosapentaenoylcarnitine --> 4Z,7Z,10Z,13Z,16Z-Docosapentaenoylcarnitine	false		3.5.4.12	Alanine and aspartate metabolism	788.1	0	1000	0
R_DCSPTN1t	Fatty Acid Transport via Diffusion	M_dcsptn1[e] <=> M_dcsptn1[c]	(4Z,7Z,10Z,13Z,16Z)-Docosa-4,7,10,13,16-Pentaenoic Acid <=> (4Z,7Z,10Z,13Z,16Z)-Docosa-4,7,10,13,16-Pentaenoic Acid	true			Alanine and aspartate metabolism		-1000	1000	0
R_DCTPtn	DCTP Diffusion in Nucleus	M_dctp[c] --> M_dctp[n]	Deoxycytidine-5'-Triphosphate --> Deoxycytidine-5'-Triphosphate	false			Alanine and aspartate metabolism		0	1000	0
R_DCYTt	Deoxycytidine Transport via Diffusion	M_dcyt[e] <=> M_dcyt[c]	Deoxycytidine <=> Deoxycytidine	true		5.3.3.12	Alanine and aspartate metabolism	3177.1	-1000	1000	0
R_DDPGAm	2-Dehydro-3-Deoxy-Phosphogluconate Aldolase, Mitochondrial	M_4h2oglt[m] --> M_pyr[m] + M_glx[m]	4-Hydroxy-2-Oxoglutarate --> Pyruvate + Glyoxylate	false		4.1.2.14	Alanine and aspartate metabolism		0	1000	0
R_DECDPtm	Lipid, Flip-Flop Intracellular Transport	M_decdp[c] --> M_decdp[m]	All Trans Decaprenyl Diphosphate --> All Trans Decaprenyl Diphosphate	false		3.5.4.14	Alanine and aspartate metabolism		0	1000	0
R_DEDOLP1_L	Dehydrodolichol Diphosphate Phosphatase (Liver)	M_h2o[c] + (0.1) M_dedoldp_L[c] --> M_h[c] + M_pi[c] + (0.1) M_dedolp_L[c]	Water + (0.1) Dehydrodolichol Diphosphate, Human Liver Homolog --> Proton + Orthophosphate + (0.1) Dehydrodolichol Phosphate, Human Liver Homolog	false			Alanine and aspartate metabolism		0	1000	0
R_DEDOLP2_L	Dehydrodolichol Phosphate Phosphatase (Liver)	M_h2o[c] + (0.1) M_dedolp_L[c] --> M_pi[c] + (0.1) M_dedol_L[c]	Water + (0.1) Dehydrodolichol Phosphate, Human Liver Homolog --> Orthophosphate + (0.1) Dehydrodolichol, Human Liver Homolog	false			Alanine and aspartate metabolism		0	1000	0
R_DEDOLR_L	Dehydrodolichol Reductase (Liver)	M_h[c] + M_nadph[c] + (0.1) M_dedol_L[c] --> M_nadp[c] + (0.1) M_dolichol_L[c]	Proton + Nicotinamide Adenine Dinucleotide Phosphate - Reduced + (0.1) Dehydrodolichol, Human Liver Homolog --> Nicotinamide Adenine Dinucleotide Phosphate + (0.1) Dolichol, Human Liver Homolog	false			Alanine and aspartate metabolism		0	1000	0
R_DESAT18_9	Fatty Acyl Coenzyme A Desaturase (N-C18:2CoA -> N-C18:3CoA)	M_o2[c] + M_h[c] + M_nadh[c] + M_lnlccoa[c] --> (2) M_h2o[c] + M_nad[c] + M_lnlncgcoa[c]	Oxygen + Proton + Nicotinamide Adenine Dinucleotide - Reduced + Linoleic Coenzyme A --> (2) Water + Nicotinamide Adenine Dinucleotide + Gamma-Linolenoyl Coenzyme A	false		1.14.99.25	Alanine and aspartate metabolism	9415.1 or 3992.1	0	1000	0
R_DESAT20_1	Fatty Acyl Coenzyme A Desaturase (N-C20:3CoA -> N-C20:4CoA)	M_o2[c] + M_h[c] + M_nadh[c] + M_dlnlcgcoa[c] --> (2) M_h2o[c] + M_nad[c] + M_arachdcoa[c]	Oxygen + Proton + Nicotinamide Adenine Dinucleotide - Reduced + Dihomo-Gamma-Linolenyl Coenzyme A --> (2) Water + Nicotinamide Adenine Dinucleotide + Arachidonoyl Coenzyme A	false		1.14.19.1	Alanine and aspartate metabolism	3992.1	0	1000	0
R_DESAT20_2	Fatty Acyl Coenzyme A Desaturase (N-C20:4CoA -> N-C20:5CoA)	M_o2[c] + M_h[c] + M_nadh[c] + M_eicostetcoa[c] --> (2) M_h2o[c] + M_nad[c] + M_tmndnccoa[c]	Oxygen + Proton + Nicotinamide Adenine Dinucleotide - Reduced + (8Z,11Z,14Z,17Z)-Eicosatetraenoyl Coenzyme A --> (2) Water + Nicotinamide Adenine Dinucleotide + Eicosa-5,8,11,14,17-All-Cis-Pentaenoyl Coenzyme A	false		1.14.19.1	Alanine and aspartate metabolism	3992.1	0	1000	0
R_DESAT22_2p	Fatty Acyl Coenzyme A Desaturase (N-C22:5CoA -> N-C22:6CoA)	M_h[x] + M_nadh[x] + M_o2[x] + M_clpndcoa[x] --> M_nad[x] + (2) M_h2o[x] + M_c226coa[x]	Proton + Nicotinamide Adenine Dinucleotide - Reduced + Oxygen + Docosa-7,10,13,16,19-All-Cis-Pentaenoyl Coenzyme A --> Nicotinamide Adenine Dinucleotide + (2) Water + Cervonyl Coenzyme A	false		1.14.19.1	Alanine and aspartate metabolism		0	1000	0
R_DGAT	Diacylglycerol Acyltransferase	M_Rtotal3coa[c] + M_dag_hs[c] --> M_coa[c] + M_tag_hs[c]	R Total 3 Coenzyme A + Diglyceride --> Coenzyme A + Triglyceride	false		1.14.19.1	Alanine and aspartate metabolism	8694.1 or 84649.1	0	1000	0
R_DGCHOLtx	Bile Acid Intracellular Transport	M_dgchol[x] --> M_dgchol[c]	Glycochenodeoxycholate --> Glycochenodeoxycholate	false		1.14.19.1	Alanine and aspartate metabolism		0	1000	0
R_DGK2m	Deoxyguanylate Kinase (dGMP:dATP), Mitochondrial	M_datp[m] + M_dgmp[m] --> M_dadp[m] + M_dgdp[m]	Deoxyadenosine Triphosphate + Dgmp --> Deoxyadenosine Diphosphate + Deoxyguanosine-5'-Diphosphate	false		2.7.4.8	Alanine and aspartate metabolism		0	1000	0
R_DGNSKm	Deoxyguanosine Kinase	M_atp[m] + M_dgsn[m] --> M_h[m] + M_adp[m] + M_dgmp[m]	Adenosine Triphosphate + Deoxyguanosine --> Proton + Adenosine Diphosphate + Dgmp	false		2.7.1.113	Alanine and aspartate metabolism	1716.5 or 1716.1 or 1716.4 or 1716.2 or 1716.3	0	1000	0
R_DGSNt	Deoyguanosine Transport via Diffusion	M_dgsn[e] <=> M_dgsn[c]	Deoxyguanosine <=> Deoxyguanosine	true			Alanine and aspartate metabolism	3177.1	-1000	1000	0
R_DGSNtm	Deoyguanosine Transport in Mitochondria	M_dgsn[c] --> M_dgsn[m]	Deoxyguanosine --> Deoxyguanosine	false			Alanine and aspartate metabolism		0	1000	0
R_DGTPtn	DGTP Diffusion in Nucleus	M_dgtp[c] --> M_dgtp[n]	Deoxyguanosine-5'-Triphosphate --> Deoxyguanosine-5'-Triphosphate	false		2.7.4.8	Alanine and aspartate metabolism		0	1000	0
R_DGULND	Dehydro-L-Gulonate Decarboxylase	M_h[c] + M_3dhguln[c] <=> M_co2[c] + M_xylu_L[c]	Proton + 3-Dehydro-L-Gulonate <=> Carbon Dioxide + L-Xylulose	true		4.1.1.34	Alanine and aspartate metabolism		-1000	1000	0
R_DHAAt1r	Dehydroascorbate Transport (Uniport)	M_dhdascb[e] <=> M_dhdascb[c]	Dehydroascorbide <=> Dehydroascorbide	true			Alanine and aspartate metabolism	6515.1 or 6513.1 or 6517.1	-1000	1000	0
R_DHCHOLESTANATEtm	Lipid, Flip-Flop Intracellular Transport	M_dhcholestanate[m] <=> M_dhcholestanate[x]	3Alpha,7Alpha-Dihydroxy-5Beta-Cholestanate <=> 3Alpha,7Alpha-Dihydroxy-5Beta-Cholestanate	true		4.1.1.34	Alanine and aspartate metabolism		-1000	1000	0
R_DHCR241r	24-Dehydrocholesterol Reductase [Precursor]	M_zymst[r] + M_fadh2[r] --> M_fad[r] + M_zymstnl[r]	Zymosterol + Flavin Adenine Dinucleotide Reduced --> Flavin Adenine Dinucleotide Oxidized + Cholesta-8(9)-En-3Beta-Ol	false			Alanine and aspartate metabolism	1718.1	0	1000	0
R_DHCR242r	24-Dehydrocholesterol Reductase [Precursor]	M_fadh2[r] + M_chlstol[r] --> M_fad[r] + M_lthstrl[r]	Flavin Adenine Dinucleotide Reduced + 5Alpha-Cholesta-7,24-Dien-3Beta-Ol --> Flavin Adenine Dinucleotide Oxidized + 5Alpha-Cholest-7-En-3Beta-Ol	false		2.3.1.42	Alanine and aspartate metabolism	1718.1 or 1581.1	0	1000	0
R_DHCRD1	Dihydroceramide Desaturase	M_nadp[c] + M_dhcrm_hs[c] --> M_h[c] + M_nadph[c] + M_crm_hs[c]	Nicotinamide Adenine Dinucleotide Phosphate + Dihydroceramide --> Proton + Nicotinamide Adenine Dinucleotide Phosphate - Reduced + N-Acylsphingosine	false			Alanine and aspartate metabolism	8560.1 or 8560.2 or 123099.1	0	1000	0
R_DHCRD2	Dihydroceramide Desaturase	M_dhcrm_hs[c] + M_fad[c] --> M_crm_hs[c] + M_fadh2[c]	Dihydroceramide + Flavin Adenine Dinucleotide Oxidized --> N-Acylsphingosine + Flavin Adenine Dinucleotide Reduced	false			Alanine and aspartate metabolism	8560.1 or 8560.2 or 123099.1	0	1000	0
R_DHDPBMTm	Dihydroxydecaprenylbenzoate Methyltransferase	M_3dpdhb[m] + M_amet[m] --> M_h[m] + M_ahcys[m] + M_3dpdhb_me[m]	3-Decaprenyl-4,5-Dihdydroxybenzoate + S-Adenosyl-L-Methionine --> Proton + S-Adenosyl-L-Homocysteine + 3-Decaprenyl-4-Hydroxy-5-Methoxybenzoate	false		2.1.1.114	Alanine and aspartate metabolism	51805.1	0	1000	0
R_DHFtl	Dihydrofolate Reversible Lysosomal Transport	M_dhf[c] <=> M_dhf[l]	7,8-Dihydrofolate <=> 7,8-Dihydrofolate	true			Alanine and aspartate metabolism		-1000	0	0
R_DHFtm	Dihydrofolate Reversible Mitochondrial Transport	M_dhf[c] --> M_dhf[m]	7,8-Dihydrofolate --> 7,8-Dihydrofolate	false		2.8.2.2	Alanine and aspartate metabolism		0	1000	0
R_DHORD9	Dihydoorotic Acid Dehydrogenase (Quinone 10)	M_q10[m] + M_dhor_S[c] --> M_q10h2[m] + M_orot[c]	Ubiquinone-10 + (S)-Dihydroorotate --> Ubiquinol-10 + Orotate	false		1.3.3.1	Alanine and aspartate metabolism	1723.1	0	1000	0
R_DHPM1	Dihydropyrimidinase (5, 6-Dihydrouracil)	M_h2o[c] + M_56dura[c] --> M_h[c] + M_cala[c]	Water + 5,6-Dihydrouracil --> Proton + N-Carbamoyl-Beta-Alaninate	false		3.5.2.2	Alanine and aspartate metabolism	1807.1 or 1809.1 or 1808.1	0	1000	0
R_DIDPtn	Transport of dIDP, Nuclear	M_didp[c] <=> M_didp[n]	Deoxyinosine-5'-Diphosphate <=> Deoxyinosine-5'-Diphosphate	true		3.5.2.2	Alanine and aspartate metabolism		-1000	1000	0
R_DIGALSIDEtl	Digalside Hs Intracellular Transport	M_digalside_hs[c] --> M_digalside_hs[l]	Digalactosylceramide --> Digalactosylceramide	false			Alanine and aspartate metabolism		0	1000	0
R_DINt	Deoxyinosine Transport via Diffusion	M_din[e] <=> M_din[c]	Deoxyinosine <=> Deoxyinosine	true			Alanine and aspartate metabolism	3177.1	-1000	1000	0
R_DITPtn	Transport of dITP, Nuclear	M_ditp[c] <=> M_ditp[n]	Deoxyinosine-5'-Triphosphate <=> Deoxyinosine-5'-Triphosphate	true			Alanine and aspartate metabolism		-1000	1000	0
R_D_LACt2	D-Lactate Transport via Proton Symport	M_h[e] + M_lac_D[e] <=> M_h[c] + M_lac_D[c]	Proton + (R)-Lactate <=> Proton + (R)-Lactate	true			Alanine and aspartate metabolism	9194.1 or 23539.1 or 6566.1 or 9123.1	-1000	1000	0
R_D_LACtm	D-Lactate Transport, Mitochondrial	M_h[c] + M_lac_D[c] <=> M_h[m] + M_lac_D[m]	Proton + (R)-Lactate <=> Proton + (R)-Lactate	true			Alanine and aspartate metabolism	6566.1	-1000	0	0
R_DLNLCGCPT1	Carnitine O-Palmitoyltransferase	M_crn[c] + M_dlnlcgcoa[c] --> M_coa[c] + M_dlnlcgcrn[c]	L-Carnitine + Dihomo-Gamma-Linolenyl Coenzyme A --> Coenzyme A + 8Z,11Z,14Z-Eicosatrienoylcarnitine	false		2.3.1.21	Alanine and aspartate metabolism	1375.1 or 1375.3 or 1375.4 or 126129.1 or 1374.1 or 1375.2	0	1000	0
R_DLNLCGCPT2	Carnitine Transferase	M_coa[m] + M_dlnlcgcrn[m] --> M_crn[m] + M_dlnlcgcoa[m]	Coenzyme A + 8Z,11Z,14Z-Eicosatrienoylcarnitine --> L-Carnitine + Dihomo-Gamma-Linolenyl Coenzyme A	false			Alanine and aspartate metabolism	1376.1	0	1000	0
R_DLNLCGCRNt	Transport into the Mitochondria (Carnitine)	M_dlnlcgcrn[c] --> M_dlnlcgcrn[m]	8Z,11Z,14Z-Eicosatrienoylcarnitine --> 8Z,11Z,14Z-Eicosatrienoylcarnitine	false			Alanine and aspartate metabolism	788.1	0	1000	0
R_DM_Asn_X_Ser_Thr_ly_	Demand for Asn-X-Ser/Thr, Lysosomal	M_Asn_X_Ser_Thr[l] -->	Protein Asparagine -->	false			Alanine and aspartate metabolism		0	1000	0
R_DM_core5_g_	Demand for Core5, Golgi Apparatus	M_core5[g] -->	Core 5 -->	false			Alanine and aspartate metabolism		0	1000	0
R_DM_core7_g_	Demand for Core7, Golgi Apparatus	M_core7[g] -->	Core 7 -->	false			Alanine and aspartate metabolism		0	1000	0
R_DM_datp_m_	Demand for dATP	M_datp[m] -->	Deoxyadenosine Triphosphate -->	false			Alanine and aspartate metabolism		0	1000	0
R_DM_datp_n_	Demand for dATP, Nuclear	M_datp[n] -->	Deoxyadenosine Triphosphate -->	false			Alanine and aspartate metabolism		0	1000	0
R_DM_dctp_m_	Demand for dCTP	M_dctp[m] -->	Deoxycytidine-5'-Triphosphate -->	false			Alanine and aspartate metabolism		0	1000	0
R_DM_dctp_n_	Demand for dCTP, Nuclear	M_dctp[n] -->	Deoxycytidine-5'-Triphosphate -->	false			Alanine and aspartate metabolism		0	1000	0
R_DM_dgtp_m_	Demand for dGTP, Mitochondrial	M_dgtp[m] -->	Deoxyguanosine-5'-Triphosphate -->	false			Alanine and aspartate metabolism		0	1000	0
R_DM_dgtp_n_	Demand for dGTP, Nuclear	M_dgtp[n] -->	Deoxyguanosine-5'-Triphosphate -->	false			Alanine and aspartate metabolism		0	1000	0
R_DM_dsT_antigen_g_	Demand for Disialyl-T Antigen, Golgi Apparatus	M_dsT_antigen[g] -->	Disialyl-T Antigen -->	false			Alanine and aspartate metabolism		0	1000	0
R_DM_dttp_m_	Demand for dTTP	M_dttp[m] -->	Deoxythymidine-5'-Triphosphate -->	false			Alanine and aspartate metabolism		0	1000	0
R_DM_dttp_n_	Demand for dTTP, Nuclear	M_dttp[n] -->	Deoxythymidine-5'-Triphosphate -->	false			Alanine and aspartate metabolism		0	1000	0
R_DM_ethamp_r_	Demand for Ethanolamine Phosphate	M_ethamp[r] -->	Ethanolamine Phosphate -->	false			Alanine and aspartate metabolism		0	1000	0
R_DM_gpi_sig_er_	Demand for Glycophosphatidylinositol (Gpi) Signal Sequence (C-Terminal Peptide), Endoplasmatic Reticulum	M_gpi_sig[r] -->	Glycophosphatidylinositol (Gpi) Signal Sequence (C-Terminal Peptide) -->	false			Alanine and aspartate metabolism		0	1000	0
R_DM_kdn_c_	Demand for 2-Keto-3-Deoxy-D-Glycero-D-Galactononic Acid, Cytosolic	M_kdn[c] -->	2-Keto-3-Deoxy-D-Glycero-D-Galactononic Acid -->	false			Alanine and aspartate metabolism		0	1000	0
R_DM_mem2emgacpail_prot_hs_r_	Demand for ({[(mannosyl),(phosphoethanolaminyl)]-dimannosyl},{phosphoethanolaminyl})-mannosyl-glucosaminyl-acylphosphatidylinositol-Protein (M4B), Endoplasmatic Reticulum	M_mem2emgacpail_prot_hs[r] -->	({[(mannosyl),(phosphoethanolaminyl)]-dimannosyl},{phosphoethanolaminyl})-mannosyl-glucosaminyl-acylphosphatidylinositol-Protein (M4B) -->	false			Alanine and aspartate metabolism		0	1000	0
R_DM_Ser_Thr_ly_	Demand for Ser/Thr, Lysosomal	M_Ser_Thr[l] -->	Protein-Linked Serine Or Threonine Residue (O-Glycosylation Site) -->	false			Alanine and aspartate metabolism		0	1000	0
R_DM_Ser_Gly_Ala_X_Gly_ly_	Demand for Ser-Gly/Ala-X-Gly, Lysosomal	M_Ser_Gly_Ala_X_Gly[l] -->	Protein-Linked Serine Residue (Glycosaminoglycan Attachment Site) -->	false			Alanine and aspartate metabolism		0	1000	0
R_DM_sprm_c_	Demand for Spermine, Cytosolic	M_sprm[c] -->	Spermine -->	false			Alanine and aspartate metabolism		0	1000	0
R_DM_T_antigen_g_	Demand for T-Antigen (Core 1), Golgi Apparatus	M_T_antigen[g] <=>	T-Antigen (Core 1) <=>	true			Alanine and aspartate metabolism		-1000	0	0
R_DMATTx	Dimethylallyltranstransferase	M_dmpp[x] + M_ipdp[x] --> M_ppi[x] + M_grdp[x]	Dimethylallyl Diphosphate + Isopentenyl Diphosphate --> Diphosphate + Geranyl Diphosphate	false		2.5.1.1	Alanine and aspartate metabolism	2224.1	0	1000	0
R_DMHPTCRNCPT2	2, 6 Dimethylheptanoly Coenzyme A Carnitine Transferase	M_coa[m] + M_dmhptcrn[m] <=> M_crn[m] + M_dmhptcoa[m]	Coenzyme A + 2,6 Dimethylheptanoyl Carnitine <=> L-Carnitine + 2,6 Dimethylheptanoyl Coenzyme A	true			Alanine and aspartate metabolism		-1000	0	0
R_DMHPTCRNt	Transport of 2, 6 Dimethylheptanoyl Carnitine, Mitochondrial	M_dmhptcrn[c] <=> M_dmhptcrn[m]	2,6 Dimethylheptanoyl Carnitine <=> 2,6 Dimethylheptanoyl Carnitine	true		2.5.1.1	Alanine and aspartate metabolism		-1000	0	0
R_DMHPTCRNte	Transport of 2, 6 Dimethylheptanoyl Carnitine, Extracellular	M_dmhptcrn[c] --> M_dmhptcrn[e]	2,6 Dimethylheptanoyl Carnitine --> 2,6 Dimethylheptanoyl Carnitine	false		2.5.1.1	Alanine and aspartate metabolism		0	1000	0
R_DMNONCOACRNCPT1	Dmnoncoacrncpt1	M_crn[c] + M_dmnoncoa[c] <=> M_coa[c] + M_dmnoncrn[c]	L-Carnitine + 4,8 Dimethylnonanoyl Coenzyme A <=> Coenzyme A + 4,8-Dimethylnonanoyl Carnitine	true		1.5.99.2	Alanine and aspartate metabolism		-1000	1000	0
R_DMNONCRNCPT2	Dmnoncrncpt2	M_coa[m] + M_dmnoncrn[m] --> M_crn[m] + M_dmnoncoa[m]	Coenzyme A + 4,8-Dimethylnonanoyl Carnitine --> L-Carnitine + 4,8 Dimethylnonanoyl Coenzyme A	false			Alanine and aspartate metabolism		0	1000	0
R_DMNONCRNt	4, 8 Dimethylnonanoyl Carnitine Transport, Mitochondrial	M_dmnoncrn[c] <=> M_dmnoncrn[m]	4,8-Dimethylnonanoyl Carnitine <=> 4,8-Dimethylnonanoyl Carnitine	true		2.3.1.21	Alanine and aspartate metabolism		-1000	1000	0
R_DNADtn	Transport of DNAD, Nuclear through Pore	M_dnad[c] <=> M_dnad[n]	Deamino-Nad+ <=> Deamino-Nad+	true			Alanine and aspartate metabolism		-1000	1000	0
R_DNDPt10m	Transport of dADP via dCDP Antiport	M_dadp[c] + M_dcdp[m] --> M_dcdp[c] + M_dadp[m]	Deoxyadenosine Diphosphate + Deoxycytidine-5'-Diphosphate --> Deoxycytidine-5'-Diphosphate + Deoxyadenosine Diphosphate	false			Alanine and aspartate metabolism	60386.1	0	1000	0
R_DNDPt11m	Transport of dADP via dGDP Antiport	M_dadp[c] + M_dgdp[m] --> M_dgdp[c] + M_dadp[m]	Deoxyadenosine Diphosphate + Deoxyguanosine-5'-Diphosphate --> Deoxyguanosine-5'-Diphosphate + Deoxyadenosine Diphosphate	false			Alanine and aspartate metabolism	60386.1	0	1000	0
R_DNDPt12m	Transport of dADP via ADP Antiport	M_adp[m] + M_dadp[c] --> M_adp[c] + M_dadp[m]	Adenosine Diphosphate + Deoxyadenosine Diphosphate --> Adenosine Diphosphate + Deoxyadenosine Diphosphate	false			Alanine and aspartate metabolism	60386.1	0	1000	0
R_DNDPt13m	Transport of dADP via ATP Antiport	M_atp[m] + M_dadp[c] --> M_atp[c] + M_dadp[m]	Adenosine Triphosphate + Deoxyadenosine Diphosphate --> Adenosine Triphosphate + Deoxyadenosine Diphosphate	false			Alanine and aspartate metabolism	60386.1	0	1000	0
R_DNDPt14m	Transport of dUDP via dTDP Antiport	M_dtdp[m] + M_dudp[c] --> M_dtdp[c] + M_dudp[m]	Deoxythymidine-5'-Diphosphate + Deoxyuridine-5'-Diphosphate --> Deoxythymidine-5'-Diphosphate + Deoxyuridine-5'-Diphosphate	false		2.1.1.37	Alanine and aspartate metabolism	60386.1	0	1000	0
R_DNDPt15m	Transport of dUDP via dGDP Antiport	M_dgdp[m] + M_dudp[c] --> M_dgdp[c] + M_dudp[m]	Deoxyguanosine-5'-Diphosphate + Deoxyuridine-5'-Diphosphate --> Deoxyguanosine-5'-Diphosphate + Deoxyuridine-5'-Diphosphate	false		2.1.1.37	Alanine and aspartate metabolism	60386.1	0	1000	0
R_DNDPt16m	Transport of dUDP via dADP Antiport	M_dadp[m] + M_dudp[c] --> M_dadp[c] + M_dudp[m]	Deoxyadenosine Diphosphate + Deoxyuridine-5'-Diphosphate --> Deoxyadenosine Diphosphate + Deoxyuridine-5'-Diphosphate	false			Alanine and aspartate metabolism	60386.1	0	1000	0
R_DNDPt17m	Transport of dUDP via dCDP Antiport	M_dcdp[m] + M_dudp[c] --> M_dcdp[c] + M_dudp[m]	Deoxycytidine-5'-Diphosphate + Deoxyuridine-5'-Diphosphate --> Deoxycytidine-5'-Diphosphate + Deoxyuridine-5'-Diphosphate	false			Alanine and aspartate metabolism	60386.1	0	1000	0
R_DNDPt18m	Transport of dUDP via ADP Antiport	M_adp[m] + M_dudp[c] --> M_adp[c] + M_dudp[m]	Adenosine Diphosphate + Deoxyuridine-5'-Diphosphate --> Adenosine Diphosphate + Deoxyuridine-5'-Diphosphate	false			Alanine and aspartate metabolism	60386.1	0	1000	0
R_DNDPt19m	Transport of dUDP via ATP Antiport	M_atp[m] + M_dudp[c] --> M_atp[c] + M_dudp[m]	Adenosine Triphosphate + Deoxyuridine-5'-Diphosphate --> Adenosine Triphosphate + Deoxyuridine-5'-Diphosphate	false			Alanine and aspartate metabolism	60386.1	0	1000	0
R_DNDPt1m	Transport of dATP via ADP Antiport	M_adp[m] + M_datp[c] --> M_adp[c] + M_datp[m]	Adenosine Diphosphate + Deoxyadenosine Triphosphate --> Adenosine Diphosphate + Deoxyadenosine Triphosphate	false			Alanine and aspartate metabolism	60386.1	0	1000	0
R_DNDPt20m	Transport of dTDP via ATP Antiport	M_atp[m] + M_dtdp[c] --> M_atp[c] + M_dtdp[m]	Adenosine Triphosphate + Deoxythymidine-5'-Diphosphate --> Adenosine Triphosphate + Deoxythymidine-5'-Diphosphate	false			Alanine and aspartate metabolism	60386.1	0	1000	0
R_DNDPt21m	Transport of dTDP via ADP Antiport	M_adp[m] + M_dtdp[c] --> M_adp[c] + M_dtdp[m]	Adenosine Diphosphate + Deoxythymidine-5'-Diphosphate --> Adenosine Diphosphate + Deoxythymidine-5'-Diphosphate	false			Alanine and aspartate metabolism	60386.1	0	1000	0
R_DNDPt23m	Transport of dTDP via dGTP Antiport	M_dgdp[m] + M_dtdp[c] --> M_dgdp[c] + M_dtdp[m]	Deoxyguanosine-5'-Diphosphate + Deoxythymidine-5'-Diphosphate --> Deoxyguanosine-5'-Diphosphate + Deoxythymidine-5'-Diphosphate	false			Alanine and aspartate metabolism	60386.1	0	1000	0
R_DNDPt24m	Transport of dTDP via dADP Antiport	M_dadp[m] + M_dtdp[c] --> M_dadp[c] + M_dtdp[m]	Deoxyadenosine Diphosphate + Deoxythymidine-5'-Diphosphate --> Deoxyadenosine Diphosphate + Deoxythymidine-5'-Diphosphate	false			Alanine and aspartate metabolism	60386.1	0	1000	0
R_DNDPt25m	Transport of dTDP via dCDP Antiport	M_dcdp[m] + M_dtdp[c] --> M_dcdp[c] + M_dtdp[m]	Deoxycytidine-5'-Diphosphate + Deoxythymidine-5'-Diphosphate --> Deoxycytidine-5'-Diphosphate + Deoxythymidine-5'-Diphosphate	false			Alanine and aspartate metabolism	60386.1	0	1000	0
R_DNDPt28m	Transport of dCDP via dGDP Antiport	M_dcdp[c] + M_dgdp[m] --> M_dgdp[c] + M_dcdp[m]	Deoxycytidine-5'-Diphosphate + Deoxyguanosine-5'-Diphosphate --> Deoxyguanosine-5'-Diphosphate + Deoxycytidine-5'-Diphosphate	false			Alanine and aspartate metabolism	60386.1	0	1000	0
R_DNDPt2m	Transport of dATP via ATP Antiport	M_atp[m] + M_datp[c] --> M_atp[c] + M_datp[m]	Adenosine Triphosphate + Deoxyadenosine Triphosphate --> Adenosine Triphosphate + Deoxyadenosine Triphosphate	false			Alanine and aspartate metabolism	60386.1	0	1000	0
R_DNDPt30m	Transport of dCDP via ADP Antiport	M_adp[m] + M_dcdp[c] --> M_adp[c] + M_dcdp[m]	Adenosine Diphosphate + Deoxycytidine-5'-Diphosphate --> Adenosine Diphosphate + Deoxycytidine-5'-Diphosphate	false			Alanine and aspartate metabolism	60386.1	0	1000	0
R_DNDPt31m	Transport of dCDP via ATP Antiport	M_atp[m] + M_dcdp[c] --> M_atp[c] + M_dcdp[m]	Adenosine Triphosphate + Deoxycytidine-5'-Diphosphate --> Adenosine Triphosphate + Deoxycytidine-5'-Diphosphate	false			Alanine and aspartate metabolism	60386.1	0	1000	0
R_DNDPt32m	Transport of dGDP via ATP Antiport	M_atp[m] + M_dgdp[c] --> M_atp[c] + M_dgdp[m]	Adenosine Triphosphate + Deoxyguanosine-5'-Diphosphate --> Adenosine Triphosphate + Deoxyguanosine-5'-Diphosphate	false			Alanine and aspartate metabolism	60386.1	0	1000	0
R_DNDPt37m	Transport of dUTP via dTDP Antiport	M_dtdp[m] + M_dutp[c] --> M_dtdp[c] + M_dutp[m]	Deoxythymidine-5'-Diphosphate + Deoxyuridine-5'-Triphosphate --> Deoxythymidine-5'-Diphosphate + Deoxyuridine-5'-Triphosphate	false			Alanine and aspartate metabolism	60386.1	0	1000	0
R_DNDPt38m	Transport of dUTP via dUDP Antiport	M_dudp[m] + M_dutp[c] --> M_dudp[c] + M_dutp[m]	Deoxyuridine-5'-Diphosphate + Deoxyuridine-5'-Triphosphate --> Deoxyuridine-5'-Diphosphate + Deoxyuridine-5'-Triphosphate	false			Alanine and aspartate metabolism	60386.1	0	1000	0
R_DNDPt39m	Transport of dUTP via dGDP Antiport	M_dgdp[m] + M_dutp[c] --> M_dgdp[c] + M_dutp[m]	Deoxyguanosine-5'-Diphosphate + Deoxyuridine-5'-Triphosphate --> Deoxyguanosine-5'-Diphosphate + Deoxyuridine-5'-Triphosphate	false			Alanine and aspartate metabolism	60386.1	0	1000	0
R_DNDPt3m	Transport of dATP via dCDP Antiport	M_datp[c] + M_dcdp[m] --> M_dcdp[c] + M_datp[m]	Deoxyadenosine Triphosphate + Deoxycytidine-5'-Diphosphate --> Deoxycytidine-5'-Diphosphate + Deoxyadenosine Triphosphate	false			Alanine and aspartate metabolism	60386.1	0	1000	0
R_DNDPt40m	Transport of dUTP via dADP Antiport	M_dadp[m] + M_dutp[c] --> M_dadp[c] + M_dutp[m]	Deoxyadenosine Diphosphate + Deoxyuridine-5'-Triphosphate --> Deoxyadenosine Diphosphate + Deoxyuridine-5'-Triphosphate	false			Alanine and aspartate metabolism	60386.1	0	1000	0
R_DNDPt41m	Transport of dUTP via dCDP Antiport	M_dcdp[m] + M_dutp[c] --> M_dcdp[c] + M_dutp[m]	Deoxycytidine-5'-Diphosphate + Deoxyuridine-5'-Triphosphate --> Deoxycytidine-5'-Diphosphate + Deoxyuridine-5'-Triphosphate	false			Alanine and aspartate metabolism	60386.1	0	1000	0
R_DNDPt42m	Transport of dUTP via ADP Antiport	M_adp[m] + M_dutp[c] --> M_adp[c] + M_dutp[m]	Adenosine Diphosphate + Deoxyuridine-5'-Triphosphate --> Adenosine Diphosphate + Deoxyuridine-5'-Triphosphate	false			Alanine and aspartate metabolism	60386.1	0	1000	0
R_DNDPt43m	Transport of dUTP via ATP Antiport	M_atp[m] + M_dutp[c] --> M_atp[c] + M_dutp[m]	Adenosine Triphosphate + Deoxyuridine-5'-Triphosphate --> Adenosine Triphosphate + Deoxyuridine-5'-Triphosphate	false			Alanine and aspartate metabolism	60386.1	0	1000	0
R_DNDPt44m	Transport of dTTP via ATP Antiport	M_atp[m] + M_dttp[c] --> M_atp[c] + M_dttp[m]	Adenosine Triphosphate + Deoxythymidine-5'-Triphosphate --> Adenosine Triphosphate + Deoxythymidine-5'-Triphosphate	false			Alanine and aspartate metabolism	60386.1	0	1000	0
R_DNDPt45m	Transport of dTTP via ADP Antiport	M_adp[m] + M_dttp[c] --> M_adp[c] + M_dttp[m]	Adenosine Diphosphate + Deoxythymidine-5'-Triphosphate --> Adenosine Diphosphate + Deoxythymidine-5'-Triphosphate	false			Alanine and aspartate metabolism	60386.1	0	1000	0
R_DNDPt46m	Transport of dTTP via dUDP Antiport	M_dudp[m] + M_dttp[c] --> M_dttp[m] + M_dudp[c]	Deoxyuridine-5'-Diphosphate + Deoxythymidine-5'-Triphosphate --> Deoxythymidine-5'-Triphosphate + Deoxyuridine-5'-Diphosphate	false			Alanine and aspartate metabolism	60386.1	0	1000	0
R_DNDPt47m	Transport of dTTP via dTDP Antiport	M_dtdp[m] + M_dttp[c] --> M_dttp[m] + M_dtdp[c]	Deoxythymidine-5'-Diphosphate + Deoxythymidine-5'-Triphosphate --> Deoxythymidine-5'-Triphosphate + Deoxythymidine-5'-Diphosphate	false			Alanine and aspartate metabolism	60386.1	0	1000	0
R_DNDPt48m	Transport of dTTP via dGDP Antiport	M_dgdp[m] + M_dttp[c] --> M_dgdp[c] + M_dttp[m]	Deoxyguanosine-5'-Diphosphate + Deoxythymidine-5'-Triphosphate --> Deoxyguanosine-5'-Diphosphate + Deoxythymidine-5'-Triphosphate	false			Alanine and aspartate metabolism	60386.1	0	1000	0
R_DNDPt49m	Transport of dTTP via dADP Antiport	M_dadp[m] + M_dttp[c] --> M_dadp[c] + M_dttp[m]	Deoxyadenosine Diphosphate + Deoxythymidine-5'-Triphosphate --> Deoxyadenosine Diphosphate + Deoxythymidine-5'-Triphosphate	false			Alanine and aspartate metabolism	60386.1	0	1000	0
R_DNDPt4m	Transport of dATP via dUDP Antiport	M_datp[c] + M_dudp[m] --> M_datp[m] + M_dudp[c]	Deoxyadenosine Triphosphate + Deoxyuridine-5'-Diphosphate --> Deoxyadenosine Triphosphate + Deoxyuridine-5'-Diphosphate	false			Alanine and aspartate metabolism	60386.1	0	1000	0
R_DNDPt50m	Transport of dTTP via dCDP Antiport	M_dcdp[m] + M_dttp[c] --> M_dcdp[c] + M_dttp[m]	Deoxycytidine-5'-Diphosphate + Deoxythymidine-5'-Triphosphate --> Deoxycytidine-5'-Diphosphate + Deoxythymidine-5'-Triphosphate	false			Alanine and aspartate metabolism	60386.1	0	1000	0
R_DNDPt51m	Transport of dCTP via dCDP Antiport	M_dctp[c] + M_dcdp[m] --> M_dcdp[c] + M_dctp[m]	Deoxycytidine-5'-Triphosphate + Deoxycytidine-5'-Diphosphate --> Deoxycytidine-5'-Diphosphate + Deoxycytidine-5'-Triphosphate	false			Alanine and aspartate metabolism	60386.1	0	1000	0
R_DNDPt52m	Transport of dCTP via dUDP Antiport	M_dctp[c] + M_dudp[m] --> M_dctp[m] + M_dudp[c]	Deoxycytidine-5'-Triphosphate + Deoxyuridine-5'-Diphosphate --> Deoxycytidine-5'-Triphosphate + Deoxyuridine-5'-Diphosphate	false			Alanine and aspartate metabolism	60386.1	0	1000	0
R_DNDPt53m	Transport of dCTP via dGDP Antiport	M_dctp[c] + M_dgdp[m] --> M_dgdp[c] + M_dctp[m]	Deoxycytidine-5'-Triphosphate + Deoxyguanosine-5'-Diphosphate --> Deoxyguanosine-5'-Diphosphate + Deoxycytidine-5'-Triphosphate	false			Alanine and aspartate metabolism	60386.1	0	1000	0
R_DNDPt54m	Transport of dCTP via dADP Antiport	M_dctp[c] + M_dadp[m] --> M_dadp[c] + M_dctp[m]	Deoxycytidine-5'-Triphosphate + Deoxyadenosine Diphosphate --> Deoxyadenosine Diphosphate + Deoxycytidine-5'-Triphosphate	false			Alanine and aspartate metabolism	60386.1	0	1000	0
R_DNDPt55m	Transport of dCTP via ADP Antiport	M_adp[m] + M_dctp[c] --> M_adp[c] + M_dctp[m]	Adenosine Diphosphate + Deoxycytidine-5'-Triphosphate --> Adenosine Diphosphate + Deoxycytidine-5'-Triphosphate	false			Alanine and aspartate metabolism	60386.1	0	1000	0
R_DNDPt56m	Transport of dCTP via ATP Antiport	M_atp[m] + M_dctp[c] --> M_atp[c] + M_dctp[m]	Adenosine Triphosphate + Deoxycytidine-5'-Triphosphate --> Adenosine Triphosphate + Deoxycytidine-5'-Triphosphate	false			Alanine and aspartate metabolism	60386.1	0	1000	0
R_DNDPt57m	Transport of dGTP via ATP Antiport	M_atp[m] + M_dgtp[c] --> M_atp[c] + M_dgtp[m]	Adenosine Triphosphate + Deoxyguanosine-5'-Triphosphate --> Adenosine Triphosphate + Deoxyguanosine-5'-Triphosphate	false			Alanine and aspartate metabolism	60386.1	0	1000	0
R_DNDPt58m	Transport of dGTP via ADP Antiport	M_adp[m] + M_dgtp[c] --> M_adp[c] + M_dgtp[m]	Adenosine Diphosphate + Deoxyguanosine-5'-Triphosphate --> Adenosine Diphosphate + Deoxyguanosine-5'-Triphosphate	false			Alanine and aspartate metabolism	60386.1	0	1000	0
R_DNDPt59m	Transport of dGTP via dADP Antiport	M_dgtp[c] + M_dadp[m] --> M_dadp[c] + M_dgtp[m]	Deoxyguanosine-5'-Triphosphate + Deoxyadenosine Diphosphate --> Deoxyadenosine Diphosphate + Deoxyguanosine-5'-Triphosphate	false			Alanine and aspartate metabolism	60386.1	0	1000	0
R_DNDPt5m	Transport of dATP via dTDP Antiport	M_datp[c] + M_dtdp[m] --> M_datp[m] + M_dtdp[c]	Deoxyadenosine Triphosphate + Deoxythymidine-5'-Diphosphate --> Deoxyadenosine Triphosphate + Deoxythymidine-5'-Diphosphate	false			Alanine and aspartate metabolism	60386.1	0	1000	0
R_DNDPt60m	Transport of dGTP via dUDP Antiport	M_dgtp[c] + M_dudp[m] --> M_dgtp[m] + M_dudp[c]	Deoxyguanosine-5'-Triphosphate + Deoxyuridine-5'-Diphosphate --> Deoxyguanosine-5'-Triphosphate + Deoxyuridine-5'-Diphosphate	false			Alanine and aspartate metabolism	60386.1	0	1000	0
R_DNDPt61m	Transport of dGTP via dTDP Antiport	M_dgtp[c] + M_dtdp[m] --> M_dgtp[m] + M_dtdp[c]	Deoxyguanosine-5'-Triphosphate + Deoxythymidine-5'-Diphosphate --> Deoxyguanosine-5'-Triphosphate + Deoxythymidine-5'-Diphosphate	false			Alanine and aspartate metabolism	60386.1	0	1000	0
R_DNDPt62m	Transport of dGTP via dGDP Antiport	M_dgtp[c] + M_dgdp[m] --> M_dgdp[c] + M_dgtp[m]	Deoxyguanosine-5'-Triphosphate + Deoxyguanosine-5'-Diphosphate --> Deoxyguanosine-5'-Diphosphate + Deoxyguanosine-5'-Triphosphate	false			Alanine and aspartate metabolism	60386.1	0	1000	0
R_DNDPt63m	Transport of dGTP via dCDP Antiport	M_dgtp[c] + M_dcdp[m] --> M_dcdp[c] + M_dgtp[m]	Deoxyguanosine-5'-Triphosphate + Deoxycytidine-5'-Diphosphate --> Deoxycytidine-5'-Diphosphate + Deoxyguanosine-5'-Triphosphate	false			Alanine and aspartate metabolism	60386.1	0	1000	0
R_DNDPt6m	Transport of dATP via dGDP Antiport	M_datp[c] + M_dgdp[m] --> M_dgdp[c] + M_datp[m]	Deoxyadenosine Triphosphate + Deoxyguanosine-5'-Diphosphate --> Deoxyguanosine-5'-Diphosphate + Deoxyadenosine Triphosphate	false			Alanine and aspartate metabolism	60386.1	0	1000	0
R_DNDPt7m	Transport of dATP via dADP Antiport	M_datp[c] + M_dadp[m] --> M_dadp[c] + M_datp[m]	Deoxyadenosine Triphosphate + Deoxyadenosine Diphosphate --> Deoxyadenosine Diphosphate + Deoxyadenosine Triphosphate	false			Alanine and aspartate metabolism	60386.1	0	1000	0
R_DOLMANP_Uter	Dolichol-Phosphate Mannose Flippase (Uterus)	(0.1) M_dolmanp_U[c] --> (0.1) M_dolmanp_U[r]	(0.1) Dolichyl Phosphate D-Mannose, Human Uterine Homolog --> (0.1) Dolichyl Phosphate D-Mannose, Human Uterine Homolog	false		3.1.4.48	Alanine and aspartate metabolism		0	1000	0
R_DOLPMT3_Uer	Dolichyl-Phosphate-Mannose-Glycolipid Alpha-Mannosyltransferase (Uterus)	M_gdpmann[c] + (0.1) M_dolp_U[c] --> M_gdp[c] + (0.1) M_dolmanp_U[c]	Guanosine-Diphosphate-Alpha-D-Mannose + (0.1) Dolichyl Phosphate --> Guanosine-5'-Diphosphate + (0.1) Dolichyl Phosphate D-Mannose, Human Uterine Homolog	false		2.4.1.130	Alanine and aspartate metabolism	79087.1	0	1000	0
R_DOLPMT4_Uer	Dolichyl-Phosphate-Mannose-Glycolipid Alpha-Mannosyltransferase (Uterus)	(0.1) M_dolp_U[r] --> (0.1) M_dolp_U[c]	(0.1) Dolichyl Phosphate --> (0.1) Dolichyl Phosphate	false		2.4.1.130	Alanine and aspartate metabolism		0	1000	0
R_DOPASFt	Transport of Dopamine 3-0-Sulfate (Diffusion)	M_dopasf[c] --> M_dopasf[e]	Dopamine 3-O-Sulfate --> Dopamine 3-O-Sulfate	false		2.4.1.130	Alanine and aspartate metabolism		0	1000	0
R_DOPASULT	Dopamine Sulfotransferase	M_paps[c] + M_dopa[c] --> M_h[c] + M_pap[c] + M_dopasf[c]	3'-Phosphoadenylyl Sulfate + Dopamine --> Proton + Adenosine 3,5-Bismonophosphate + Dopamine 3-O-Sulfate	false		2.8.2.1	Alanine and aspartate metabolism	6799.1 or 6817.3 or 6799.2 or 6818.2 or 6817.2 or 6817.4 or 6817.1 or 6817.4 or 6818.3 or 6817.5	0	1000	0
R_DOPAtu	Transport of Dopamine via Uniport	M_dopa[e] --> M_dopa[c]	Dopamine --> Dopamine	false		1.14.18.1	Alanine and aspartate metabolism	6581.1 or 6582.2 or 6582.1 or 6584.1	0	1000	0
R_DPCOAtl	Transport of Dephospho Coenzyme A via Diffusion, Lysosomal	M_dpcoa[l] --> M_dpcoa[c]	Dephospho Coenzyme A --> Dephospho Coenzyme A	false		2.8.2.1	Alanine and aspartate metabolism		0	1000	0
R_DPGase	Diphosphoglycerate Phosphatase	M_h2o[c] + M_23dpg[c] --> M_pi[c] + M_3pg[c]	Water + 2,3-Bisphosphonato-D-Glycerate --> Orthophosphate + 3-Phospho-D-Glycerate	false		5.4.2.4	Alanine and aspartate metabolism	669.2 or 5223.1 or 5224.2 or 5224.1 or 669.1	0	1000	0
R_DPGM	Diphosphoglyceromutase	M_13dpg[c] --> M_h[c] + M_23dpg[c]	3-Phospho-D-Glyceroyl Phosphate --> Proton + 2,3-Bisphosphonato-D-Glycerate	false		5.4.2.1	Alanine and aspartate metabolism	669.1 or 5223.1 or 5224.2 or 5224.1 or 669.2	0	1000	0
R_DPHMBDCm	3-Decaprenyl-4-Hydroxy-5-Methoxybenzoate Decarboxylation	M_h[m] + M_3dpdhb_me[m] --> M_co2[m] + M_2dp6mep[m]	Proton + 3-Decaprenyl-4-Hydroxy-5-Methoxybenzoate --> Carbon Dioxide + 2-Decaprenyl-6-Methoxyphenol	false			Alanine and aspartate metabolism		0	1000	0
R_DPMVDx	Diphosphomevalonate Decarboxylase	M_atp[x] + M_5dpmev[x] --> M_adp[x] + M_co2[x] + M_ipdp[x] + M_pi[x]	Adenosine Triphosphate + (R)-5-Diphosphomevalonate --> Adenosine Diphosphate + Carbon Dioxide + Isopentenyl Diphosphate + Orthophosphate	false		4.1.1.33	Alanine and aspartate metabolism	4597.1	0	1000	0
R_DPPS	Decaprenyl Synthase	(7) M_ipdp[c] + M_frdp[c] --> (7) M_ppi[c] + M_decdp[c]	(7) Isopentenyl Diphosphate + Farnesyl Diphosphate --> (7) Diphosphate + All Trans Decaprenyl Diphosphate	false			Alanine and aspartate metabolism		0	1000	0
R_DTDPtn	Transport of dTDP, Nuclear	M_dtdp[c] <=> M_dtdp[n]	Deoxythymidine-5'-Diphosphate <=> Deoxythymidine-5'-Diphosphate	true			Alanine and aspartate metabolism		-1000	0	0
R_DTTPtn	Transport of dTTP, Nuclear	M_dttp[c] --> M_dttp[n]	Deoxythymidine-5'-Triphosphate --> Deoxythymidine-5'-Triphosphate	false		2.7.1.15	Alanine and aspartate metabolism		0	1000	0
R_DURIK1	Deoxyuridine Kinase (ATP:Deoxyuridine)	M_atp[c] + M_duri[c] --> M_h[c] + M_adp[c] + M_dump[c]	Adenosine Triphosphate + Deoxyuridine --> Proton + Adenosine Diphosphate + Deoxyuridine-5'-Monophosphate	false		2.7.1.21	Alanine and aspartate metabolism	7083.1 or 7084.1	0	1000	0
R_DURIK1m	Deoxyuridine Kinase (ATP:Deoxyuridine), Mitochondrial	M_atp[m] + M_duri[m] --> M_h[m] + M_adp[m] + M_dump[m]	Adenosine Triphosphate + Deoxyuridine --> Proton + Adenosine Diphosphate + Deoxyuridine-5'-Monophosphate	false		2.7.1.21	Alanine and aspartate metabolism	7084.1	0	1000	0
R_DURIt	Transport of Deoxyuridine via_Diffusion	M_duri[e] <=> M_duri[c]	Deoxyuridine <=> Deoxyuridine	true			Alanine and aspartate metabolism	3177.1	-1000	1000	0
R_DUTPDPm	DUTP Diphosphatase	M_h2o[m] + M_dutp[m] --> M_h[m] + M_ppi[m] + M_dump[m]	Water + Deoxyuridine-5'-Triphosphate --> Proton + Diphosphate + Deoxyuridine-5'-Monophosphate	false		3.6.1.23	Alanine and aspartate metabolism	1854.1 or 3704.1	0	1000	0
R_EBP1r	3-Beta-Hydroxysteroid-Delta (8), Delta (7)-Isomerase	M_zymst[r] --> M_chlstol[r]	Zymosterol --> 5Alpha-Cholesta-7,24-Dien-3Beta-Ol	false		5.3.3.5	Alanine and aspartate metabolism	10682.1	0	1000	0
R_EBP2r	3-Beta-Hydroxysteroid-Delta (8), Delta (7)-Isomerase	M_zymstnl[r] --> M_lthstrl[r]	Cholesta-8(9)-En-3Beta-Ol --> 5Alpha-Cholest-7-En-3Beta-Ol	false		5.3.3.5	Alanine and aspartate metabolism	10682.1	0	1000	0
R_ECOAH12m	3-Hydroxyacyl Coenzyme A Dehydratase (3-Hydroxyisobutyryl Coenzyme A), Mitochondrial	M_h2o[m] + M_2mp2coa[m] --> M_3hibutcoa[m]	Water + 2-Methylprop-2-Enoyl Coenzyme A --> (S)-3-Hydroxyisobutyryl Coenzyme A	false		4.2.1.17	Alanine and aspartate metabolism	1892.1 or (3030.1 and 3032.1)	0	1000	0
R_ECOAH1m	3-Hydroxyacyl Coenzyme A Dehydratase (3-Hydroxybutanoyl Coenzyme A), Mitochondrial	M_3hbcoa[m] <=> M_h2o[m] + M_b2coa[m]	(S)-3-Hydroxybutanoyl Coenzyme A <=> Water + Crotonoyl Coenzyme A	true		4.2.1.17	Alanine and aspartate metabolism	549.1 or (3030.1 and 3032.1) or 1892.1	-1000	1000	0
R_ECOAH1x	3-Hydroxyacyl Coenzyme A Dehydratase (3-Hydroxybutanoyl Coenzyme A) (Perioxisome)	M_3hbcoa[x] <=> M_h2o[x] + M_b2coa[x]	(S)-3-Hydroxybutanoyl Coenzyme A <=> Water + Crotonoyl Coenzyme A	true		4.2.1.17	Alanine and aspartate metabolism	1891.1 or 1962.1	-1000	0	0
R_ECOAH9m	2-Methylprop-2-Enoyl Coenzyme A (2-Methylbut-2-Enoyl Coenzyme A), Mitochondrial	M_h2o[m] + M_2mb2coa[m] <=> M_3hmbcoa[m]	Water + 2-Methylcrotonoyl Coenzyme A <=> (2S,3S)-3-Hydroxy-2-Methylbutanoyl Coenzyme A	true		4.2.1.17	Alanine and aspartate metabolism	1892.1 or (3030.1 and 3032.1)	-1000	1000	0
R_EHGLAT2m	L-Erythro-4-Hydroxyglutamate:2-Oxoglutarate Aminotransferase 2, Mitochondrial	M_e4hglu[m] + M_oaa[m] --> M_asp_L[m] + M_4h2oglt[m]	Erythro-4-Hydroxy-L-Glutamate + Oxaloacetate --> L-Aspartate + 4-Hydroxy-2-Oxoglutarate	false		2.6.1.21	Alanine and aspartate metabolism	2806.1	0	1000	0
R_EHGLATm	L-Erythro-4-Hydroxyglutamate:2-Oxoglutarate Aminotransferase, Mitochondrial	M_akg[m] + M_e4hglu[m] --> M_glu_L[m] + M_4h2oglt[m]	2-Oxoglutarate + Erythro-4-Hydroxy-L-Glutamate --> L-Glutamate + 4-Hydroxy-2-Oxoglutarate	false		2.6.1.1	Alanine and aspartate metabolism	2806.1	0	1000	0
R_EICOSTETCPT1	Carnitine O-Palmitoyltransferase	M_crn[c] + M_eicostetcoa[c] --> M_coa[c] + M_eicostetcrn[c]	L-Carnitine + (8Z,11Z,14Z,17Z)-Eicosatetraenoyl Coenzyme A --> Coenzyme A + 8Z,11Z,14Z,17Z-Eicosatetraenoylcarnitine	false		2.3.1.21	Alanine and aspartate metabolism	1375.1 or 1375.3 or 1375.4 or 126129.1 or 1374.1 or 1375.2	0	1000	0
R_EICOSTETCPT2	Carnitine Transferase	M_coa[m] + M_eicostetcrn[m] --> M_crn[m] + M_eicostetcoa[m]	Coenzyme A + 8Z,11Z,14Z,17Z-Eicosatetraenoylcarnitine --> L-Carnitine + (8Z,11Z,14Z,17Z)-Eicosatetraenoyl Coenzyme A	false		4.2.1.17	Alanine and aspartate metabolism	1376.1	0	1000	0
R_EICOSTETCRNt	Transport of 8Z,11Z,14Z,17Z-Eicosatetraenoylcarnitine, Mitochondrial	M_eicostetcrn[c] --> M_eicostetcrn[m]	8Z,11Z,14Z,17Z-Eicosatetraenoylcarnitine --> 8Z,11Z,14Z,17Z-Eicosatetraenoylcarnitine	false			Alanine and aspartate metabolism	788.1	0	1000	0
R_EICOSTETt	Transport of Omega-3-Arachidonic Acid (Diffusion)	M_eicostet[e] <=> M_eicostet[c]	Omega-3-Arachidonic Acid <=> Omega-3-Arachidonic Acid	true		2.6.1.1	Alanine and aspartate metabolism		-1000	1000	0
R_ELAIDCPT1	Carnitine O-Palmitoyltransferase	M_crn[c] + M_od2coa[c] --> M_coa[c] + M_elaidcrn[c]	L-Carnitine + (2E)-Octadecenoyl Coenzyme A --> Coenzyme A + Elaidic carnitine	false		2.3.1.21	Alanine and aspartate metabolism	1375.1 or 1375.3 or 1375.4 or 126129.1 or 1374.1 or 1375.2	0	1000	0
R_ELAIDCPT2	Carnitine Transferase	M_coa[m] + M_elaidcrn[m] --> M_crn[m] + M_od2coa[m]	Coenzyme A + Elaidic carnitine --> L-Carnitine + (2E)-Octadecenoyl Coenzyme A	false		2.6.1.1	Alanine and aspartate metabolism	1376.1	0	1000	0
R_ELAIDCRNt	Transport of (9E)-Octadecenoylcarnitine, Mitochondrial	M_elaidcrn[c] --> M_elaidcrn[m]	Elaidic carnitine --> Elaidic carnitine	false		2.3.1.21	Alanine and aspartate metabolism	788.1	0	1000	0
R_ENGASE2ly	Endo-Beta-N-Acetylglucosaminidase, Lysosomal	M_h2o[l] + M_n2m2nm[l] --> M_acgam[l] + M_n2m2nmn[l]	Water + N2M2Nmasn (W/O Peptide Linkage) --> N-Acetyl-D-Glucosamine + Reducing GlcNac Removed Form Of N2M2Nmasn (W/O Peptide)	false		3.2.1.96	Alanine and aspartate metabolism		0	1000	0
R_ENGASE3ly	Endo-Beta-N-Acetylglucosaminidase, Lysosomal	M_h2o[l] + M_ksi_deg2[l] --> M_acgam[l] + M_ksi_deg3[l]	Water + Keratan Sulfate I, Degradation Product 2 --> N-Acetyl-D-Glucosamine + Keratan Sulfate I, Degradation Product 3	false		3.2.1.96	Alanine and aspartate metabolism		0	1000	0
R_ESTRADIOLt	Transport of Estradiol	M_estradiol[e] --> M_estradiol[c]	Estradiol --> Estradiol	false			Alanine and aspartate metabolism		0	1000	0
R_ESTRADIOLtr	Transport of Estradiol, Endoplasmatic Reticulum	M_estradiol[r] --> M_estradiol[c]	Estradiol --> Estradiol	false		4.2.1.11	Alanine and aspartate metabolism		0	1000	0
R_ESTRIOLtr	Transport of Estriol, Endoplasmatic Reticulum	M_estriol[r] --> M_estriol[c]	Estriol --> Estriol	false			Alanine and aspartate metabolism		0	1000	0
R_ESTRONESt	Transport of Estrone 3-Sulfate via Bicarbonate Antiport	M_hco3[c] + M_estrones[e] <=> M_hco3[e] + M_estrones[c]	Bicarbonate + Estrone 3-Sulfate <=> Bicarbonate + Estrone 3-Sulfate	true			Alanine and aspartate metabolism	11309.1 or 10599.1 or 53919.1 or 6579.1 or 28232.1 or 28231.1 or 28234.1	-1000	0	0
R_ESTRONEtr	Transport of Estrone, Endoplasmatic Reticulum	M_estrone[r] <=> M_estrone[c]	Estrone <=> Estrone	true			Alanine and aspartate metabolism		-1000	0	0
R_ESTSULT	Estrogen Sulfotransferase	M_paps[c] + M_estrone[c] --> M_h[c] + M_pap[c] + M_estrones[c]	3'-Phosphoadenylyl Sulfate + Estrone --> Proton + Adenosine 3,5-Bismonophosphate + Estrone 3-Sulfate	false		2.8.2.4	Alanine and aspartate metabolism	6783.1 or 6817.4 or 6817.1 or 6817.3 or 6817.2 or 6817.5 or 6818.1	0	1000	0
R_ETF	Electron Transfer Flavoprotein	M_fadh2[m] + M_etfox[m] --> M_fad[m] + M_etfrd[m]	Flavin Adenine Dinucleotide Reduced + Electron Transfer Flavoprotein Oxidized --> Flavin Adenine Dinucleotide Oxidized + Electron Transfer Flavoprotein Reduced	false			Alanine and aspartate metabolism	(2109.2 and 2108.1) or (2109.1 and 2108.1)	0	1000	0
R_ETFQO	Electron Transfer Flavoprotein-Ubiquinone Oxidoreductase	M_q10[m] + M_etfrd[m] --> M_q10h2[m] + M_etfox[m]	Ubiquinone-10 + Electron Transfer Flavoprotein Reduced --> Ubiquinol-10 + Electron Transfer Flavoprotein Oxidized	false		1.5.5.1	Alanine and aspartate metabolism	2110.1	0	1000	0
R_ETHAK	Ethanolamine Kinase	M_atp[c] + M_etha[c] --> M_h[c] + M_adp[c] + M_ethamp[c]	Adenosine Triphosphate + Ethanolamine --> Proton + Adenosine Diphosphate + Ethanolamine Phosphate	false		2.7.1.82	Alanine and aspartate metabolism	1119.2 or 55500.1 or 1119.1 or 55224.1 or 1120.1	0	1000	0
R_ETOHtx	Transport of Ethanol, Reversible, Peroxisomal	M_etoh[c] --> M_etoh[x]	Ethanol --> Ethanol	false			Alanine and aspartate metabolism		0	1000	0
R_EX_13_cis_retnglc[e]	Exchange of 13-Cis-Retinoyl Glucuronide	M_13_cis_retnglc[e] -->	13-Cis-Retinoyl Glucuronide -->	false					0	1000	0
R_EX_2hb[e]	Exchange of 2-Hydroxybutyrate	M_2hb[e] <=>	2-Hydroxybutyrate <=>	true					-1000	1000	0
R_EX_34dhoxpeg[e]	Exchange of 3, 4-Dihydroxyphenylethyleneglycol	M_34dhoxpeg[e] <=>	3,4-Dihydroxyphenylethyleneglycol <=>	true					-1000	1000	0
R_EX_35cgmp[e]	Exchange of 3', 5'-Cyclic GMP	M_35cgmp[e] -->	3,5-Cyclic Guanosine Monophosphate -->	false					0	1000	0
R_EX_3aib_D[e]	Exchange of D-3-Amino-Isobutanoate	M_3aib_D[e] -->	D-3-Amino-Isobutanoate -->	false					0	1000	0
R_EX_3mlda[e]	Exchange of 3-Methylimidazoleacetic Acid	M_3mlda[e] -->	3-Methylimidazoleacetic Acid -->	false					0	1000	0
R_EX_4hphac[e]	Exchange of 4-Hydroxyphenylacetate	M_4hphac[e] -->	4-Hydroxyphenylacetate -->	false					0	1000	0
R_EX_4mptnl[e]	Exchange of 4-Methylpentanal	M_4mptnl[e] -->	4-Methylpentanal -->	false					0	1000	0
R_EX_4nph[e]	Exchange of 4-Nitrophenol	M_4nph[e] <=>	4-Nitrophenolate <=>	true					-1000	0	0
R_EX_4nphsf[e]	Exchange of 4-Nitrophenyl Sulfate	M_4nphsf[e] -->	4-Nitrophenyl Sulfate -->	false					0	1000	0
R_EX_5mthf[e]	Exchange of 5-Methyltetrahydrofolate	M_5mthf[e] <=>	5-Methyltetrahydrofolate <=>	true					-1000	1000	0
R_EX_abt[e]	Exchange of L-Arabinitol	M_abt[e] -->	L-Arabinitol -->	false					0	1000	0
R_EX_acetone[e]	Exchange of Acetone	M_acetone[e] -->	Acetone -->	false					0	1000	0
R_EX_ach[e]	Exchange of Acetylcholine	M_ach[e] <=>	Acetylcholine <=>	true					-1000	1000	0
R_EX_acngalacglcgal14acglcgalgluside_hs[e]	Exchange of Vi3Neuac-Nlc6Cer	M_acngalacglcgal14acglcgalgluside_hs[e] -->	Vi3Neuac-Nlc6Cer -->	false					0	1000	0
R_EX_adp[e]	Exchange of ADP	M_adp[e] <=>	Adenosine Diphosphate <=>	true					-1000	1000	0
R_EX_adprbp[e]	Exchange of ADPribose 2'-Phosphate	M_adprbp[e] -->	Adenosine-5'-Diphosphate-D-Ribose 2-Phosphate -->	false					0	1000	0
R_EX_adrn[e]	Exchange of Adrenic Acid	M_adrn[e] <=>	Adrenic Acid <=>	true					-1000	1000	0
R_EX_adrnl[e]	Exchange of Adrenaline	M_adrnl[e] <=>	Adrenaline <=>	true					-1000	0	0
R_EX_ala_B[e]	Exchange of Beta-Alanine	M_ala_B[e] -->	Beta-Alanine -->	false					0	1000	0
R_EX_ala_D[e]	Exchange of D-Alanine	M_ala_D[e] <=>	D-Alanine <=>	true					-1000	1000	0
R_EX_amp[e]	Exchange of AMP	M_amp[e] <=>	Adenosine Monophosphate <=>	true					-1000	1000	0
R_EX_aprgstrn[e]	Exchange of 20Alpha-Hydroxyprogesterone	M_aprgstrn[e] -->	(20S)-20-Hydroxypregn-4-En-3-One -->	false					0	1000	0
R_EX_arach[e]	Exchange of Arachidate	M_arach[e] <=>	Arachidic Acid <=>	true					-1000	1000	0
R_EX_arachd[e]	Exchange of Nc20:4	M_arachd[e] <=>	Arachidonate <=>	true					-1000	1000	0
R_EX_ascb_L[e]	Exchange of L-Ascorbate	M_ascb_L[e] <=>	L-Ascorbate <=>	true					-1000	0	0
R_EX_asp_D[e]	Exchange of D-Aspartate	M_asp_D[e] <=>	D-Aspartate <=>	true					-1000	0	0
R_EX_atp[e]	Exchange of ATP	M_atp[e] <=>	Adenosine Triphosphate <=>	true					-1000	0	0
R_EX_avite1[e]	Exchange of Alpha-Tocopherol	M_avite1[e] <=>	(+)-Alpha-Tocopherol <=>	true					-1000	1000	0
R_EX_bhb[e]	Transport of (R)-3-Hydroxybutanoate via H+ Symport	M_bhb[e] <=>	(R)-3-Hydroxybutyrate <=>	true					-1000	1000	0
R_EX_bilglcur[e]	Exchange of Blirubin Mono-Glucuronide	M_bilglcur[e] -->	Mono(Glucosyluronic Acid)Bilirubin -->	false					0	1000	0
R_EX_bilirub[e]	Exchange of Bilirubin	M_bilirub[e] -->	Bilirubin -->	false					0	1000	0
R_EX_camp[e]	Exchange of CAMP	M_camp[e] -->	3,5-Cyclic Adenosine Monophosphate -->	false					0	1000	0
R_EX_caro[e]	Exchange of Beta-Carotene	M_caro[e] <=>	Beta-Carotene <=>	true					-1000	0	0
R_EX_chol[e]	Exchange of Choline	M_chol[e] <=>	Choline <=>	true					-1000	1000	0
R_EX_cholate[e]	Exchange of Cholate	M_cholate[e] -->	Cholate -->	false					0	1000	0
R_EX_chsterol[e]	Exchange of Cholesterol	M_chsterol[e] <=>	Cholesterol <=>	true					-1000	0	0
R_EX_clpnd[e]	Exchange of Clupanodonic Acid (Docosapentaenoic (N-3))	M_clpnd[e] <=>	Docosapentaenoic Acid <=>	true					-1000	1000	0
R_EX_cmp[e]	Exchange of CMP	M_cmp[e] <=>	Cytidine 5'-Monophosphate <=>	true					-1000	0	0
R_EX_co[e]	Exchange of Carbon Monoxide	M_co[e] -->	Carbon Monoxide -->	false					0	1000	0
R_EX_creat[e]	Exchange of Creatine	M_creat[e] <=>	Creatine <=>	true					-1000	1000	0
R_EX_crn[e]	Exchange of L-Carnitine	M_crn[e] <=>	L-Carnitine <=>	true					-1000	0	0
R_EX_crvnc[e]	Exchange of Nc22:6	M_crvnc[e] <=>	Cervonic Acid, C22:6 N-3 <=>	true					-1000	1000	0
R_EX_cspg_a[e]	Exchange of Chondroitin Sulfate A (Galnac4S-Glca) Proteoglycan	M_cspg_a[e] <=>	Chondroitin Sulfate A (GalNac4S-Glca) Proteoglycan <=>	true					-1000	1000	0
R_EX_cspg_b[e]	Exchange of Chondroitin Sulfate B / Dermatan Sulfate (Idoa2S-Galnac4S) Proteoglycan	M_cspg_b[e] <=>	Chondroitin Sulfate B / Dermatan Sulfate (Idoa2S-GalNac4S) Proteoglycan <=>	true					-1000	1000	0
R_EX_cspg_c[e]	Exchange of Chondroitin Sulfate C (Galnac6S-Glca) Proteoglycan	M_cspg_c[e] <=>	Chondroitin Sulfate C (GalNac6S-Glca) Proteoglycan <=>	true					-1000	1000	0
R_EX_cspg_d[e]	Exchange of Chondroitin Sulfate D (GlcNac6S-Glca2S) Proteoglycan	M_cspg_d[e] <=>	Chondroitin Sulfate D (GlcNac6S-Glca2S) Proteoglycan <=>	true					-1000	1000	0
R_EX_cspg_e[e]	Exchange of Chondroitin Sulfate E (Galnac4, 6Dis-Glca) Proteoglycan	M_cspg_e[e] <=>	Chondroitin Sulfate E (GalNac4,6Dis-Glca) Proteoglycan <=>	true					-1000	1000	0
R_EX_cyan[e]	Exchange of Hydrogen Cyanide	M_cyan[e] <=>	Hydrogen Cyanide <=>	true					-1000	0	0
R_EX_dag_hs[e]	Exchange of Diglyceride	M_dag_hs[e] <=>	Diglyceride <=>	true					-1000	1000	0
R_EX_dcsptn1[e]	Exchange of Docosa-4, 7, 10, 13, 16-Pentaenoic Acid (N-6)	M_dcsptn1[e] <=>	(4Z,7Z,10Z,13Z,16Z)-Docosa-4,7,10,13,16-Pentaenoic Acid <=>	true					-1000	1000	0
R_EX_dhdascb[e]	Exchange of Dehydroascorbide	M_dhdascb[e] <=>	Dehydroascorbide <=>	true					-1000	1000	0
R_EX_dlnlcg[e]	Exchange of Dihomo-Gamma-Linolenic Acid (N-6)	M_dlnlcg[e] <=>	Dihomo-Gamma-Linolenate <=>	true					-1000	1000	0
R_EX_dmhptcrn[e]	Exchange of 2, 6 Dimethylheptanoyl Carnitine	M_dmhptcrn[e] -->	2,6 Dimethylheptanoyl Carnitine -->	false					0	1000	0
R_EX_dopa[e]	Exchange of Dopamine	M_dopa[e] <=>	Dopamine <=>	true					-1000	0	0
R_EX_dopasf[e]	Exchange of Dopamine 3-O-Sulfate	M_dopasf[e] -->	Dopamine 3-O-Sulfate -->	false					0	1000	0
R_EX_eicostet[e]	Exchange of Eicosatetranoic Acid	M_eicostet[e] <=>	Omega-3-Arachidonic Acid <=>	true					-1000	1000	0
R_EX_elaid[e]	Exchange of Elaidic Acid	M_elaid[e] <=>	(9E)-Octadecenoic Acid <=>	true					-1000	1000	0
R_EX_estradiol[e]	Exchange of Estradiol	M_estradiol[e] <=>	Estradiol <=>	true					-1000	0	0
R_EX_estrones[e]	Exchange of Estrone 3-Sulfate	M_estrones[e] -->	Estrone 3-Sulfate -->	false					0	1000	0
R_EX_fuc13galacglcgal14acglcgalgluside_hs[e]	Exchange of Iii3Fuc-Nlc6Cer	M_fuc13galacglcgal14acglcgalgluside_hs[e] -->	Iii3Fuc-Nlc6Cer -->	false					0	1000	0
R_EX_fucacngal14acglcgalgluside_hs[e]	Exchange of Iv3-A-Neuac, Iii3-A-Fuc-Nlc4Cer	M_fucacngal14acglcgalgluside_hs[e] -->	Iv3-A-Neuac,Iii3-A-Fuc-Nlc4Cer -->	false					0	1000	0
R_EX_fuc_L[e]	Exchange of L-Fucose	M_fuc_L[e] -->	L-Fucose -->	false					0	1000	0
R_EX_gbside_hs[e]	Exchange of Globoside (Homo Sapiens)	M_gbside_hs[e] <=>	Globoside <=>	true					-1000	0	0
R_EX_gdp[e]	Exchange of GDP	M_gdp[e] <=>	Guanosine-5'-Diphosphate <=>	true					-1000	1000	0
R_EX_gluala[e]	Exchange of 5-L-Glutamyl-L-Alanine	M_gluala[e] <=>	5-L-Glutamyl-L-Alanine <=>	true					-1000	1000	0
R_EX_glyc_S[e]	Exchange of (S)-Glycerate	M_glyc_S[e] -->	(S)-Glycerate -->	false					0	1000	0
R_EX_glygn2[e]	Exchange of Glycogen, Structure 2 (Glycogenin-1, 6-{7[1, 4-Glc], 4[1, 4-Glc]})	M_glygn2[e] <=>	Glycogen, Structure 2 (Glycogenin-1,6-{7[1,4-Glc], 4[1,4-Glc]}) <=>	true					-1000	0	0
R_EX_glygn4[e]	Exchange of Glycogen, Structure 4 (Glycogenin-1, 6-{2[1, 4-Glc], [1, 4-Glc]})	M_glygn4[e] -->	Glycogen, Structure 4 (Glycogenin-1,6-{2[1,4-Glc], [1,4-Glc]}) -->	false					0	1000	0
R_EX_gmp[e]	Exchange of GMP	M_gmp[e] <=>	Guanosine-5'-Monophosphate <=>	true					-1000	1000	0
R_EX_gp1c_hs[e]	Exchange of Gp1C (Homo Sapiens)	M_gp1c_hs[e] -->	Gp1C -->	false					0	1000	0
R_EX_gp1calpha_hs[e]	Exchange of Gp1C Alpha (Homo Sapiens)	M_gp1calpha_hs[e] -->	Gp1C Alpha -->	false					0	1000	0
R_EX_gq1b_hs[e]	Exchange of Gq1B (Homo Sapiens)	M_gq1b_hs[e] <=>	Gq1B <=>	true					-1000	0	0
R_EX_gq1balpha_hs[e]	Exchange of Gq1Balpha (Homo Sapiens)	M_gq1balpha_hs[e] -->	Gq1Balpha -->	false					0	1000	0
R_EX_gsn[e]	Exchange of Guanosine	M_gsn[e] <=>	Guanosine <=>	true					-1000	1000	0
R_EX_gthox[e]	Exchange of Oxidized Glutathione	M_gthox[e] -->	Glutathione Disulfide (Oxidized Glutathione) -->	false					0	1000	0
R_EX_gthrd[e]	Exchange of Reduced Glutathione	M_gthrd[e] <=>	Reduced Glutathione <=>	true					-1000	1000	0
R_EX_gtp[e]	Exchange of GTP	M_gtp[e] <=>	Guanosine-5'-Triphosphate <=>	true					-1000	0	0
R_EX_h2o2[e]	Exchange of Hydrogen Peroxide	M_h2o2[e] <=>	Hydrogen Peroxide <=>	true					-1000	0	0
R_EX_ha[e]	Exchange of Hyaluronan	M_ha[e] <=>	Hyaluronan <=>	true					-1000	0	0
R_EX_hco3[e]	Exchange of Bicarbonate	M_hco3[e] <=>	Bicarbonate <=>	true					-1000	1000	0
R_EX_hdca[e]	Exchange of Hexadecanoate (N-C16:0)	M_hdca[e] <=>	Hexadecanoate (N-C16:0) <=>	true					-1000	1000	0
R_EX_hdcea[e]	Exchange of Hexadecenoate (N-C16:1)	M_hdcea[e] <=>	Hexadecenoate (N-C16:1) <=>	true					-1000	1000	0
R_EX_hexc[e]	Exchange of Hexacosanoate (N-C26:0)	M_hexc[e] <=>	Cerotic Acid <=>	true					-1000	1000	0
R_EX_hista[e]	Exchange of Histamine	M_hista[e] <=>	Histamine <=>	true					-1000	0	0
R_EX_hom_L[e]	Exchange of L-Homoserine	M_hom_L[e] <=>	L-Homoserine <=>	true					-1000	0	0
R_EX_hpdca[e]	Exchange of Heptadecanoate	M_hpdca[e] <=>	Margaric Acid <=>	true					-1000	1000	0
R_EX_hspg[e]	Exchange of Heparan Sulfate Proteoglycan	M_hspg[e] <=>	Heparan Sulfate Proteoglycan <=>	true					-1000	1000	0
R_EX_i[e]	Exchange of Iodide	M_i[e] <=>	Iodide <=>	true					-1000	1000	0
R_EX_idp[e]	Exchange of IDP	M_idp[e] <=>	Inosine-5'-Diphosphate <=>	true					-1000	0	0
R_EX_imp[e]	Exchange of IMP	M_imp[e] <=>	Inosine-5'-Monophosphate <=>	true					-1000	1000	0
R_EX_inost[e]	Exchange of Myo-Inositol	M_inost[e] <=>	Myo-Inositol <=>	true					-1000	1000	0
R_EX_ksi[e]	Exchange of Keratan Sulfate I	M_ksi[e] <=>	Keratan Sulfate I <=>	true					-1000	0	0
R_EX_ksi_deg1[e]	Exchange of Keratan Sulfate I, Degradation Product 1	M_ksi_deg1[e] -->	Keratan Sulfate I, Degradation Product 1 -->	false					0	1000	0
R_EX_ksii_core2[e]	Exchange of Keratan Sulfate Ii (Core 2-Linked)	M_ksii_core2[e] <=>	Keratan Sulfate Ii (Core 2-Linked) <=>	true					-1000	1000	0
R_EX_ksii_core4[e]	Exchange of Keratan Sulfate Ii (Core 4-Linked)	M_ksii_core4[e] <=>	Keratan Sulfate Ii (Core 4-Linked) <=>	true					-1000	1000	0
R_EX_lac_D[e]	Exchange of D-Lactate	M_lac_D[e] <=>	(R)-Lactate <=>	true					-1000	1000	0
R_EX_Lcystin[e]	Exchange of L-Cystine	M_Lcystin[e] <=>	L-Cystine <=>	true					-1000	0	0
R_EX_leuktrA4[e]	Exchange of Leukotriene A4	M_leuktrA4[e] <=>	Leukotriene A4 <=>	true					-1000	0	0
R_EX_leuktrB4[e]	Exchange of Leukotriene B4	M_leuktrB4[e] -->	Leukotriene B4 -->	false					0	1000	0
R_EX_leuktrC4[e]	Exchange of Leukotriene C4	M_leuktrC4[e] <=>	Leukotriene C4 <=>	true					-1000	1000	0
R_EX_leuktrD4[e]	Exchange of Leukotriene D4	M_leuktrD4[e] <=>	Leukotriene D4 <=>	true					-1000	1000	0
R_EX_leuktrE4[e]	Exchange of Leukotriene E4	M_leuktrE4[e] -->	Leukotriene E4 -->	false					0	1000	0
R_EX_leuktrF4[e]	Exchange of Leukotriene F4	M_leuktrF4[e] -->	Leukotriene F4 -->	false					0	1000	0
R_EX_lgnc[e]	Exchange of Lignoceric Acid	M_lgnc[e] <=>	Lignocerate <=>	true					-1000	1000	0
R_EX_lipoate[e]	Exchange of Lipoate	M_lipoate[e] <=>	Lipoate <=>	true					-1000	0	0
R_EX_lneldc[e]	Exchange of Linoelaidic Acid	M_lneldc[e] <=>	Linoelaidic Acid (All Trans C18:2) <=>	true					-1000	1000	0
R_EX_lnlc[e]	Exchange of Linoleic Acid (All Cis C18:2)	M_lnlc[e] <=>	Linoleate <=>	true					-1000	1000	0
R_EX_lnlnca[e]	Exchange of Alpha-Linolenic Acid	M_lnlnca[e] <=>	Alpha-Linolenate <=>	true					-1000	1000	0
R_EX_lnlncg[e]	Exchange of Gamma-Linolenic Acid	M_lnlncg[e] <=>	Gamma-Linolenate <=>	true					-1000	1000	0
R_EX_lpchol_hs[e]	Exchange of Lysophosphatidylcholine	M_lpchol_hs[e] -->	1-Acyl-Sn-Glycero-3-Phosphocholine -->	false					0	1000	0
R_EX_mag_hs[e]	Exchange of Monoacylglycerol 2 (Homo Sapiens)	M_mag_hs[e] <=>	Monoacylglycerol 2 <=>	true					-1000	0	0
R_EX_meoh[e]	Exchange of Methanol	M_meoh[e] <=>	Methanol <=>	true					-1000	1000	0
R_EX_mercplaccys[e]	Exchange of 3-Mercaptolactate-Cysteine Disulfide	M_mercplaccys[e] -->	3-Mercaptolactate-Cysteine Disulfide -->	false					0	1000	0
R_EX_mthgxl[e]	Exchange of Methylglyoxal	M_mthgxl[e] -->	Methylglyoxal -->	false					0	1000	0
R_EX_n2m2nmasn[e]	Exchange of N-Acetyl-Beta-D-Glucosaminyl-1, 2-Alpha-D-Mannosyl-1, 3- (N-Acetyl-Beta-D-Glucosaminyl-1, 2-Alpha-D-Mannosyl-1, 6)- (N-Acetyl-Beta-D-Glucosaminyl-1, 4)-Beta-D-Mannosyl-1, 4-N-Acetyl-Beta-D-Glucosaminyl-R	M_n2m2nmasn[e] <=>	N-Acetyl-Beta-D-Glucosaminyl-1,2-Alpha-D-Mannosyl-1,3-(N-Acetyl-Beta-D-Glucosaminyl-1,2-Alpha-D-Mannosyl-1,6)-(N-Acetyl-Beta-D-Glucosaminyl-1,4)-Beta-D-Mannosyl-1,4-N-Acetyl-Beta-D-Glucosaminyl-R <=>	true					-1000	0	0
R_EX_nad[e]	Exchange of Nicotinamide Adenine Dinucleotide	M_nad[e] <=>	Nicotinamide Adenine Dinucleotide <=>	true					-1000	0	0
R_EX_nadp[e]	Exchange of Nicotinamide Adenine Dinucleotide Phosphate	M_nadp[e] <=>	Nicotinamide Adenine Dinucleotide Phosphate <=>	true					-1000	0	0
R_EX_ncam[e]	Exchange of Nicotinamide	M_ncam[e] <=>	Nicotinamide <=>	true					-1000	1000	0
R_EX_no[e]	Exchange of Nitric Oxide	M_no[e] -->	Nitric Oxide -->	false					0	1000	0
R_EX_nrpphr[e]	Exchange of Norepinephrine	M_nrpphr[e] <=>	Norepinephrine <=>	true					-1000	0	0
R_EX_nrvnc[e]	Exchange of Nervonic Acid	M_nrvnc[e] <=>	Nervonic Acid <=>	true					-1000	1000	0
R_EX_o2s[e]	Exchange of Superoxide Anion	M_o2s[e] <=>	Superoxide <=>	true					-1000	0	0
R_EX_oagd3_hs[e]	Exchange of 9-O-Acetylated Gd3 (Homo Sapiens)	M_oagd3_hs[e] -->	9-O-Acetylated Gd3 -->	false					0	1000	0
R_EX_oagt3_hs[e]	Exchange of 9-O-Acetylated Gt3 (Homo Sapiens)	M_oagt3_hs[e] -->	9-O-Acetylated Gt3 -->	false					0	1000	0
R_EX_ocdca[e]	Exchange of Octadecanoate (N-C18:0)	M_ocdca[e] <=>	Octadecanoate (N-C18:0) <=>	true					-1000	1000	0
R_EX_ocdcea[e]	Exchange of Octadecenoate (N-C18:1)	M_ocdcea[e] <=>	Octadecenoate (N-C18:1) <=>	true					-1000	1000	0
R_EX_octa[e]	Exchange of Octanoate (N-C8:0)	M_octa[e] <=>	Octanoate (N-C8:0) <=>	true					-1000	0	0
R_EX_oxa[e]	Exchange of Oxalate	M_oxa[e] -->	Oxalate -->	false					0	1000	0
R_EX_pchol_hs[e]	Exchange of Phosphatidylcholine (Homo Sapiens)	M_pchol_hs[e] <=>	Phosphatidylcholine <=>	true					-1000	1000	0
R_EX_pe_hs[e]	Exchange of Phosphatidylethanolamine	M_pe_hs[e] <=>	Phosphatidylethanolamine <=>	true					-1000	0	0
R_EX_peplys[e]	Exchange of Peptidyl-L-Lysine	M_peplys[e] <=>	Peptidyl-L-Lysine <=>	true					-1000	0	0
R_EX_pglyc_hs[e]	Exchange of Phosphatidylglycerol (Homo Sapiens)	M_pglyc_hs[e] <=>	Phosphatidylglycerol <=>	true					-1000	1000	0
R_EX_phyQ[e]	Exchange of Phylloquinone	M_phyQ[e] <=>	Phylloquinone <=>	true					-1000	1000	0
R_EX_phyt[e]	Exchange of Phytanic Acid	M_phyt[e] <=>	Phytanate <=>	true					-1000	0	0
R_EX_prgstrn[e]	Exchange of Progesterone	M_prgstrn[e] <=>	Progesterone <=>	true					-1000	0	0
R_EX_prostgd2[e]	Exchange of Prostaglandin D2	M_prostgd2[e] -->	Prostaglandin D2 -->	false					0	1000	0
R_EX_prostge2[e]	Exchange of Prostaglandin E2	M_prostge2[e] <=>	Prostaglandin E2 <=>	true					-1000	1000	0
R_EX_ps_hs[e]	Exchange of Phosphatidylserine (Homo Sapiens)	M_ps_hs[e] <=>	Phosphatidylserine <=>	true					-1000	0	0
R_EX_ptdca[e]	Exchange of Pentadecanoate	M_ptdca[e] <=>	Pentadecanoic Acid <=>	true					-1000	1000	0
R_EX_retfa[e]	Exchange of Fatty Acid Retinol	M_retfa[e] <=>	Fatty Acid Retinol <=>	true					-1000	0	0
R_EX_retinol[e]	Exchange of Retinol	M_retinol[e] <=>	Retinol <=>	true					-1000	1000	0
R_EX_retn[e]	Exchange of Retinoate	M_retn[e] <=>	All-Trans-Retinoate <=>	true					-1000	0	0
R_EX_retnglc[e]	Exchange of Retinoyl Glucuronide	M_retnglc[e] -->	Retinoyl Glucuronide -->	false					0	1000	0
R_EX_Rtotal[e]	Exchange of R Total	M_Rtotal[e] <=>	R Total <=>	true					-1000	1000	0
R_EX_Rtotal2[e]	Exchange of R Total 2 Position	M_Rtotal2[e] -->	R Total 2 Position -->	false					0	1000	0
R_EX_Rtotal3[e]	Exchange of R Total 3 Position	M_Rtotal3[e] -->	R Total 3 Position -->	false					0	1000	0
R_EX_s2l2fn2m2masn[e]	Exchange of Pa6	M_s2l2fn2m2masn[e] <=>	Pa6 <=>	true					-1000	0	0
R_EX_s2l2n2m2masn[e]	Exchange of De-Fuc Form of Pa6	M_s2l2n2m2masn[e] <=>	De-Fuc Form Of Pa6 <=>	true					-1000	1000	0
R_EX_sl_L[e]	Exchange of L-Sulfolactate	M_sl_L[e] -->	(S)-3-Sulfonatolactate -->	false					0	1000	0
R_EX_spc_hs[e]	Exchange of Sphingosylphosphorylcholine (Homo Sapiens)	M_spc_hs[e] <=>	Sphingosylphosphorylcholine <=>	true					-1000	0	0
R_EX_sph1p[e]	Exchange of Sphinganine 1-Phosphate	M_sph1p[e] <=>	(2S,3R)-2-Azaniumyl-3-Hydroxyoctadecyl Phosphate <=>	true					-1000	0	0
R_EX_sphs1p[e]	Exchange of Sphingosine 1-Phosphate	M_sphs1p[e] <=>	Sphingosine 1-Phosphate <=>	true					-1000	0	0
R_EX_srtn[e]	Exchange of Serotonin	M_srtn[e] <=>	Serotonin <=>	true					-1000	0	0
R_EX_strch1[e]	Exchange of Starch, Structure 1 (1, 6-{7[1, 4-Glc], 4[1, 4-Glc]})	M_strch1[e] <=>	Starch, Structure 1 (1,6-{7[1,4-Glc], 4[1,4-Glc]}) <=>	true					-1000	0	0
R_EX_strch2[e]	Exchange of Starch, Structure 2 (1, 6-{2[1, 4-Glc], [1, 4-Glc]})	M_strch2[e] -->	Starch, Structure 2 (1,6-{2[1,4-Glc], [1,4-Glc]}) -->	false					0	1000	0
R_EX_strdnc[e]	Exchange of Stearidonic Acid	M_strdnc[e] <=>	Stearidonic Acid C18:4, N-3 <=>	true					-1000	1000	0
R_EX_tagat_D[e]	Exchange of D-Tagatose	M_tagat_D[e] <=>	D-Tagatose <=>	true					-1000	0	0
R_EX_tcynt[e]	Exchange of Thiocyanate	M_tcynt[e] -->	Thiocyanate -->	false					0	1000	0
R_EX_tethex3[e]	Exchange of Tetracosahexaenoic Acid, N-3	M_tethex3[e] <=>	6Z,9Z,12Z,15Z,18Z,21Z-Tetracosahexaenoic Acid <=>	true					-1000	1000	0
R_EX_tetpent3[e]	Exchange of Tetracosapentaenoic Acid, N-3	M_tetpent3[e] <=>	9Z,12Z,15Z,18Z,21Z-Tetracosapentaenoic Acid <=>	true					-1000	1000	0
R_EX_tetpent6[e]	Exchange of Tetracosapentaenoic Acid, N-6	M_tetpent6[e] <=>	6Z,9Z,12Z,15Z,18Z-Tetracosapentaenoic Acid <=>	true					-1000	1000	0
R_EX_tettet6[e]	Exchange of Tetracosatetraenoic Acid N-6	M_tettet6[e] <=>	9Z,12Z,15Z,18Z-Tetracosatetraenoic Acid <=>	true					-1000	1000	0
R_EX_thf[e]	Exchange of 5, 6, 7, 8-Tetrahydrofolate	M_thf[e] <=>	5,6,7,8-Tetrahydrofolate <=>	true					-1000	1000	0
R_EX_thmmp[e]	Exchange of Thiamin Monophosphate	M_thmmp[e] <=>	Thiamin Monophosphate <=>	true					-1000	0	0
R_EX_thym[e]	Exchange of Thymine	M_thym[e] <=>	Thymine <=>	true					-1000	1000	0
R_EX_thyox_L[e]	Exchange of L-Thyroxine	M_thyox_L[e] <=>	L-Thyroxine <=>	true					-1000	0	0
R_EX_tmndnc[e]	Exchange of Timnodonic Acid	M_tmndnc[e] <=>	Timnodonic Acid C20:5, N-3 <=>	true					-1000	1000	0
R_EX_triodthy[e]	Exchange of Triiodothyronine	M_triodthy[e] -->	3,3,5-Triiodo-L-Thyronine -->	false					0	1000	0
R_EX_triodthysuf[e]	Exchange of Triiodothyronine Sulfate	M_triodthysuf[e] -->	Triiodothyronine Sulfate -->	false					0	1000	0
R_EX_tststerone[e]	Exchange of Testosterone	M_tststerone[e] <=>	Testosterone <=>	true					-1000	0	0
R_EX_tsul[e]	Exchange of Thiosulfate	M_tsul[e] -->	Thiosulfate -->	false					0	1000	0
R_EX_ttdca[e]	Exchange of Tetradecanoate (N-C14:0)	M_ttdca[e] <=>	Tetradecanoic Acid <=>	true					-1000	1000	0
R_EX_txa2[e]	Exchange of Thromboxane A2	M_txa2[e] <=>	Thromboxane A2 <=>	true					-1000	0	0
R_EX_tymsf[e]	Exchange of Tyramine O-Sulfate	M_tymsf[e] -->	Tyramine O-Sulfate -->	false					0	1000	0
R_EX_udp[e]	Exchange of UDP	M_udp[e] <=>	Uridine Diphosphate <=>	true					-1000	1000	0
R_EX_ump[e]	Exchange of UMP	M_ump[e] -->	Uridine-5'-Monophosphate -->	false					0	1000	0
R_EX_urate[e]	Exchange of Urate	M_urate[e] <=>	Urate <=>	true					-1000	1000	0
R_EX_utp[e]	Exchange of UTP	M_utp[e] <=>	Uridine-5'-TrIphosphate <=>	true					-1000	1000	0
R_EX_vacc[e]	Exchange of Vaccenic Acid	M_vacc[e] <=>	Vaccenic Acid <=>	true					-1000	1000	0
R_EX_vitd3[e]	Exchange of Calctriol	M_vitd3[e] -->	Calciol -->	false					0	1000	0
R_EX_whhdca[e]	Exchange of Omega Hydroxy Hexadecanoate (N-C16:0)	M_whhdca[e] <=>	Omega Hydroxy Hexadecanoate (N-C16:0) <=>	true					-1000	0	0
R_EX_whtststerone[e]	Exchange of W Hydroxy Testosterone	M_whtststerone[e] -->	W Hydroxy Testosterone -->	false					0	1000	0
R_EX_xoltri24[e]	Exchange of 7-Alpha, 24(S)-Dihydroxycholesterol	M_xoltri24[e] <=>	(24S)-7Alpha,24-Dihydroxycholesterol <=>	true					-1000	0	0
R_EX_xylt[e]	Exchange of Xylitol	M_xylt[e] <=>	Xylitol <=>	true					-1000	1000	0
R_F1PGT	Fucose-1-Phosphate Guanylyltransferase	M_h[c] + M_gtp[c] + M_fuc1p_L[c] --> M_ppi[c] + M_gdpfuc[c]	Proton + Guanosine-5'-Triphosphate + L-Fucose 1-Phosphate --> Diphosphate + Guanosine-5'-Diphosphate-L-Fucose	false		2.7.7.30	Alanine and aspartate metabolism	8790.1 or 51086.1	0	1000	0
R_FACOAL150	Fatty-Acid- Coenzyme A Ligase	M_atp[c] + M_coa[c] + M_ptdca[c] --> M_amp[c] + M_ppi[c] + M_ptdcacoa[c]	Adenosine Triphosphate + Coenzyme A + Pentadecanoic Acid --> Adenosine Monophosphate + Diphosphate + Pentadecanoyl Coenzyme A	false		6.2.1.3	Alanine and aspartate metabolism	2182.1 or 2180.1 or 2181.2 or 2181.1	0	1000	0
R_FACOAL160i	C160 Fatty Acid Activation	M_atp[c] + M_coa[c] + M_hdca[c] --> M_amp[c] + M_ppi[c] + M_pmtcoa[c]	Adenosine Triphosphate + Coenzyme A + Hexadecanoate (N-C16:0) --> Adenosine Monophosphate + Diphosphate + Palmitoyl Coenzyme A (N-C16:0 Coenzyme A)	false		6.2.1.3	Alanine and aspartate metabolism	2181.2 or 51703.1 or 2180.1 or 2181.1 or 2182.1 or 81616.1	0	1000	0
R_FACOAL170	Fatty-Acid- Coenzyme A Ligase	M_atp[c] + M_coa[c] + M_hpdca[c] --> M_amp[c] + M_ppi[c] + M_hpdcacoa[c]	Adenosine Triphosphate + Coenzyme A + Margaric Acid --> Adenosine Monophosphate + Diphosphate + Heptadecanoyl Coenzyme A	false		6.2.1.3	Alanine and aspartate metabolism	2182.1 or 2180.1 or 2181.2 or 2181.1	0	1000	0
R_FACOAL180i	C180 Fatty Acid Activation	M_atp[c] + M_coa[c] + M_ocdca[c] --> M_amp[c] + M_ppi[c] + M_stcoa[c]	Adenosine Triphosphate + Coenzyme A + Octadecanoate (N-C18:0) --> Adenosine Monophosphate + Diphosphate + Stearoyl Coenzyme A (N-C18:0 Coenzyme A)	false		6.2.1.3	Alanine and aspartate metabolism	2181.2 or 51703.1 or 2181.1 or 2180.1	0	1000	0
R_FACOAL1812	Fatty-Acid- Coenzyme A Ligase	M_atp[c] + M_coa[c] + M_vacc[c] --> M_amp[c] + M_ppi[c] + M_octd11ecoa[c]	Adenosine Triphosphate + Coenzyme A + Vaccenic Acid --> Adenosine Monophosphate + Diphosphate + 11-Octadecenoyl Coenzyme A	false		6.2.1.3	Alanine and aspartate metabolism	2180.1	0	1000	0
R_FACOAL1813	Fatty-Acid- Coenzyme A Ligase	M_atp[c] + M_coa[c] + M_elaid[c] --> M_amp[c] + M_ppi[c] + M_od2coa[c]	Adenosine Triphosphate + Coenzyme A + (9E)-Octadecenoic Acid --> Adenosine Monophosphate + Diphosphate + (2E)-Octadecenoyl Coenzyme A	false		6.2.1.3	Alanine and aspartate metabolism	2180.1	0	1000	0
R_FACOAL181i	C181 Fatty Acid Activation	M_atp[c] + M_coa[c] + M_ocdcea[c] --> M_amp[c] + M_ppi[c] + M_odecoa[c]	Adenosine Triphosphate + Coenzyme A + Octadecenoate (N-C18:1) --> Adenosine Monophosphate + Diphosphate + Octadecenoyl Coenzyme A (N-C18:1 Coenzyme A)	false		6.2.1.3	Alanine and aspartate metabolism	2180.1 or 2181.2 or 2181.1 or 2182.1 or 81616.1	0	1000	0
R_FACOAL1821	Fatty-Acid- Coenzyme A Ligase	M_atp[c] + M_coa[c] + M_lnlc[c] --> M_amp[c] + M_ppi[c] + M_lnlccoa[c]	Adenosine Triphosphate + Coenzyme A + Linoleate --> Adenosine Monophosphate + Diphosphate + Linoleic Coenzyme A	false		6.2.1.3	Alanine and aspartate metabolism	2180.1 or 2182.1 or 81616.1 or 2181.1	0	1000	0
R_FACOAL1822	Fatty-Acid- Coenzyme A Ligase	M_atp[c] + M_coa[c] + M_lneldc[c] --> M_amp[c] + M_ppi[c] + M_lneldccoa[c]	Adenosine Triphosphate + Coenzyme A + Linoelaidic Acid (All Trans C18:2) --> Adenosine Monophosphate + Diphosphate + (6Z,9Z)-Octadecadienoyl Coenzyme A	false		6.2.1.3	Alanine and aspartate metabolism	2180.1	0	1000	0
R_FACOAL1831	Fatty-Acid- Coenzyme A Ligase	M_atp[c] + M_coa[c] + M_lnlncg[c] --> M_amp[c] + M_ppi[c] + M_lnlncgcoa[c]	Adenosine Triphosphate + Coenzyme A + Gamma-Linolenate --> Adenosine Monophosphate + Diphosphate + Gamma-Linolenoyl Coenzyme A	false		6.2.1.3	Alanine and aspartate metabolism	2180.1 or 2182.1 or 2181.1 or 81616.1 or 23305.1 or 51703.1	0	1000	0
R_FACOAL1832	Fatty-Acid- Coenzyme A Ligase	M_atp[c] + M_coa[c] + M_lnlnca[c] --> M_amp[c] + M_ppi[c] + M_lnlncacoa[c]	Adenosine Triphosphate + Coenzyme A + Alpha-Linolenate --> Adenosine Monophosphate + Diphosphate + Alpha-Linolenoyl Coenzyme A	false		6.2.1.3	Alanine and aspartate metabolism	2180.1	0	1000	0
R_FACOAL184	Fatty-Acid- Coenzyme A Ligase	M_atp[c] + M_coa[c] + M_strdnc[c] --> M_amp[c] + M_ppi[c] + M_strdnccoa[c]	Adenosine Triphosphate + Coenzyme A + Stearidonic Acid C18:4, N-3 --> Adenosine Monophosphate + Diphosphate + Stearidonoyl Coenzyme A	false		6.2.1.3	Alanine and aspartate metabolism	2180.1	0	1000	0
R_FACOAL191	Fatty-Acid- Coenzyme A Ligase	M_atp[c] + M_coa[c] + M_prist[c] --> M_amp[c] + M_ppi[c] + M_pristcoa[c]	Adenosine Triphosphate + Coenzyme A + Pristanic Acid --> Adenosine Monophosphate + Diphosphate + Pristanoyl Coenzyme A	false		6.2.1.3	Alanine and aspartate metabolism	11001.1	0	1000	0
R_FACOAL200	Fatty-Acid- Coenzyme A Ligase	M_atp[c] + M_coa[c] + M_arach[c] --> M_amp[c] + M_ppi[c] + M_arachcoa[c]	Adenosine Triphosphate + Coenzyme A + Arachidic Acid --> Adenosine Monophosphate + Diphosphate + Arachidoyl Coenzyme A	false		6.2.1.3	Alanine and aspartate metabolism	2180.1	0	1000	0
R_FACOAL203	Fatty-Acid- Coenzyme A Ligase	M_atp[c] + M_coa[c] + M_dlnlcg[c] --> M_amp[c] + M_ppi[c] + M_dlnlcgcoa[c]	Adenosine Triphosphate + Coenzyme A + Dihomo-Gamma-Linolenate --> Adenosine Monophosphate + Diphosphate + Dihomo-Gamma-Linolenyl Coenzyme A	false		6.2.1.3	Alanine and aspartate metabolism	2180.1	0	1000	0
R_FACOAL204	Fatty-Acid- Coenzyme A Ligase	M_atp[c] + M_coa[c] + M_arachd[c] --> M_amp[c] + M_ppi[c] + M_arachdcoa[c]	Adenosine Triphosphate + Coenzyme A + Arachidonate --> Adenosine Monophosphate + Diphosphate + Arachidonoyl Coenzyme A	false		6.2.1.3	Alanine and aspartate metabolism	2181.2 or 2181.1 or 2180.1 or 2182.1 or 2182.2 or 81616.1	0	1000	0
R_FACOAL2042	Fatty-Acid- Coenzyme A Ligase	M_atp[c] + M_coa[c] + M_eicostet[c] --> M_amp[c] + M_ppi[c] + M_eicostetcoa[c]	Adenosine Triphosphate + Coenzyme A + Omega-3-Arachidonic Acid --> Adenosine Monophosphate + Diphosphate + (8Z,11Z,14Z,17Z)-Eicosatetraenoyl Coenzyme A	false		6.2.1.3	Alanine and aspartate metabolism	2180.1	0	1000	0
R_FACOAL205	Fatty-Acid- Coenzyme A Ligase	M_atp[c] + M_coa[c] + M_tmndnc[c] --> M_amp[c] + M_ppi[c] + M_tmndnccoa[c]	Adenosine Triphosphate + Coenzyme A + Timnodonic Acid C20:5, N-3 --> Adenosine Monophosphate + Diphosphate + Eicosa-5,8,11,14,17-All-Cis-Pentaenoyl Coenzyme A	false		6.2.1.3	Alanine and aspartate metabolism	2180.1	0	1000	0
R_FACOAL206	Fatty-Acid- Coenzyme A Ligase	M_atp[c] + M_coa[c] + M_phyt[c] --> M_amp[c] + M_ppi[c] + M_phytcoa[c]	Adenosine Triphosphate + Coenzyme A + Phytanate --> Adenosine Monophosphate + Diphosphate + Phytanoyl Coenzyme A	false		6.2.1.3	Alanine and aspartate metabolism	11001.1	0	1000	0
R_FACOAL224	Fatty-Acid- Coenzyme A Ligase	M_atp[c] + M_coa[c] + M_adrn[c] --> M_amp[c] + M_ppi[c] + M_adrncoa[c]	Adenosine Triphosphate + Coenzyme A + Adrenic Acid --> Adenosine Monophosphate + Diphosphate + Adrenoyl Coenzyme A	false		6.2.1.3	Alanine and aspartate metabolism	2180.1	0	1000	0
R_FACOAL2251	Fatty-Acid- Coenzyme A Ligase	M_atp[c] + M_coa[c] + M_dcsptn1[c] --> M_amp[c] + M_ppi[c] + M_dcsptn1coa[c]	Adenosine Triphosphate + Coenzyme A + (4Z,7Z,10Z,13Z,16Z)-Docosa-4,7,10,13,16-Pentaenoic Acid --> Adenosine Monophosphate + Diphosphate + (4Z,7Z,10Z,13Z,16Z)-Docosapentaenoyl Coenzyme A	false		6.2.1.3	Alanine and aspartate metabolism	2180.1	0	1000	0
R_FACOAL2252	Fatty-Acid- Coenzyme A Ligase	M_atp[c] + M_coa[c] + M_clpnd[c] --> M_amp[c] + M_ppi[c] + M_clpndcoa[c]	Adenosine Triphosphate + Coenzyme A + Docosapentaenoic Acid --> Adenosine Monophosphate + Diphosphate + Docosa-7,10,13,16,19-All-Cis-Pentaenoyl Coenzyme A	false		6.2.1.3	Alanine and aspartate metabolism	2180.1	0	1000	0
R_FACOAL226	Fatty-Acid- Coenzyme A Ligase	M_atp[c] + M_coa[c] + M_crvnc[c] --> M_amp[c] + M_ppi[c] + M_c226coa[c]	Adenosine Triphosphate + Coenzyme A + Cervonic Acid, C22:6 N-3 --> Adenosine Monophosphate + Diphosphate + Cervonyl Coenzyme A	false		6.2.1.3	Alanine and aspartate metabolism	2180.1	0	1000	0
R_FACOAL240	Fatty-Acid- Coenzyme A Ligase	M_atp[c] + M_coa[c] + M_lgnc[c] --> M_amp[c] + M_ppi[c] + M_ttccoa[c]	Adenosine Triphosphate + Coenzyme A + Lignocerate --> Adenosine Monophosphate + Diphosphate + Tetracosanoyl Coenzyme A	false		6.2.1.3	Alanine and aspartate metabolism	2180.1	0	1000	0
R_FACOAL241	Fatty-Acid- Coenzyme A Ligase	M_atp[c] + M_coa[c] + M_nrvnc[c] --> M_amp[c] + M_ppi[c] + M_nrvnccoa[c]	Adenosine Triphosphate + Coenzyme A + Nervonic Acid --> Adenosine Monophosphate + Diphosphate + Cis-15-Tetracosenoyl Coenzyme A	false		6.2.1.3	Alanine and aspartate metabolism	2180.1	0	1000	0
R_FACOAL244_1	Fatty-Acid- Coenzyme A Ligase	M_atp[c] + M_coa[c] + M_tettet6[c] --> M_amp[c] + M_ppi[c] + M_tettet6coa[c]	Adenosine Triphosphate + Coenzyme A + 9Z,12Z,15Z,18Z-Tetracosatetraenoic Acid --> Adenosine Monophosphate + Diphosphate + (9Z,12Z,15Z,18Z)-Tetracosatetraenoyl Coenzyme A	false		6.2.1.3	Alanine and aspartate metabolism	2180.1	0	1000	0
R_FACOAL245_1	Fatty-Acid- Coenzyme A Ligase	M_atp[c] + M_coa[c] + M_tetpent6[c] --> M_amp[c] + M_ppi[c] + M_tetpent6coa[c]	Adenosine Triphosphate + Coenzyme A + 6Z,9Z,12Z,15Z,18Z-Tetracosapentaenoic Acid --> Adenosine Monophosphate + Diphosphate + Tetracosa-6,9,12,15,18-All-Cis-Pentaenoyl Coenzyme A	false		6.2.1.3	Alanine and aspartate metabolism	2180.1	0	1000	0
R_FACOAL245_2	Fatty-Acid- Coenzyme A Ligase	M_atp[c] + M_coa[c] + M_tetpent3[c] --> M_amp[c] + M_ppi[c] + M_tetpent3coa[c]	Adenosine Triphosphate + Coenzyme A + 9Z,12Z,15Z,18Z,21Z-Tetracosapentaenoic Acid --> Adenosine Monophosphate + Diphosphate + (9Z,12Z,15Z,18Z,21Z)-Tetracosapentaenoyl Coenzyme A	false		6.2.1.3	Alanine and aspartate metabolism	2180.1	0	1000	0
R_FACOAL246_1	Fatty-Acid- Coenzyme A Ligase	M_atp[c] + M_coa[c] + M_tethex3[c] --> M_amp[c] + M_ppi[c] + M_tethex3coa[c]	Adenosine Triphosphate + Coenzyme A + 6Z,9Z,12Z,15Z,18Z,21Z-Tetracosahexaenoic Acid --> Adenosine Monophosphate + Diphosphate + Tetracosa-6,9,12,15,18,21-All-Cis-Hexaenoyl Coenzyme A	false		6.2.1.3	Alanine and aspartate metabolism	2180.1	0	1000	0
R_FACOAL260	Fatty-Acid- Coenzyme A Ligase (N-C26:0)	M_atp[c] + M_coa[c] + M_hexc[c] --> M_amp[c] + M_ppi[c] + M_hexccoa[c]	Adenosine Triphosphate + Coenzyme A + Cerotic Acid --> Adenosine Monophosphate + Diphosphate + Hexacosanoyl Coenzyme A	false		6.2.1.3	Alanine and aspartate metabolism	2180.1	0	1000	0
R_FACOAL40im	Fatty-Acid- Coenzyme A Ligase (Butanoate), Mitochondrial	M_coa[m] + M_atp[m] + M_but[m] --> M_amp[m] + M_ppi[m] + M_btcoa[m]	Coenzyme A + Adenosine Triphosphate + Butyrate --> Adenosine Monophosphate + Diphosphate + Butanoyl Coenzyme A	false		6.2.1.2	Alanine and aspartate metabolism	116285.1	0	1000	0
R_FACOAL80i	Fatty-Acid- Coenzyme A Ligase (Octanoate)	M_atp[c] + M_coa[c] + M_octa[c] --> M_amp[c] + M_ppi[c] + M_occoa[c]	Adenosine Triphosphate + Coenzyme A + Octanoate (N-C8:0) --> Adenosine Monophosphate + Diphosphate + Octanoyl Coenzyme A (N-C8:0 Coenzyme A)	false		6.2.1.2	Alanine and aspartate metabolism	2181.1 or 2181.2	0	1000	0
R_FADDP	FAD Diphosphatase	M_h2o[c] + M_fad[c] --> (2) M_h[c] + M_fmn[c] + M_amp[c]	Water + Flavin Adenine Dinucleotide Oxidized --> (2) Proton + Flavin Mononucleotide + Adenosine Monophosphate	false		3.6.1.9	Alanine and aspartate metabolism	5167.1 or 5169.1	0	1000	0
R_FADH2tru	Transport of FADH2, Endoplasmic Reticulum	M_fadh2[c] --> M_fadh2[r]	Flavin Adenine Dinucleotide Reduced --> Flavin Adenine Dinucleotide Reduced	false		6.2.1.3	Alanine and aspartate metabolism		0	1000	0
R_FADH2tx	Transport of FADH2, Peroxisomal	M_fadh2[c] --> M_fadh2[x]	Flavin Adenine Dinucleotide Reduced --> Flavin Adenine Dinucleotide Reduced	false		6.2.1.3	Alanine and aspartate metabolism		0	1000	0
R_FADtru	Transport of FAD, Endoplasmic Reticulum	M_fad[r] --> M_fad[c]	Flavin Adenine Dinucleotide Oxidized --> Flavin Adenine Dinucleotide Oxidized	false		6.2.1.3	Alanine and aspartate metabolism		0	1000	0
R_FADtx	Transport of FAD, Peroxisomal	M_fad[c] <=> M_fad[x]	Flavin Adenine Dinucleotide Oxidized <=> Flavin Adenine Dinucleotide Oxidized	true		6.2.1.3	Alanine and aspartate metabolism		-1000	0	0
R_FAEL183	Fatty-Acyl Coenzyme A Elongation (N-C18:3CoA)	M_o2[c] + (5) M_h[c] + (4) M_nadph[c] + M_lnlncgcoa[c] + M_malcoa[c] --> (3) M_h2o[c] + (4) M_nadp[c] + M_co2[c] + M_coa[c] + M_dlnlcgcoa[c]	Oxygen + (5) Proton + (4) Nicotinamide Adenine Dinucleotide Phosphate - Reduced + Gamma-Linolenoyl Coenzyme A + Malonyl Coenzyme A --> (3) Water + (4) Nicotinamide Adenine Dinucleotide Phosphate + Carbon Dioxide + Coenzyme A + Dihomo-Gamma-Linolenyl Coenzyme A	false		2.3.1.86	Alanine and aspartate metabolism	6785.1 or 79071.1 or 60481.1 or 54898.1	0	1000	0
R_FAEL184	Fatty-Acyl Coenzyme A Elongation (N-C20:4CoA)	M_o2[c] + (5) M_h[c] + (4) M_nadph[c] + M_strdnccoa[c] + M_malcoa[c] --> (3) M_h2o[c] + (4) M_nadp[c] + M_co2[c] + M_coa[c] + M_eicostetcoa[c]	Oxygen + (5) Proton + (4) Nicotinamide Adenine Dinucleotide Phosphate - Reduced + Stearidonoyl Coenzyme A + Malonyl Coenzyme A --> (3) Water + (4) Nicotinamide Adenine Dinucleotide Phosphate + Carbon Dioxide + Coenzyme A + (8Z,11Z,14Z,17Z)-Eicosatetraenoyl Coenzyme A	false		2.3.1.86	Alanine and aspartate metabolism	6785.1 or 79071.1 or 60481.1 or 54898.1	0	1000	0
R_FAEL204	Fatty-Acyl Coenzyme A Elongation (N-C20:4CoA)	M_o2[c] + (5) M_h[c] + (4) M_nadph[c] + M_arachdcoa[c] + M_malcoa[c] --> (3) M_h2o[c] + (4) M_nadp[c] + M_co2[c] + M_coa[c] + M_adrncoa[c]	Oxygen + (5) Proton + (4) Nicotinamide Adenine Dinucleotide Phosphate - Reduced + Arachidonoyl Coenzyme A + Malonyl Coenzyme A --> (3) Water + (4) Nicotinamide Adenine Dinucleotide Phosphate + Carbon Dioxide + Coenzyme A + Adrenoyl Coenzyme A	false		2.3.1.86	Alanine and aspartate metabolism	6785.1 or 79071.1 or 60481.1 or 54898.1	0	1000	0
R_FAEL205	Fatty-Acyl Coenzyme A Elongation (N-C20:5CoA)	M_o2[c] + (5) M_h[c] + (4) M_nadph[c] + M_tmndnccoa[c] + M_malcoa[c] --> (3) M_h2o[c] + (4) M_nadp[c] + M_co2[c] + M_coa[c] + M_clpndcoa[c]	Oxygen + (5) Proton + (4) Nicotinamide Adenine Dinucleotide Phosphate - Reduced + Eicosa-5,8,11,14,17-All-Cis-Pentaenoyl Coenzyme A + Malonyl Coenzyme A --> (3) Water + (4) Nicotinamide Adenine Dinucleotide Phosphate + Carbon Dioxide + Coenzyme A + Docosa-7,10,13,16,19-All-Cis-Pentaenoyl Coenzyme A	false		2.3.1.86	Alanine and aspartate metabolism	6785.1 or 79071.1 or 60481.1 or 54898.1	0	1000	0
R_FALDH	Formaldehyde Dehydrogenase	M_nad[c] + M_gthrd[c] + M_fald[c] <=> M_h[c] + M_nadh[c] + M_Sfglutth[c]	Nicotinamide Adenine Dinucleotide + Reduced Glutathione + Formaldehyde <=> Proton + Nicotinamide Adenine Dinucleotide - Reduced + S-Formylglutathionate	true		1.2.1.1	Alanine and aspartate metabolism	128.1	-1000	1000	0
R_FAOXC11	Beta Oxidation of Long Chain Fatty Acid	M_h2o[m] + M_nad[m] + M_coa[m] + M_dmnoncoa[m] --> M_h[m] + M_nadh[m] + M_accoa[m] + M_dmhptcoa[m]	Water + Nicotinamide Adenine Dinucleotide + Coenzyme A + 4,8 Dimethylnonanoyl Coenzyme A --> Proton + Nicotinamide Adenine Dinucleotide - Reduced + Acetyl Coenzyme A + 2,6 Dimethylheptanoyl Coenzyme A	false		1.3.99.3	Alanine and aspartate metabolism	34.1	0	1000	0
R_FAOXC140	Beta Oxidation of Long Chain Fatty Acid	(6) M_h2o[m] + (6) M_nad[m] + (6) M_coa[m] + (6) M_fad[m] + M_tdcoa[m] --> (6) M_h[m] + (6) M_nadh[m] + (7) M_accoa[m] + (6) M_fadh2[m]	(6) Water + (6) Nicotinamide Adenine Dinucleotide + (6) Coenzyme A + (6) Flavin Adenine Dinucleotide Oxidized + Myristoyl Coenzyme A --> (6) Proton + (6) Nicotinamide Adenine Dinucleotide - Reduced + (7) Acetyl Coenzyme A + (6) Flavin Adenine Dinucleotide Reduced	false		1.3.99.3	Alanine and aspartate metabolism	35.1 or 34.1	0	1000	0
R_FAOXC150m	Beta Oxidation of Long Chain Fatty Acid (Odd Chain)	(6) M_h2o[m] + (6) M_nad[m] + (6) M_coa[m] + (6) M_fad[m] + M_ptdcacoa[m] --> (6) M_h[m] + (6) M_nadh[m] + (6) M_accoa[m] + M_ppcoa[m] + (6) M_fadh2[m]	(6) Water + (6) Nicotinamide Adenine Dinucleotide + (6) Coenzyme A + (6) Flavin Adenine Dinucleotide Oxidized + Pentadecanoyl Coenzyme A --> (6) Proton + (6) Nicotinamide Adenine Dinucleotide - Reduced + (6) Acetyl Coenzyme A + Propanoyl Coenzyme A + (6) Flavin Adenine Dinucleotide Reduced	false		1.3.99.3	Alanine and aspartate metabolism	35.1 or 34.1	0	1000	0
R_FAOXC160	Beta Oxidation of Long Chain Fatty Acid	(7) M_h2o[m] + (7) M_nad[m] + (7) M_coa[m] + (7) M_fad[m] + M_pmtcoa[m] --> (7) M_h[m] + (7) M_nadh[m] + (8) M_accoa[m] + (7) M_fadh2[m]	(7) Water + (7) Nicotinamide Adenine Dinucleotide + (7) Coenzyme A + (7) Flavin Adenine Dinucleotide Oxidized + Palmitoyl Coenzyme A (N-C16:0 Coenzyme A) --> (7) Proton + (7) Nicotinamide Adenine Dinucleotide - Reduced + (8) Acetyl Coenzyme A + (7) Flavin Adenine Dinucleotide Reduced	false		1.3.99.3	Alanine and aspartate metabolism	34.1 or 35.1	0	1000	0
R_FAOXC16080m	Beta Oxidation of Long Chain Fatty Acid	(4) M_h2o[m] + (4) M_nad[m] + (4) M_coa[m] + (4) M_fad[m] + M_pmtcoa[m] --> (4) M_h[m] + (4) M_nadh[m] + (4) M_accoa[m] + (4) M_fadh2[m] + M_occoa[m]	(4) Water + (4) Nicotinamide Adenine Dinucleotide + (4) Coenzyme A + (4) Flavin Adenine Dinucleotide Oxidized + Palmitoyl Coenzyme A (N-C16:0 Coenzyme A) --> (4) Proton + (4) Nicotinamide Adenine Dinucleotide - Reduced + (4) Acetyl Coenzyme A + (4) Flavin Adenine Dinucleotide Reduced + Octanoyl Coenzyme A (N-C8:0 Coenzyme A)	false		4.2.1.74	Alanine and aspartate metabolism	35.1 or 34.1	0	1000	0
R_FAOXC16080x	Beta Oxidation of Long Chain Fatty Acid	(4) M_nad[x] + (4) M_coa[x] + M_pmtcoa[x] + (4) M_o2[x] + (4) M_h2o[x] --> (4) M_h[x] + (4) M_nadh[x] + (4) M_accoa[x] + M_occoa[x] + (4) M_h2o2[x]	(4) Nicotinamide Adenine Dinucleotide + (4) Coenzyme A + Palmitoyl Coenzyme A (N-C16:0 Coenzyme A) + (4) Oxygen + (4) Water --> (4) Proton + (4) Nicotinamide Adenine Dinucleotide - Reduced + (4) Acetyl Coenzyme A + Octanoyl Coenzyme A (N-C8:0 Coenzyme A) + (4) Hydrogen Peroxide	false		4.2.1.74	Alanine and aspartate metabolism	(51.1 and 3295.1 and 30.1) or (51.1 and 30.1 and 1962.1) or (30.1 and 51.2 and 1962.1) or (3295.1 and 30.1 and 51.2)	0	1000	0
R_FAOXC161802m	Beta Oxidation Fatty Acid	(4) M_h2o[m] + (4) M_nad[m] + (4) M_coa[m] + (3) M_fad[m] + M_hdd2coa[m] --> (4) M_h[m] + (4) M_nadh[m] + (4) M_accoa[m] + (3) M_fadh2[m] + M_occoa[m]	(4) Water + (4) Nicotinamide Adenine Dinucleotide + (4) Coenzyme A + (3) Flavin Adenine Dinucleotide Oxidized + Trans-Hexadec-2-Enoyl Coenzyme A --> (4) Proton + (4) Nicotinamide Adenine Dinucleotide - Reduced + (4) Acetyl Coenzyme A + (3) Flavin Adenine Dinucleotide Reduced + Octanoyl Coenzyme A (N-C8:0 Coenzyme A)	false		4.2.1.74	Alanine and aspartate metabolism	34.1 or 35.1	0	1000	0
R_FAOXC16180m	Beta Oxidation Fatty Acid	(4) M_h2o[m] + (4) M_nad[m] + (4) M_coa[m] + (3) M_fad[m] + M_hdcoa[m] --> (4) M_h[m] + (4) M_nadh[m] + (4) M_accoa[m] + (3) M_fadh2[m] + M_occoa[m]	(4) Water + (4) Nicotinamide Adenine Dinucleotide + (4) Coenzyme A + (3) Flavin Adenine Dinucleotide Oxidized + Palmitoleyl Coenzyme A --> (4) Proton + (4) Nicotinamide Adenine Dinucleotide - Reduced + (4) Acetyl Coenzyme A + (3) Flavin Adenine Dinucleotide Reduced + Octanoyl Coenzyme A (N-C8:0 Coenzyme A)	false		4.2.1.74	Alanine and aspartate metabolism	35.1 or 34.1	0	1000	0
R_FAOXC170m	Beta Oxidation of Long Chain Fatty Acid (Odd Chain)	(7) M_h2o[m] + (7) M_nad[m] + (7) M_coa[m] + (7) M_fad[m] + M_hpdcacoa[m] --> (7) M_h[m] + (7) M_nadh[m] + (7) M_accoa[m] + M_ppcoa[m] + (7) M_fadh2[m]	(7) Water + (7) Nicotinamide Adenine Dinucleotide + (7) Coenzyme A + (7) Flavin Adenine Dinucleotide Oxidized + Heptadecanoyl Coenzyme A --> (7) Proton + (7) Nicotinamide Adenine Dinucleotide - Reduced + (7) Acetyl Coenzyme A + Propanoyl Coenzyme A + (7) Flavin Adenine Dinucleotide Reduced	false		1.3.99.3	Alanine and aspartate metabolism	34.1	0	1000	0
R_FAOXC180	Beta Oxidation of Long Chain Fatty Acid	M_h2o[m] + M_nad[m] + M_coa[m] + M_fad[m] + M_stcoa[m] --> M_h[m] + M_nadh[m] + M_accoa[m] + M_fadh2[m] + M_pmtcoa[m]	Water + Nicotinamide Adenine Dinucleotide + Coenzyme A + Flavin Adenine Dinucleotide Oxidized + Stearoyl Coenzyme A (N-C18:0 Coenzyme A) --> Proton + Nicotinamide Adenine Dinucleotide - Reduced + Acetyl Coenzyme A + Flavin Adenine Dinucleotide Reduced + Palmitoyl Coenzyme A (N-C16:0 Coenzyme A)	false		1.3.99.3	Alanine and aspartate metabolism	34.1 or 34.1 or 35.1 or 35.1	0	1000	0
R_FAOXC180x	Beta Oxidation of Long Chain Fatty Acid	M_nad[x] + M_coa[x] + M_o2[x] + M_h2o[x] + M_stcoa[x] --> M_h[x] + M_nadh[x] + M_accoa[x] + M_pmtcoa[x] + M_h2o2[x]	Nicotinamide Adenine Dinucleotide + Coenzyme A + Oxygen + Water + Stearoyl Coenzyme A (N-C18:0 Coenzyme A) --> Proton + Nicotinamide Adenine Dinucleotide - Reduced + Acetyl Coenzyme A + Palmitoyl Coenzyme A (N-C16:0 Coenzyme A) + Hydrogen Peroxide	false		2.3.1.16	Alanine and aspartate metabolism	(51.1 and 3295.1 and 30.1) or (51.1 and 30.1 and 1962.1) or (30.1 and 51.2 and 1962.1) or (3295.1 and 30.1 and 51.2)	0	1000	0
R_FAOXC1811601m	Beta Oxidation Fatty Acid	(5) M_h2o[m] + (5) M_nad[m] + (5) M_coa[m] + (4) M_fad[m] + M_od2coa[m] --> (5) M_h[m] + (5) M_nadh[m] + (5) M_accoa[m] + (4) M_fadh2[m] + M_occoa[m]	(5) Water + (5) Nicotinamide Adenine Dinucleotide + (5) Coenzyme A + (4) Flavin Adenine Dinucleotide Oxidized + (2E)-Octadecenoyl Coenzyme A --> (5) Proton + (5) Nicotinamide Adenine Dinucleotide - Reduced + (5) Acetyl Coenzyme A + (4) Flavin Adenine Dinucleotide Reduced + Octanoyl Coenzyme A (N-C8:0 Coenzyme A)	false		4.2.1.74	Alanine and aspartate metabolism	35.1 or 34.1	0	1000	0
R_FAOXC1811602m	Beta Oxidation Fatty Acid	(5) M_h2o[m] + (5) M_nad[m] + (5) M_coa[m] + (4) M_fad[m] + M_octd11ecoa[m] --> (5) M_h[m] + (5) M_nadh[m] + (5) M_accoa[m] + (4) M_fadh2[m] + M_occoa[m]	(5) Water + (5) Nicotinamide Adenine Dinucleotide + (5) Coenzyme A + (4) Flavin Adenine Dinucleotide Oxidized + 11-Octadecenoyl Coenzyme A --> (5) Proton + (5) Nicotinamide Adenine Dinucleotide - Reduced + (5) Acetyl Coenzyme A + (4) Flavin Adenine Dinucleotide Reduced + Octanoyl Coenzyme A (N-C8:0 Coenzyme A)	false		4.2.1.74	Alanine and aspartate metabolism	35.1 or 34.1	0	1000	0
R_FAOXC1811603m	Beta Oxidation Fatty Acid	(5) M_h2o[m] + (5) M_nad[m] + (5) M_coa[m] + (4) M_fad[m] + M_odecoa[m] --> (5) M_h[m] + (5) M_nadh[m] + (5) M_accoa[m] + (4) M_fadh2[m] + M_occoa[m]	(5) Water + (5) Nicotinamide Adenine Dinucleotide + (5) Coenzyme A + (4) Flavin Adenine Dinucleotide Oxidized + Octadecenoyl Coenzyme A (N-C18:1 Coenzyme A) --> (5) Proton + (5) Nicotinamide Adenine Dinucleotide - Reduced + (5) Acetyl Coenzyme A + (4) Flavin Adenine Dinucleotide Reduced + Octanoyl Coenzyme A (N-C8:0 Coenzyme A)	false		4.2.1.74	Alanine and aspartate metabolism	34.1 or 35.1	0	1000	0
R_FAOXC182806m	Beta Oxidation of Fatty Acid	(5) M_h2o[m] + (5) M_nad[m] + (5) M_coa[m] + (3) M_fad[m] + M_lnlccoa[m] --> (5) M_h[m] + (5) M_nadh[m] + (5) M_accoa[m] + (3) M_fadh2[m] + M_occoa[m]	(5) Water + (5) Nicotinamide Adenine Dinucleotide + (5) Coenzyme A + (3) Flavin Adenine Dinucleotide Oxidized + Linoleic Coenzyme A --> (5) Proton + (5) Nicotinamide Adenine Dinucleotide - Reduced + (5) Acetyl Coenzyme A + (3) Flavin Adenine Dinucleotide Reduced + Octanoyl Coenzyme A (N-C8:0 Coenzyme A)	false		4.2.1.74	Alanine and aspartate metabolism	34.1 or 35.1	0	1000	0
R_FAOXC18280m	Beta Oxidation of Fatty Acid	(5) M_h2o[m] + (5) M_nad[m] + (5) M_coa[m] + (3) M_fad[m] + M_lneldccoa[m] --> (5) M_h[m] + (5) M_nadh[m] + (5) M_accoa[m] + (3) M_fadh2[m] + M_occoa[m]	(5) Water + (5) Nicotinamide Adenine Dinucleotide + (5) Coenzyme A + (3) Flavin Adenine Dinucleotide Oxidized + (6Z,9Z)-Octadecadienoyl Coenzyme A --> (5) Proton + (5) Nicotinamide Adenine Dinucleotide - Reduced + (5) Acetyl Coenzyme A + (3) Flavin Adenine Dinucleotide Reduced + Octanoyl Coenzyme A (N-C8:0 Coenzyme A)	false		4.2.1.74	Alanine and aspartate metabolism	34.1 or 35.1	0	1000	0
R_FAOXC183803m	Beta Oxidation of Fatty Acid	(5) M_h2o[m] + (5) M_nad[m] + (5) M_coa[m] + (2) M_fad[m] + M_lnlncacoa[m] --> (5) M_h[m] + (5) M_nadh[m] + (5) M_accoa[m] + (2) M_fadh2[m] + M_occoa[m]	(5) Water + (5) Nicotinamide Adenine Dinucleotide + (5) Coenzyme A + (2) Flavin Adenine Dinucleotide Oxidized + Alpha-Linolenoyl Coenzyme A --> (5) Proton + (5) Nicotinamide Adenine Dinucleotide - Reduced + (5) Acetyl Coenzyme A + (2) Flavin Adenine Dinucleotide Reduced + Octanoyl Coenzyme A (N-C8:0 Coenzyme A)	false		4.2.1.74	Alanine and aspartate metabolism	34.1 or 35.1	0	1000	0
R_FAOXC183806m	Beta Oxidation of Fatty Acid	(5) M_h2o[m] + (2) M_o2[m] + (5) M_nad[m] + (5) M_coa[m] + M_lnlncgcoa[m] --> (5) M_h[m] + (5) M_nadh[m] + (5) M_accoa[m] + (2) M_h2o2[m] + M_occoa[m]	(5) Water + (2) Oxygen + (5) Nicotinamide Adenine Dinucleotide + (5) Coenzyme A + Gamma-Linolenoyl Coenzyme A --> (5) Proton + (5) Nicotinamide Adenine Dinucleotide - Reduced + (5) Acetyl Coenzyme A + (2) Hydrogen Peroxide + Octanoyl Coenzyme A (N-C8:0 Coenzyme A)	false		4.2.1.74	Alanine and aspartate metabolism	34.1 or 35.1	0	1000	0
R_FAOXC183806x	Beta Oxidation of Long Chain Fatty Acid	(5) M_nad[x] + (5) M_coa[x] + (2) M_o2[x] + (5) M_h2o[x] + M_lnlncgcoa[x] --> (5) M_h[x] + (5) M_nadh[x] + (5) M_accoa[x] + M_occoa[x] + (2) M_h2o2[x]	(5) Nicotinamide Adenine Dinucleotide + (5) Coenzyme A + (2) Oxygen + (5) Water + Gamma-Linolenoyl Coenzyme A --> (5) Proton + (5) Nicotinamide Adenine Dinucleotide - Reduced + (5) Acetyl Coenzyme A + Octanoyl Coenzyme A (N-C8:0 Coenzyme A) + (2) Hydrogen Peroxide	false		4.2.1.74	Alanine and aspartate metabolism	(3295.1 and 30.1 and 51.2) or (30.1 and 51.2 and 1962.1) or (51.1 and 3295.1 and 30.1) or (51.1 and 30.1 and 1962.1)	0	1000	0
R_FAOXC18480m	Beta Oxidation of Fatty Acid	(5) M_h2o[m] + (5) M_nad[m] + (5) M_coa[m] + M_fad[m] + M_strdnccoa[m] --> (5) M_h[m] + (5) M_nadh[m] + (5) M_accoa[m] + M_fadh2[m] + M_occoa[m]	(5) Water + (5) Nicotinamide Adenine Dinucleotide + (5) Coenzyme A + Flavin Adenine Dinucleotide Oxidized + Stearidonoyl Coenzyme A --> (5) Proton + (5) Nicotinamide Adenine Dinucleotide - Reduced + (5) Acetyl Coenzyme A + Flavin Adenine Dinucleotide Reduced + Octanoyl Coenzyme A (N-C8:0 Coenzyme A)	false		4.2.1.74	Alanine and aspartate metabolism	34.1 or 35.1	0	1000	0
R_FAOXC18480x	Beta Oxidation of Long Chain Fatty Acid	(5) M_nad[x] + (5) M_coa[x] + M_o2[x] + (5) M_h2o[x] + M_strdnccoa[x] --> (5) M_h[x] + (5) M_nadh[x] + (5) M_accoa[x] + M_occoa[x] + M_h2o2[x]	(5) Nicotinamide Adenine Dinucleotide + (5) Coenzyme A + Oxygen + (5) Water + Stearidonoyl Coenzyme A --> (5) Proton + (5) Nicotinamide Adenine Dinucleotide - Reduced + (5) Acetyl Coenzyme A + Octanoyl Coenzyme A (N-C8:0 Coenzyme A) + Hydrogen Peroxide	false		4.2.1.74	Alanine and aspartate metabolism	(51.1 and 3295.1 and 30.1) or (30.1 and 51.2 and 1962.1) or (51.1 and 30.1 and 1962.1) or (3295.1 and 30.1 and 51.2)	0	1000	0
R_FAOXC200180m	Beta Oxidation of Long Chain Fatty Acid	M_h2o[m] + M_nad[m] + M_coa[m] + M_fad[m] + M_arachcoa[m] --> M_h[m] + M_nadh[m] + M_accoa[m] + M_fadh2[m] + M_stcoa[m]	Water + Nicotinamide Adenine Dinucleotide + Coenzyme A + Flavin Adenine Dinucleotide Oxidized + Arachidoyl Coenzyme A --> Proton + Nicotinamide Adenine Dinucleotide - Reduced + Acetyl Coenzyme A + Flavin Adenine Dinucleotide Reduced + Stearoyl Coenzyme A (N-C18:0 Coenzyme A)	false		4.2.1.74	Alanine and aspartate metabolism	35.1 or 34.1	0	1000	0
R_FAOXC200180x	Beta Oxidation of Long Chain Fatty Acid	M_nad[x] + M_coa[x] + M_o2[x] + M_h2o[x] + M_arachcoa[x] --> M_h[x] + M_nadh[x] + M_accoa[x] + M_h2o2[x] + M_stcoa[x]	Nicotinamide Adenine Dinucleotide + Coenzyme A + Oxygen + Water + Arachidoyl Coenzyme A --> Proton + Nicotinamide Adenine Dinucleotide - Reduced + Acetyl Coenzyme A + Hydrogen Peroxide + Stearoyl Coenzyme A (N-C18:0 Coenzyme A)	false		4.2.1.74	Alanine and aspartate metabolism	(3295.1 and 30.1 and 51.2) or (51.1 and 30.1 and 1962.1) or (51.1 and 3295.1 and 30.1) or (30.1 and 51.2 and 1962.1)	0	1000	0
R_FAOXC2031836m	Beta Oxidation of Fatty Acid	M_h2o[m] + M_nad[m] + M_coa[m] + M_fad[m] + M_dlnlcgcoa[m] --> M_h[m] + M_nadh[m] + M_accoa[m] + M_fadh2[m] + M_lnlncgcoa[m]	Water + Nicotinamide Adenine Dinucleotide + Coenzyme A + Flavin Adenine Dinucleotide Oxidized + Dihomo-Gamma-Linolenyl Coenzyme A --> Proton + Nicotinamide Adenine Dinucleotide - Reduced + Acetyl Coenzyme A + Flavin Adenine Dinucleotide Reduced + Gamma-Linolenoyl Coenzyme A	false		4.2.1.74	Alanine and aspartate metabolism	35.1 or 34.1	0	1000	0
R_FAOXC204	Beta Oxidation of Long Chain Fatty Acid	(9) M_h2o[m] + (9) M_nad[m] + (9) M_coa[m] + (5) M_fad[m] + M_arachdcoa[m] --> (9) M_h[m] + (9) M_nadh[m] + (10) M_accoa[m] + (5) M_fadh2[m]	(9) Water + (9) Nicotinamide Adenine Dinucleotide + (9) Coenzyme A + (5) Flavin Adenine Dinucleotide Oxidized + Arachidonoyl Coenzyme A --> (9) Proton + (9) Nicotinamide Adenine Dinucleotide - Reduced + (10) Acetyl Coenzyme A + (5) Flavin Adenine Dinucleotide Reduced	false		1.3.99.3	Alanine and aspartate metabolism	35.1 or 35.1 or 34.1 or 34.1	0	1000	0
R_FAOXC204184m	Beta Oxidation Fatty Acid	M_h2o[m] + M_nad[m] + M_coa[m] + M_fad[m] + M_eicostetcoa[m] --> M_h[m] + M_nadh[m] + M_accoa[m] + M_fadh2[m] + M_strdnccoa[m]	Water + Nicotinamide Adenine Dinucleotide + Coenzyme A + Flavin Adenine Dinucleotide Oxidized + (8Z,11Z,14Z,17Z)-Eicosatetraenoyl Coenzyme A --> Proton + Nicotinamide Adenine Dinucleotide - Reduced + Acetyl Coenzyme A + Flavin Adenine Dinucleotide Reduced + Stearidonoyl Coenzyme A	false		4.2.1.74	Alanine and aspartate metabolism	35.1 or 34.1	0	1000	0
R_FAOXC2051843m	Beta Oxidation of Fatty Acid	M_h2o[m] + M_nad[m] + M_coa[m] + M_tmndnccoa[m] --> M_h[m] + M_nadh[m] + M_accoa[m] + M_strdnccoa[m]	Water + Nicotinamide Adenine Dinucleotide + Coenzyme A + Eicosa-5,8,11,14,17-All-Cis-Pentaenoyl Coenzyme A --> Proton + Nicotinamide Adenine Dinucleotide - Reduced + Acetyl Coenzyme A + Stearidonoyl Coenzyme A	false		4.2.1.74	Alanine and aspartate metabolism	34.1 or 35.1	0	1000	0
R_FAOXC2051843x	Beta Oxidation of Long Chain Fatty Acid	M_nad[x] + M_coa[x] + M_h2o[x] + M_tmndnccoa[x] --> M_h[x] + M_nadh[x] + M_accoa[x] + M_strdnccoa[x]	Nicotinamide Adenine Dinucleotide + Coenzyme A + Water + Eicosa-5,8,11,14,17-All-Cis-Pentaenoyl Coenzyme A --> Proton + Nicotinamide Adenine Dinucleotide - Reduced + Acetyl Coenzyme A + Stearidonoyl Coenzyme A	false		4.2.1.74	Alanine and aspartate metabolism	(30.1 and 51.2 and 1962.1) or (51.1 and 3295.1 and 30.1) or (51.1 and 30.1 and 1962.1) or (3295.1 and 30.1 and 51.2)	0	1000	0
R_FAOXC2242046m	Beta Oxidation of Long Chain Fatty Acid	M_h2o[m] + M_nad[m] + M_coa[m] + M_fad[m] + M_adrncoa[m] --> M_h[m] + M_nadh[m] + M_accoa[m] + M_fadh2[m] + M_arachdcoa[m]	Water + Nicotinamide Adenine Dinucleotide + Coenzyme A + Flavin Adenine Dinucleotide Oxidized + Adrenoyl Coenzyme A --> Proton + Nicotinamide Adenine Dinucleotide - Reduced + Acetyl Coenzyme A + Flavin Adenine Dinucleotide Reduced + Arachidonoyl Coenzyme A	false		4.2.1.74	Alanine and aspartate metabolism	34.1 or 35.1	0	1000	0
R_FAOXC2242046x	Beta Oxidation of Long Chain Fatty Acid	M_nad[x] + M_coa[x] + M_o2[x] + M_h2o[x] + M_adrncoa[x] --> M_h[x] + M_nadh[x] + M_accoa[x] + M_h2o2[x] + M_arachdcoa[x]	Nicotinamide Adenine Dinucleotide + Coenzyme A + Oxygen + Water + Adrenoyl Coenzyme A --> Proton + Nicotinamide Adenine Dinucleotide - Reduced + Acetyl Coenzyme A + Hydrogen Peroxide + Arachidonoyl Coenzyme A	false		4.2.1.74	Alanine and aspartate metabolism	(3295.1 and 30.1 and 51.2) or (51.1 and 30.1 and 1962.1) or (30.1 and 51.2 and 1962.1) or (51.1 and 3295.1 and 30.1)	0	1000	0
R_FAOXC2251836m	Beta Oxidation of Fatty Acid	(2) M_h2o[m] + (2) M_nad[m] + (2) M_coa[m] + M_dcsptn1coa[m] --> (2) M_h[m] + (2) M_nadh[m] + (2) M_accoa[m] + M_lnlncgcoa[m]	(2) Water + (2) Nicotinamide Adenine Dinucleotide + (2) Coenzyme A + (4Z,7Z,10Z,13Z,16Z)-Docosapentaenoyl Coenzyme A --> (2) Proton + (2) Nicotinamide Adenine Dinucleotide - Reduced + (2) Acetyl Coenzyme A + Gamma-Linolenoyl Coenzyme A	false		4.2.1.74	Alanine and aspartate metabolism	34.1 or 35.1	0	1000	0
R_FAOXC2251836x	Beta Oxidation of Long Chain Fatty Acid	(2) M_nad[x] + (2) M_coa[x] + (2) M_h2o[x] + M_dcsptn1coa[x] --> (2) M_h[x] + (2) M_nadh[x] + (2) M_accoa[x] + M_lnlncgcoa[x]	(2) Nicotinamide Adenine Dinucleotide + (2) Coenzyme A + (2) Water + (4Z,7Z,10Z,13Z,16Z)-Docosapentaenoyl Coenzyme A --> (2) Proton + (2) Nicotinamide Adenine Dinucleotide - Reduced + (2) Acetyl Coenzyme A + Gamma-Linolenoyl Coenzyme A	false		4.2.1.74	Alanine and aspartate metabolism	(3295.1 and 30.1 and 51.2) or (51.1 and 30.1 and 1962.1) or (51.1 and 3295.1 and 30.1) or (30.1 and 51.2 and 1962.1)	0	1000	0
R_FAOXC2252053m	Beta Oxidation of Long Chain Fatty Acid	M_h2o[m] + M_o2[m] + M_nad[m] + M_coa[m] + M_dcsptn1coa[m] --> M_h[m] + M_nadh[m] + M_accoa[m] + M_h2o2[m] + M_tmndnccoa[m]	Water + Oxygen + Nicotinamide Adenine Dinucleotide + Coenzyme A + (4Z,7Z,10Z,13Z,16Z)-Docosapentaenoyl Coenzyme A --> Proton + Nicotinamide Adenine Dinucleotide - Reduced + Acetyl Coenzyme A + Hydrogen Peroxide + Eicosa-5,8,11,14,17-All-Cis-Pentaenoyl Coenzyme A	false		4.2.1.74	Alanine and aspartate metabolism	35.1 or 34.1	0	1000	0
R_FAOXC2252053x	Beta Oxidation of Long Chain Fatty Acid	M_nad[x] + M_coa[x] + M_o2[x] + M_h2o[x] + M_dcsptn1coa[x] --> M_h[x] + M_nadh[x] + M_accoa[x] + M_h2o2[x] + M_tmndnccoa[x]	Nicotinamide Adenine Dinucleotide + Coenzyme A + Oxygen + Water + (4Z,7Z,10Z,13Z,16Z)-Docosapentaenoyl Coenzyme A --> Proton + Nicotinamide Adenine Dinucleotide - Reduced + Acetyl Coenzyme A + Hydrogen Peroxide + Eicosa-5,8,11,14,17-All-Cis-Pentaenoyl Coenzyme A	false		4.2.1.74	Alanine and aspartate metabolism	(51.1 and 3295.1 and 30.1) or (30.1 and 51.2 and 1962.1) or (51.1 and 30.1 and 1962.1) or (3295.1 and 30.1 and 51.2)	0	1000	0
R_FAOXC226	Beta Oxidation of Long Chain Fatty Acid	(10) M_h2o[m] + (10) M_nad[m] + (10) M_coa[m] + (4) M_fad[m] + M_c226coa[m] --> (10) M_h[m] + (10) M_nadh[m] + (11) M_accoa[m] + (4) M_fadh2[m]	(10) Water + (10) Nicotinamide Adenine Dinucleotide + (10) Coenzyme A + (4) Flavin Adenine Dinucleotide Oxidized + Cervonyl Coenzyme A --> (10) Proton + (10) Nicotinamide Adenine Dinucleotide - Reduced + (11) Acetyl Coenzyme A + (4) Flavin Adenine Dinucleotide Reduced	false		1.3.99.3	Alanine and aspartate metabolism	35.1 or 34.1	0	1000	0
R_FAOXC226205m	Beta Oxidation of Long Chain Fatty Acid	M_h2o[m] + M_nad[m] + M_coa[m] + M_c226coa[m] --> M_h[m] + M_nadh[m] + M_accoa[m] + M_tmndnccoa[m]	Water + Nicotinamide Adenine Dinucleotide + Coenzyme A + Cervonyl Coenzyme A --> Proton + Nicotinamide Adenine Dinucleotide - Reduced + Acetyl Coenzyme A + Eicosa-5,8,11,14,17-All-Cis-Pentaenoyl Coenzyme A	false		4.2.1.74	Alanine and aspartate metabolism	35.1 or 34.1	0	1000	0
R_FAOXC226205x	Beta Oxidation of Long Chain Fatty Acid	M_nad[x] + M_coa[x] + M_h2o[x] + M_c226coa[x] --> M_h[x] + M_nadh[x] + M_accoa[x] + M_tmndnccoa[x]	Nicotinamide Adenine Dinucleotide + Coenzyme A + Water + Cervonyl Coenzyme A --> Proton + Nicotinamide Adenine Dinucleotide - Reduced + Acetyl Coenzyme A + Eicosa-5,8,11,14,17-All-Cis-Pentaenoyl Coenzyme A	false		4.2.1.74	Alanine and aspartate metabolism	(3295.1 and 30.1 and 51.2) or (51.1 and 3295.1 and 30.1) or (30.1 and 51.2 and 1962.1) or (51.1 and 30.1 and 1962.1)	0	1000	0
R_FAOXC240200x	Beta Oxidation of Long Chain Fatty Acid	(2) M_nad[x] + (2) M_coa[x] + M_ttccoa[x] + (2) M_o2[x] + (2) M_h2o[x] --> (2) M_h[x] + (2) M_nadh[x] + (2) M_accoa[x] + (2) M_h2o2[x] + M_arachcoa[x]	(2) Nicotinamide Adenine Dinucleotide + (2) Coenzyme A + Tetracosanoyl Coenzyme A + (2) Oxygen + (2) Water --> (2) Proton + (2) Nicotinamide Adenine Dinucleotide - Reduced + (2) Acetyl Coenzyme A + (2) Hydrogen Peroxide + Arachidoyl Coenzyme A	false		4.2.1.74	Alanine and aspartate metabolism	(51.1 and 3295.1 and 30.1) or (30.1 and 51.2 and 1962.1) or (51.1 and 30.1 and 1962.1) or (3295.1 and 30.1 and 51.2)	0	1000	0
R_FAOXC241181x	Beta Oxidation of Long Chain Fatty Acid	(3) M_nad[x] + (3) M_coa[x] + (3) M_o2[x] + (3) M_h2o[x] + M_nrvnccoa[x] --> (3) M_h[x] + (3) M_nadh[x] + (3) M_accoa[x] + (3) M_h2o2[x] + M_odecoa[x]	(3) Nicotinamide Adenine Dinucleotide + (3) Coenzyme A + (3) Oxygen + (3) Water + Cis-15-Tetracosenoyl Coenzyme A --> (3) Proton + (3) Nicotinamide Adenine Dinucleotide - Reduced + (3) Acetyl Coenzyme A + (3) Hydrogen Peroxide + Octadecenoyl Coenzyme A (N-C18:1 Coenzyme A)	false		4.2.1.74	Alanine and aspartate metabolism	(3295.1 and 30.1 and 51.2) or (51.1 and 30.1 and 1962.1) or (51.1 and 3295.1 and 30.1) or (30.1 and 51.2 and 1962.1)	0	1000	0
R_FAOXC2442246x	Beta Oxidation of Long Chain Fatty Acid	M_nad[x] + M_coa[x] + M_o2[x] + M_h2o[x] + M_tettet6coa[x] --> M_h[x] + M_nadh[x] + M_accoa[x] + M_h2o2[x] + M_adrncoa[x]	Nicotinamide Adenine Dinucleotide + Coenzyme A + Oxygen + Water + (9Z,12Z,15Z,18Z)-Tetracosatetraenoyl Coenzyme A --> Proton + Nicotinamide Adenine Dinucleotide - Reduced + Acetyl Coenzyme A + Hydrogen Peroxide + Adrenoyl Coenzyme A	false		4.2.1.74	Alanine and aspartate metabolism	(51.1 and 3295.1 and 30.1) or (51.1 and 30.1 and 1962.1) or (30.1 and 51.2 and 1962.1) or (3295.1 and 30.1 and 51.2)	0	1000	0
R_FAOXC2452253x	Beta Oxidation of Long Chain Fatty Acid	M_nad[x] + M_coa[x] + M_o2[x] + M_h2o[x] + M_tetpent3coa[x] --> M_h[x] + M_nadh[x] + M_accoa[x] + M_h2o2[x] + M_clpndcoa[x]	Nicotinamide Adenine Dinucleotide + Coenzyme A + Oxygen + Water + (9Z,12Z,15Z,18Z,21Z)-Tetracosapentaenoyl Coenzyme A --> Proton + Nicotinamide Adenine Dinucleotide - Reduced + Acetyl Coenzyme A + Hydrogen Peroxide + Docosa-7,10,13,16,19-All-Cis-Pentaenoyl Coenzyme A	false		4.2.1.74	Alanine and aspartate metabolism	(3295.1 and 30.1 and 51.2) or (30.1 and 51.2 and 1962.1) or (51.1 and 30.1 and 1962.1) or (51.1 and 3295.1 and 30.1)	0	1000	0
R_FAOXC2452256x	Beta Oxidation of Long Chain Fatty Acid	M_nad[x] + M_coa[x] + M_o2[x] + M_h2o[x] + M_tetpent6coa[x] --> M_h[x] + M_nadh[x] + M_accoa[x] + M_h2o2[x] + M_dcsptn1coa[x]	Nicotinamide Adenine Dinucleotide + Coenzyme A + Oxygen + Water + Tetracosa-6,9,12,15,18-All-Cis-Pentaenoyl Coenzyme A --> Proton + Nicotinamide Adenine Dinucleotide - Reduced + Acetyl Coenzyme A + Hydrogen Peroxide + (4Z,7Z,10Z,13Z,16Z)-Docosapentaenoyl Coenzyme A	false		4.2.1.74	Alanine and aspartate metabolism	(3295.1 and 30.1 and 51.2) or (51.1 and 3295.1 and 30.1) or (30.1 and 51.2 and 1962.1) or (51.1 and 30.1 and 1962.1)	0	1000	0
R_FAOXC246226x	Beta Oxidation of Long Chain Fatty Acid	M_nad[x] + M_coa[x] + M_o2[x] + M_h2o[x] + M_tethex3coa[x] --> M_h[x] + M_nadh[x] + M_accoa[x] + M_h2o2[x] + M_c226coa[x]	Nicotinamide Adenine Dinucleotide + Coenzyme A + Oxygen + Water + Tetracosa-6,9,12,15,18,21-All-Cis-Hexaenoyl Coenzyme A --> Proton + Nicotinamide Adenine Dinucleotide - Reduced + Acetyl Coenzyme A + Hydrogen Peroxide + Cervonyl Coenzyme A	false		4.2.1.74	Alanine and aspartate metabolism	(3295.1 and 30.1 and 51.2) or (51.1 and 3295.1 and 30.1) or (30.1 and 51.2 and 1962.1) or (51.1 and 30.1 and 1962.1)	0	1000	0
R_FAOXC260240x	Beta Oxidation of Long Chain Fatty Acid	M_nad[x] + M_coa[x] + M_o2[x] + M_h2o[x] + M_hexccoa[x] --> M_h[x] + M_nadh[x] + M_accoa[x] + M_ttccoa[x] + M_h2o2[x]	Nicotinamide Adenine Dinucleotide + Coenzyme A + Oxygen + Water + Hexacosanoyl Coenzyme A --> Proton + Nicotinamide Adenine Dinucleotide - Reduced + Acetyl Coenzyme A + Tetracosanoyl Coenzyme A + Hydrogen Peroxide	false		4.2.1.74	Alanine and aspartate metabolism	(3295.1 and 30.1 and 51.2) or (51.1 and 30.1 and 1962.1) or (51.1 and 3295.1 and 30.1) or (30.1 and 51.2 and 1962.1)	0	1000	0
R_FAOXC80	Beta Oxidation of Med/Long Chain Fatty Acid	(3) M_h2o[m] + (3) M_nad[m] + (3) M_coa[m] + (3) M_fad[m] + M_occoa[m] --> (3) M_h[m] + (3) M_nadh[m] + (4) M_accoa[m] + (3) M_fadh2[m]	(3) Water + (3) Nicotinamide Adenine Dinucleotide + (3) Coenzyme A + (3) Flavin Adenine Dinucleotide Oxidized + Octanoyl Coenzyme A (N-C8:0 Coenzyme A) --> (3) Proton + (3) Nicotinamide Adenine Dinucleotide - Reduced + (4) Acetyl Coenzyme A + (3) Flavin Adenine Dinucleotide Reduced	false		1.3.99.3	Alanine and aspartate metabolism	35.1 or 34.1	0	1000	0
R_FAS100COA	Fatty Acyl Coenzyme A Synthase (N-C10:0CoA)	(3) M_h[c] + (2) M_nadph[c] + M_occoa[c] + M_malcoa[c] --> M_h2o[c] + (2) M_nadp[c] + M_co2[c] + M_coa[c] + M_dcacoa[c]	(3) Proton + (2) Nicotinamide Adenine Dinucleotide Phosphate - Reduced + Octanoyl Coenzyme A (N-C8:0 Coenzyme A) + Malonyl Coenzyme A --> Water + (2) Nicotinamide Adenine Dinucleotide Phosphate + Carbon Dioxide + Coenzyme A + Decanoyl Coenzyme A (N-C10:0 Coenzyme A)	false		2.3.1.86	Alanine and aspartate metabolism	2194.1 or (2194.1 and 79071.1 and 60481.1 and 54898.1)	0	1000	0
R_FAS120COA	Fatty-Acyl Coenzyme A Synthase (N-C12:0CoA)	(3) M_h[c] + (2) M_nadph[c] + M_malcoa[c] + M_dcacoa[c] --> M_h2o[c] + (2) M_nadp[c] + M_co2[c] + M_coa[c] + M_ddcacoa[c]	(3) Proton + (2) Nicotinamide Adenine Dinucleotide Phosphate - Reduced + Malonyl Coenzyme A + Decanoyl Coenzyme A (N-C10:0 Coenzyme A) --> Water + (2) Nicotinamide Adenine Dinucleotide Phosphate + Carbon Dioxide + Coenzyme A + Lauroyl Coenzyme A	false		2.3.1.86	Alanine and aspartate metabolism	2194.1 or (2194.1 and 79071.1 and 60481.1 and 54898.1)	0	1000	0
R_FAS140COA	Fatty-Acyl Coenzyme A Synthase (N-C14:0CoA)	(3) M_h[c] + (2) M_nadph[c] + M_malcoa[c] + M_ddcacoa[c] --> M_h2o[c] + (2) M_nadp[c] + M_co2[c] + M_coa[c] + M_tdcoa[c]	(3) Proton + (2) Nicotinamide Adenine Dinucleotide Phosphate - Reduced + Malonyl Coenzyme A + Lauroyl Coenzyme A --> Water + (2) Nicotinamide Adenine Dinucleotide Phosphate + Carbon Dioxide + Coenzyme A + Myristoyl Coenzyme A	false		2.3.1.86	Alanine and aspartate metabolism	2194.1 or (2194.1 and 79071.1 and 60481.1 and 54898.1)	0	1000	0
R_FAS160COA	Fatty-Acyl Coenzyme A Synthase (N-C16:0CoA)	(3) M_h[c] + (2) M_nadph[c] + M_tdcoa[c] + M_malcoa[c] --> M_h2o[c] + (2) M_nadp[c] + M_co2[c] + M_coa[c] + M_pmtcoa[c]	(3) Proton + (2) Nicotinamide Adenine Dinucleotide Phosphate - Reduced + Myristoyl Coenzyme A + Malonyl Coenzyme A --> Water + (2) Nicotinamide Adenine Dinucleotide Phosphate + Carbon Dioxide + Coenzyme A + Palmitoyl Coenzyme A (N-C16:0 Coenzyme A)	false		2.3.1.86	Alanine and aspartate metabolism	2194.1 or (2194.1 and 79071.1 and 60481.1 and 54898.1)	0	1000	0
R_FAS180COA	Fatty-Acyl Coenzyme A Synthase (N-C18:0CoA)	(3) M_h[c] + (2) M_nadph[c] + M_pmtcoa[c] + M_malcoa[c] --> M_h2o[c] + (2) M_nadp[c] + M_co2[c] + M_coa[c] + M_stcoa[c]	(3) Proton + (2) Nicotinamide Adenine Dinucleotide Phosphate - Reduced + Palmitoyl Coenzyme A (N-C16:0 Coenzyme A) + Malonyl Coenzyme A --> Water + (2) Nicotinamide Adenine Dinucleotide Phosphate + Carbon Dioxide + Coenzyme A + Stearoyl Coenzyme A (N-C18:0 Coenzyme A)	false		2.3.1.86	Alanine and aspartate metabolism	2194.1 or (2194.1 and 79071.1 and 60481.1 and 54898.1)	0	1000	0
R_FAS80COA_L	Fatty Acyl Coenzyme A Synthase (N-C8:0CoA), Lumped Reaction	(9) M_h[c] + (6) M_nadph[c] + M_accoa[c] + (3) M_malcoa[c] --> (3) M_h2o[c] + (6) M_nadp[c] + (3) M_co2[c] + (3) M_coa[c] + M_occoa[c]	(9) Proton + (6) Nicotinamide Adenine Dinucleotide Phosphate - Reduced + Acetyl Coenzyme A + (3) Malonyl Coenzyme A --> (3) Water + (6) Nicotinamide Adenine Dinucleotide Phosphate + (3) Carbon Dioxide + (3) Coenzyme A + Octanoyl Coenzyme A (N-C8:0 Coenzyme A)	false		2.3.1.86	Alanine and aspartate metabolism	2194.1	0	1000	0
R_FATP1t	Fatty Acid Electroneutral Transport	M_na1[c] + M_hdca[c] <=> M_na1[e] + M_hdca[e]	Sodium + Hexadecanoate (N-C16:0) <=> Sodium + Hexadecanoate (N-C16:0)	true		4.2.1.74	Alanine and aspartate metabolism	376497.2 or 10999.1 or 376497.1 or 11000.1	-1000	1000	0
R_FATP2t	Fatty Acid Electroneutral Transport	M_na1[c] + M_ocdcea[c] <=> M_na1[e] + M_ocdcea[e]	Sodium + Octadecenoate (N-C18:1) <=> Sodium + Octadecenoate (N-C18:1)	true		4.2.1.74	Alanine and aspartate metabolism	376497.1 or 376497.2	-1000	1000	0
R_FATP3t	Fatty Acid Electroneutral Transport	M_na1[c] + M_ocdca[c] <=> M_na1[e] + M_ocdca[e]	Sodium + Octadecanoate (N-C18:0) <=> Sodium + Octadecanoate (N-C18:0)	true		4.2.1.74	Alanine and aspartate metabolism	376497.1 or 376497.2	-1000	1000	0
R_FBA4	D-Fructose 1-Phosphate D-Glyceraldehyde-3-Phosphate-Lyase	M_xu1p_D[c] --> M_dhap[c] + M_gcald[c]	D-Xylulose 1-Phosphate --> Dihydroxyacetone Phosphate + Glycolaldehyde	false		4.1.2.13	Alanine and aspartate metabolism	226.2 or 229.1 or 226.3 or 230.1 or 226.1	0	1000	0
R_FBP26	Fructose-2, 6-Bisphosphate 2-Phosphatase	M_h2o[c] + M_f26bp[c] --> M_pi[c] + M_f6p[c]	Water + Beta-D-Fructofuranose 2,6-Bisphosphate --> Orthophosphate + D-Fructose 6-Phosphate	false		3.1.3.46	Alanine and aspartate metabolism	2203.1 or 5210.1 or 5207.1 or 5209.1 or 5208.1 or 8789.1	0	1000	0
R_FCLTm	Ferrochelatase, Mitochondrial	M_fe2[m] + M_ppp9[m] --> (2) M_h[m] + M_pheme[m]	Iron (Fe2+) + Protoporphyrin --> (2) Proton + Protoheme	false		4.99.1.1	Alanine and aspartate metabolism	2235.1 or 2235.2	0	1000	0
R_FCOAH	Formyl Coenzyme A Hydrolase	M_h2o[c] + M_formcoa[c] --> M_h[c] + M_coa[c] + M_for[c]	Water + Formyl Coenzyme A --> Proton + Coenzyme A + Formate	false			Alanine and aspartate metabolism		0	1000	0
R_FDH	Formate Dehydrogenase	M_nad[c] + M_for[c] --> M_nadh[c] + M_co2[c]	Nicotinamide Adenine Dinucleotide + Formate --> Nicotinamide Adenine Dinucleotide - Reduced + Carbon Dioxide	false		1.2.1.2	Alanine and aspartate metabolism	10840.1	0	1000	0
R_FE3R2e	Fe3+ Reduction (Ascorbate)	M_ascb_L[e] + (2) M_fe3[e] --> M_h[e] + M_dhdascb[e] + (2) M_fe2[e]	L-Ascorbate + (2) Iron (Fe3+) --> Proton + Dehydroascorbide + (2) Iron (Fe2+)	false			Alanine and aspartate metabolism	79901.1	0	1000	0
R_FK	Fucokinase	M_atp[c] + M_fuc_L[c] --> M_h[c] + M_adp[c] + M_fuc1p_L[c]	Adenosine Triphosphate + L-Fucose --> Proton + Adenosine Diphosphate + L-Fucose 1-Phosphate	false		2.7.1.52	Alanine and aspartate metabolism	197258.1	0	1000	0
R_FOLt2	Folate Transport via Anion Antiport	M_h2o[c] + M_fol[e] <=> M_h2o[e] + M_fol[c]	Water + Folate <=> Water + Folate	true		3.1.3.11	Alanine and aspartate metabolism	6573.1 or 6573.2	-1000	0	0
R_FORMCOAtx	Formyl Coenzyme A Transport	M_formcoa[x] --> M_formcoa[c]	Formyl Coenzyme A --> Formyl Coenzyme A	false		3.1.3.46	Alanine and aspartate metabolism		0	1000	0
R_FORt2m	Transport of Formate, Mitochondrial	M_for[m] <=> M_for[c]	Formate <=> Formate	true		4.99.1.1	Alanine and aspartate metabolism		-1000	0	0
R_FORtr	Transport of Formate, Endoplasmatic Reticulum	M_for[c] <=> M_for[r]	Formate <=> Formate	true			Alanine and aspartate metabolism		-1000	0	0
R_FPGS2	Folylpolyglutamate Synthetase	M_atp[c] + M_glu_L[c] + M_5thf[c] --> M_h[c] + M_adp[c] + M_pi[c] + M_6thf[c]	Adenosine Triphosphate + L-Glutamate + Pentaglutamyl Folate (Thf) --> Proton + Adenosine Diphosphate + Orthophosphate + Hexaglutamyl Folate (Thf)	false		6.3.2.17	Alanine and aspartate metabolism	2356.1	0	1000	0
R_FPGS2m	Folylpolyglutamate Synthetase, Mitochondrial	M_glu_L[m] + M_5thf[m] + M_atp[m] --> M_h[m] + M_6thf[m] + M_adp[m] + M_pi[m]	L-Glutamate + Pentaglutamyl Folate (Thf) + Adenosine Triphosphate --> Proton + Hexaglutamyl Folate (Thf) + Adenosine Diphosphate + Orthophosphate	false		6.3.2.17	Alanine and aspartate metabolism	2356.1	0	1000	0
R_FPGS3	Folylpolyglutamate Synthetase	M_atp[c] + M_glu_L[c] + M_6thf[c] --> M_h[c] + M_adp[c] + M_pi[c] + M_7thf[c]	Adenosine Triphosphate + L-Glutamate + Hexaglutamyl Folate (Thf) --> Proton + Adenosine Diphosphate + Orthophosphate + Heptaglutamyl Folate (Thf)	false		6.3.2.17	Alanine and aspartate metabolism	2356.1	0	1000	0
R_FPGS3m	Folylpolyglutamate Synthetase, Mitochondrial	M_glu_L[m] + M_6thf[m] + M_atp[m] --> M_h[m] + M_7thf[m] + M_adp[m] + M_pi[m]	L-Glutamate + Hexaglutamyl Folate (Thf) + Adenosine Triphosphate --> Proton + Heptaglutamyl Folate (Thf) + Adenosine Diphosphate + Orthophosphate	false		6.3.2.17	Alanine and aspartate metabolism	2356.1	0	1000	0
R_FPGS4	Folylpolyglutamate Synthetase (Dhf)	M_atp[c] + (4) M_glu_L[c] + M_dhf[c] --> (3) M_h2o[c] + M_h[c] + M_adp[c] + M_pi[c] + M_5dhf[c]	Adenosine Triphosphate + (4) L-Glutamate + 7,8-Dihydrofolate --> (3) Water + Proton + Adenosine Diphosphate + Orthophosphate + Pentaglutamyl Folate (Dhf)	false		6.3.2.17	Alanine and aspartate metabolism	2356.1	0	1000	0
R_FPGS4m	Folylpolyglutamate Synthetase (Dhf), Mitochondrial	(4) M_glu_L[m] + M_atp[m] + M_dhf[m] --> (3) M_h2o[m] + M_h[m] + M_adp[m] + M_pi[m] + M_5dhf[m]	(4) L-Glutamate + Adenosine Triphosphate + 7,8-Dihydrofolate --> (3) Water + Proton + Adenosine Diphosphate + Orthophosphate + Pentaglutamyl Folate (Dhf)	false		6.3.2.17	Alanine and aspartate metabolism	2356.1	0	1000	0
R_FPGS5	Folylpolyglutamate Synthetase (Dhf)	M_atp[c] + M_glu_L[c] + M_5dhf[c] --> M_h[c] + M_adp[c] + M_pi[c] + M_6dhf[c]	Adenosine Triphosphate + L-Glutamate + Pentaglutamyl Folate (Dhf) --> Proton + Adenosine Diphosphate + Orthophosphate + Hexaglutamyl Folate (Dhf)	false		6.3.2.17	Alanine and aspartate metabolism	2356.1	0	1000	0
R_FPGS5m	Folylpolyglutamate Synthetase (Dhf), Mitochondrial	M_glu_L[m] + M_atp[m] + M_5dhf[m] --> M_h[m] + M_6dhf[m] + M_adp[m] + M_pi[m]	L-Glutamate + Adenosine Triphosphate + Pentaglutamyl Folate (Dhf) --> Proton + Hexaglutamyl Folate (Dhf) + Adenosine Diphosphate + Orthophosphate	false		6.3.2.17	Alanine and aspartate metabolism	2356.1	0	1000	0
R_FPGS6	Folylpolyglutamate Synthetase (Dhf)	M_atp[c] + M_glu_L[c] + M_6dhf[c] --> M_h[c] + M_adp[c] + M_pi[c] + M_7dhf[c]	Adenosine Triphosphate + L-Glutamate + Hexaglutamyl Folate (Dhf) --> Proton + Adenosine Diphosphate + Orthophosphate + Heptaglutamyl Folate (Dhf)	false		6.3.2.17	Alanine and aspartate metabolism	2356.1	0	1000	0
R_FPGS6m	Folylpolyglutamate Synthetase (Dhf), Mitochondrial	M_glu_L[m] + M_6dhf[m] + M_atp[m] --> M_h[m] + M_7dhf[m] + M_adp[m] + M_pi[m]	L-Glutamate + Hexaglutamyl Folate (Dhf) + Adenosine Triphosphate --> Proton + Heptaglutamyl Folate (Dhf) + Adenosine Diphosphate + Orthophosphate	false		6.3.2.17	Alanine and aspartate metabolism	2356.1	0	1000	0
R_FPGS7m	Folylpolyglutamate Synthetase (10Fthf), Mitochondrial	M_10fthf[m] + (4) M_glu_L[m] + M_atp[m] --> M_10fthf5glu[m] + (3) M_h2o[m] + M_h[m] + M_adp[m] + M_pi[m]	10-Formyltetrahydrofolate + (4) L-Glutamate + Adenosine Triphosphate --> 10-Formyltetrahydrofolate-[Glu](5) + (3) Water + Proton + Adenosine Diphosphate + Orthophosphate	false		6.3.2.17	Alanine and aspartate metabolism	2356.1	0	1000	0
R_FPGS8	Folylpolyglutamate Synthetase (10Fthf)	M_10fthf5glu[c] + M_atp[c] + M_glu_L[c] --> M_10fthf6glu[c] + M_h[c] + M_adp[c] + M_pi[c]	10-Formyltetrahydrofolate-[Glu](5) + Adenosine Triphosphate + L-Glutamate --> 10-Formyltetrahydrofolate-[Glu](6) + Proton + Adenosine Diphosphate + Orthophosphate	false		6.3.2.17	Alanine and aspartate metabolism	2356.1	0	1000	0
R_FPGS8m	Folylpolyglutamate Synthetase (10Fthf), Mitochondrial	M_10fthf5glu[m] + M_glu_L[m] + M_atp[m] --> M_10fthf6glu[m] + M_h[m] + M_adp[m] + M_pi[m]	10-Formyltetrahydrofolate-[Glu](5) + L-Glutamate + Adenosine Triphosphate --> 10-Formyltetrahydrofolate-[Glu](6) + Proton + Adenosine Diphosphate + Orthophosphate	false		6.3.2.17	Alanine and aspartate metabolism	2356.1	0	1000	0
R_FPGS9	Folylpolyglutamate Synthetase (10Fthf)	M_10fthf6glu[c] + M_atp[c] + M_glu_L[c] --> M_10fthf7glu[c] + M_h[c] + M_adp[c] + M_pi[c]	10-Formyltetrahydrofolate-[Glu](6) + Adenosine Triphosphate + L-Glutamate --> 10-Formyltetrahydrofolate-[Glu](7) + Proton + Adenosine Diphosphate + Orthophosphate	false		6.3.2.17	Alanine and aspartate metabolism	2356.1	0	1000	0
R_FPGS9m	Folylpolyglutamate Synthetase (10Fthf), Mitochondrial	M_10fthf6glu[m] + M_glu_L[m] + M_atp[m] --> M_10fthf7glu[m] + M_h[m] + M_adp[m] + M_pi[m]	10-Formyltetrahydrofolate-[Glu](6) + L-Glutamate + Adenosine Triphosphate --> 10-Formyltetrahydrofolate-[Glu](7) + Proton + Adenosine Diphosphate + Orthophosphate	false		6.3.2.17	Alanine and aspartate metabolism	2356.1	0	1000	0
R_FPGSm	Folylpolyglutamate Synthetase, Mitochondrial	(4) M_glu_L[m] + M_atp[m] + M_thf[m] --> (3) M_h2o[m] + M_h[m] + M_5thf[m] + M_adp[m] + M_pi[m]	(4) L-Glutamate + Adenosine Triphosphate + 5,6,7,8-Tetrahydrofolate --> (3) Water + Proton + Pentaglutamyl Folate (Thf) + Adenosine Diphosphate + Orthophosphate	false		6.3.2.17	Alanine and aspartate metabolism	2356.1	0	1000	0
R_FRDPtc	Lipid, Flip-Flop Intracellular Transport	M_frdp[x] --> M_frdp[c]	Farnesyl Diphosphate --> Farnesyl Diphosphate	false		6.3.2.17	Alanine and aspartate metabolism		0	1000	0
R_FRUt1r	Transport of D-Fructose via Uniport	M_fru[e] <=> M_fru[c]	D-Fructose <=> D-Fructose	true		6.3.2.17	Alanine and aspartate metabolism	29988.1 or 6514.1 or 155184.1 or 6518.1 or 66035.1	-1000	1000	0
R_FTHFDH	Formyltetrahydrofolate Dehydrogenase	M_10fthf[c] + M_h2o[c] + M_nadp[c] --> M_h[c] + M_nadph[c] + M_co2[c] + M_thf[c]	10-Formyltetrahydrofolate + Water + Nicotinamide Adenine Dinucleotide Phosphate --> Proton + Nicotinamide Adenine Dinucleotide Phosphate - Reduced + Carbon Dioxide + 5,6,7,8-Tetrahydrofolate	false		1.5.1.6	Alanine and aspartate metabolism	10840.1 or 160428.1	0	1000	0
R_FTHFLm	Formate-Tetrahydrofolate Ligase, Mitochondrial	M_atp[m] + M_for[m] + M_thf[m] --> M_10fthf[m] + M_adp[m] + M_pi[m]	Adenosine Triphosphate + Formate + 5,6,7,8-Tetrahydrofolate --> 10-Formyltetrahydrofolate + Adenosine Diphosphate + Orthophosphate	false		6.3.4.3	Alanine and aspartate metabolism	25902.1 or 4522.1	0	1000	0
R_FUC13GALACGLCGAL14ACGLCGALGLUSIDEte	Blood Group Intracellular Transport	M_fuc13galacglcgal14acglcgalgluside_hs[e] <=> M_fuc13galacglcgal14acglcgalgluside_hs[c]	Iii3Fuc-Nlc6Cer <=> Iii3Fuc-Nlc6Cer	true		6.3.2.17	Alanine and aspartate metabolism		-1000	0	0
R_FUCACNGAL14ACGLCGALGLUSIDEte	Blood Group Intracellular Transport	M_fucacngal14acglcgalgluside_hs[e] <=> M_fucacngal14acglcgalgluside_hs[c]	Iv3-A-Neuac,Iii3-A-Fuc-Nlc4Cer <=> Iv3-A-Neuac,Iii3-A-Fuc-Nlc4Cer	true			Alanine and aspartate metabolism		-1000	0	0
R_FUCASE2e	Alpha-Fucosidase, Extracellular	M_h2o[e] + M_ksi[e] --> M_fuc_L[e] + M_ksi_deg1[e]	Water + Keratan Sulfate I --> L-Fucose + Keratan Sulfate I, Degradation Product 1	false		3.2.1.51	Alanine and aspartate metabolism	2519.1	0	1000	0
R_FUCASE2ly	Alpha-Fucosidase, Lysosomal	M_h2o[l] + M_ksi[l] --> M_fuc_L[l] + M_ksi_deg1[l]	Water + Keratan Sulfate I --> L-Fucose + Keratan Sulfate I, Degradation Product 1	false		3.2.1.51	Alanine and aspartate metabolism	2517.1	0	1000	0
R_FUCASEe	Alpha-Fucosidase, Extracellular	M_h2o[e] + M_s2l2fn2m2masn[e] --> M_fuc_L[e] + M_s2l2n2m2masn[e]	Water + Pa6 --> L-Fucose + De-Fuc Form Of Pa6	false		3.2.1.51	Alanine and aspartate metabolism	2519.1	0	1000	0
R_FUCASEly	Alpha-Fucosidase, Lysosomal	M_h2o[l] + M_s2l2fn2m2masn[l] --> M_fuc_L[l] + M_s2l2n2m2masn[l]	Water + Pa6 --> L-Fucose + De-Fuc Form Of Pa6	false		3.2.1.51	Alanine and aspartate metabolism	2517.1	0	1000	0
R_FUCtly	L-Fucose Efflux from Lysosome	M_fuc_L[l] --> M_fuc_L[c]	L-Fucose --> L-Fucose	false			Alanine and aspartate metabolism		0	1000	0
R_FUMm	Fumarase, Mitochondrial	M_h2o[m] + M_fum[m] <=> M_mal_L[m]	Water + Fumarate <=> (S)-Malate	true		4.2.1.2	Alanine and aspartate metabolism	2271.1	-1000	1000	0
R_FUMSO3tm	Fumarate:Sulfite Antiport, Mitochondrial	M_so3[m] + M_fum[c] <=> M_so3[c] + M_fum[m]	Sulfite + Fumarate <=> Sulfite + Fumarate	true			Alanine and aspartate metabolism	1468.1	-1000	1000	0
R_FUMSO4tm	Fumarate:Sulfate Antiport, Mitochondrial	M_fum[c] + M_so4[m] --> M_fum[m] + M_so4[c]	Fumarate + Sulfate --> Fumarate + Sulfate	false			Alanine and aspartate metabolism	1468.1	0	1000	0
R_FUMtm	Fumarate Transport, Mitochondrial	M_pi[m] + M_fum[c] --> M_pi[c] + M_fum[m]	Orthophosphate + Fumarate --> Orthophosphate + Fumarate	false			Alanine and aspartate metabolism	1468.1	0	1000	0
R_FUMTSULtm	Fumarate:Thiosulfate Antiport, Mitochondrial	M_fum[c] + M_tsul[m] <=> M_fum[m] + M_tsul[c]	Fumarate + Thiosulfate <=> Fumarate + Thiosulfate	true			Alanine and aspartate metabolism	1468.1	-1000	0	0
R_G14T18g	Beta-N-Acetylglucosaminylglycopeptide Beta-1, 4-Galactosyltransferase, Golgi	(2) M_udpgal[g] + M_core4[g] --> (2) M_h[g] + (2) M_udp[g] + M_ksii_core4_pre1[g]	(2) Uridine-5'-Diphosphate-D-Galactose + Core 4 --> (2) Proton + (2) Uridine Diphosphate + Keratan Sulfate Ii Biosynthesis, Precursor 1	false		2.4.1.38	Alanine and aspartate metabolism	8703.1 or 8704.2 or 8704.1 or 2683.1 or 9334.1	0	1000	0
R_G14T19g	Beta-N-Acetylglucosaminylglycopeptide Beta-1, 4-Galactosyltransferase, Golgi	M_udpgal[g] + M_ksii_core4_pre3[g] --> M_h[g] + M_udp[g] + M_ksii_core4_pre4[g]	Uridine-5'-Diphosphate-D-Galactose + Keratan Sulfate Ii Biosynthesis, Precursor 3 --> Proton + Uridine Diphosphate + Keratan Sulfate Ii Biosynthesis, Precursor 4	false		2.4.1.38	Alanine and aspartate metabolism	9334.1 or 8704.1 or 8703.1 or 8704.2 or 2683.1	0	1000	0
R_G14T20g	Beta-N-Acetylglucosaminylglycopeptide Beta-1, 4-Galactosyltransferase, Golgi	M_udpgal[g] + M_ksii_core4_pre6[g] --> M_h[g] + M_udp[g] + M_ksii_core4_pre7[g]	Uridine-5'-Diphosphate-D-Galactose + Keratan Sulfate Ii Biosynthesis, Precursor 6 --> Proton + Uridine Diphosphate + Keratan Sulfate Ii Biosynthesis, Precursor 7	false		2.4.1.38	Alanine and aspartate metabolism	8703.1 or 2683.1 or 8704.2 or 8704.1 or 9334.1	0	1000	0
R_G14T21g	Beta-N-Acetylglucosaminylglycopeptide Beta-1, 4-Galactosyltransferase, Golgi	M_udpgal[g] + M_ksii_core4_pre9[g] --> M_h[g] + M_udp[g] + M_ksii_core4_pre10[g]	Uridine-5'-Diphosphate-D-Galactose + Keratan Sulfate Ii Biosynthesis, Precursor 9 --> Proton + Uridine Diphosphate + Keratan Sulfate Ii Biosynthesis, Precursor 10	false		2.4.1.38	Alanine and aspartate metabolism	8703.1 or 2683.1 or 8704.2 or 8704.1 or 9334.1	0	1000	0
R_G14T2g	Beta-N-Acetylglucosaminylglycopeptide Beta-1, 4-Galactosyltransferase, Golgi	M_udpgal[g] + M_ksii_core2_pre1[g] --> M_h[g] + M_udp[g] + M_ksii_core2_pre2[g]	Uridine-5'-Diphosphate-D-Galactose + Keratan Sulfate Ii Biosynthesis, Precursor 1 --> Proton + Uridine Diphosphate + Keratan Sulfate Ii Biosynthesis, Precursor 2	false		2.4.1.38	Alanine and aspartate metabolism	8703.1 or 2683.1 or 8704.2 or 8704.1 or 9334.1	0	1000	0
R_G14T3g	Beta-N-Acetylglucosaminylglycopeptide Beta-1, 4-Galactosyltransferase, Golgi	M_udpgal[g] + M_ksii_core2_pre3[g] --> M_h[g] + M_udp[g] + M_ksii_core2_pre4[g]	Uridine-5'-Diphosphate-D-Galactose + Keratan Sulfate Ii Biosynthesis, Precursor 3 --> Proton + Uridine Diphosphate + Keratan Sulfate Ii Biosynthesis, Precursor 4	false		2.4.1.38	Alanine and aspartate metabolism	8703.1 or 2683.1 or 8704.2 or 8704.1 or 9334.1	0	1000	0
R_G14T4g	Beta-N-Acetylglucosaminylglycopeptide Beta-1, 4-Galactosyltransferase, Golgi	M_udpgal[g] + M_ksii_core2_pre6[g] --> M_h[g] + M_udp[g] + M_ksii_core2_pre7[g]	Uridine-5'-Diphosphate-D-Galactose + Keratan Sulfate Ii Biosynthesis, Precursor 6 --> Proton + Uridine Diphosphate + Keratan Sulfate Ii Biosynthesis, Precursor 7	false		2.4.1.38	Alanine and aspartate metabolism	8703.1 or 2683.1 or 8704.2 or 8704.1 or 9334.1	0	1000	0
R_G14T5g	Beta-N-Acetylglucosaminylglycopeptide Beta-1, 4-Galactosyltransferase, Golgi	M_udpgal[g] + M_ksii_core2_pre9[g] --> M_h[g] + M_udp[g] + M_ksii_core2_pre10[g]	Uridine-5'-Diphosphate-D-Galactose + Keratan Sulfate Ii Biosynthesis, Precursor 9 --> Proton + Uridine Diphosphate + Keratan Sulfate Ii Biosynthesis, Precursor 10	false		2.4.1.38	Alanine and aspartate metabolism	9334.1 or 2683.1 or 8704.2 or 8704.1 or 8703.1	0	1000	0
R_G5SADrm	L-Glutamate 5-Semialdehyde Dehydratase, Reversible, Mitochondrial	M_glu5sa[m] --> M_h2o[m] + M_h[m] + M_1pyr5c[m]	L-Glutamate 5-Semialdehyde --> Water + Proton + 1-Pyrroline-5-Carboxylate	false		2.4.1.38	Alanine and aspartate metabolism		0	1000	0
R_G6PDH1rer	Glucose-6-Phosphate Dehydrogenase, Endoplasmic Reticulum	M_nad[r] + M_g6p[r] <=> M_h[r] + M_nadh[r] + M_6pgl[r]	Nicotinamide Adenine Dinucleotide + D-Glucose 6-Phosphate <=> Proton + Nicotinamide Adenine Dinucleotide - Reduced + 6-Phospho-D-Glucono-1,5-Lactone	true		1.1.1.47	Alanine and aspartate metabolism	9563.1	-1000	1000	0
R_G6PDH2rer	Glucose 6-Phosphate Dehydrogenase, Endoplasmic Reticulum	M_nadp[r] + M_g6p[r] <=> M_h[r] + M_nadph[r] + M_6pgl[r]	Nicotinamide Adenine Dinucleotide Phosphate + D-Glucose 6-Phosphate <=> Proton + Nicotinamide Adenine Dinucleotide Phosphate - Reduced + 6-Phospho-D-Glucono-1,5-Lactone	true		1.1.1.47	Alanine and aspartate metabolism	9563.1 or 2539.1	-1000	1000	0
R_G6PPer	Glucose-6-Phosphate Phosphatase, Edoplasmic Reticular	M_h2o[r] + M_g6p[r] --> M_glc_D[r] + M_pi[r]	Water + D-Glucose 6-Phosphate --> D-Glucose + Orthophosphate	false		3.1.3.9	Alanine and aspartate metabolism	57818.1 or 2538.1 or 92579.1	0	1000	0
R_G6Pter	Glucose 6-Phosphate Endoplasmic Reticular Transport via Diffusion	M_g6p[c] <=> M_g6p[r]	D-Glucose 6-Phosphate <=> D-Glucose 6-Phosphate	true		2.7.7.24	Alanine and aspartate metabolism	2542.1	-1000	1000	0
R_GACMTRc	Guanidinoacetate N-Methyltransferase, Cytosolic	M_amet[c] + M_gudac[c] <=> M_h[c] + M_ahcys[c] + M_creat[c]	S-Adenosyl-L-Methionine + Guanidinoacetic Acid <=> Proton + S-Adenosyl-L-Homocysteine + Creatine	true		2.1.1.2	Alanine and aspartate metabolism	2593.1 or 2593.2	-1000	1000	0
R_GACPAILter	Glucosaminyl-Acylphosphatidylinositol Flippase, Endoplasmatic Reticulum	M_gacpail_hs[c] --> M_gacpail_hs[r]	Glucosaminyl-Acylphosphatidylinositol --> Glucosaminyl-Acylphosphatidylinositol	false		1.1.1.94	Alanine and aspartate metabolism		0	1000	0
R_GAL3ST11	Galactosylceramide Sulfotransferase	M_paps[g] + M_galside_hs[g] --> M_h[g] + M_pap[g] + M_sgalside_hs[g]	3'-Phosphoadenylyl Sulfate + D-Galactosyl-N-Acylsphingosine --> Proton + Adenosine 3,5-Bismonophosphate + Sulfatide Galactocerebroside	false		2.8.2.11	Alanine and aspartate metabolism	9514.1	0	1000	0
R_GALASE10ly	Beta-Galactosidase, Lysosomal	M_h2o[l] + M_ksi_deg26[l] --> M_gal[l] + M_ksi_deg27[l]	Water + Keratan Sulfate I, Degradation Product 26 --> D-Galactose + Keratan Sulfate I, Degradation Product 27	false		3.2.1.23	Alanine and aspartate metabolism	(5476.1 and 2720.1 and 2588.1 and 4758.1) or (5476.1 and 2720.1)	0	1000	0
R_GALASE11ly	Beta-Galactosidase, Lysosomal	M_h2o[l] + M_ksi_deg29[l] --> M_gal[l] + M_ksi_deg30[l]	Water + Keratan Sulfate I, Degradation Product 29 --> D-Galactose + Keratan Sulfate I, Degradation Product 30	false		3.2.1.23	Alanine and aspartate metabolism	(5476.1 and 2720.1 and 2588.1 and 4758.1) or (5476.1 and 2720.1)	0	1000	0
R_GALASE12ly	Beta-Galactosidase, Lysosomal	M_h2o[l] + M_ksi_deg32[l] --> M_gal[l] + M_ksi_deg33[l]	Water + Keratan Sulfate I, Degradation Product 32 --> D-Galactose + Keratan Sulfate I, Degradation Product 33	false		3.2.1.23	Alanine and aspartate metabolism	(5476.1 and 2720.1 and 2588.1 and 4758.1) or (5476.1 and 2720.1)	0	1000	0
R_GALASE13ly	Beta-Galactosidase, Lysosomal	M_h2o[l] + M_ksi_deg35[l] --> M_gal[l] + M_ksi_deg36[l]	Water + Keratan Sulfate I, Degradation Product 35 --> D-Galactose + Keratan Sulfate I, Degradation Product 36	false		3.2.1.23	Alanine and aspartate metabolism	(5476.1 and 2720.1 and 2588.1 and 4758.1) or (5476.1 and 2720.1)	0	1000	0
R_GALASE14ly	Beta-Galactosidase, Lysosomal	M_h2o[l] + M_ksi_deg38[l] --> M_gal[l] + M_ksi_deg39[l]	Water + Keratan Sulfate I, Degradation Product 38 --> D-Galactose + Keratan Sulfate I, Degradation Product 39	false		3.2.1.23	Alanine and aspartate metabolism	(5476.1 and 2720.1 and 2588.1 and 4758.1) or (5476.1 and 2720.1)	0	1000	0
R_GALASE15ly	Beta-Galactosidase, Lysosomal	M_h2o[l] + M_ksi_deg40[l] --> M_gal[l] + M_ksi_deg41[l]	Water + Keratan Sulfate I, Degradation Product 40 --> D-Galactose + Keratan Sulfate I, Degradation Product 41	false		3.2.1.23	Alanine and aspartate metabolism	(5476.1 and 2720.1 and 2588.1 and 4758.1) or (5476.1 and 2720.1)	0	1000	0
R_GALASE16ly	Beta-Galactosidase, Lysosomal	(2) M_h2o[l] + M_ksii_core2_deg2[l] --> (2) M_gal[l] + M_ksii_core2_deg3[l]	(2) Water + Keratan Sulfate Ii (Core 2-Linked), Degradation Product 2 --> (2) D-Galactose + Keratan Sulfate Ii (Core 2-Linked), Degradation Product 3	false		3.2.1.23	Alanine and aspartate metabolism	(5476.1 and 2720.1 and 2588.1 and 4758.1) or (5476.1 and 2720.1)	0	1000	0
R_GALASE17ly	Beta-Galactosidase, Lysosomal	M_h2o[l] + M_ksii_core2_deg5[l] --> M_gal[l] + M_ksii_core2_deg6[l]	Water + Keratan Sulfate Ii (Core 2-Linked), Degradation Product 5 --> D-Galactose + Keratan Sulfate Ii (Core 2-Linked), Degradation Product 6	false		3.2.1.23	Alanine and aspartate metabolism	(5476.1 and 2720.1 and 2588.1 and 4758.1) or (5476.1 and 2720.1)	0	1000	0
R_GALASE18ly	Beta-Galactosidase, Lysosomal	M_h2o[l] + M_ksii_core2_deg8[l] --> M_gal[l] + M_ksii_core2_deg9[l]	Water + Keratan Sulfate Ii (Core 2-Linked), Degradation Product 8 --> D-Galactose + Keratan Sulfate Ii (Core 2-Linked), Degradation Product 9	false		3.2.1.23	Alanine and aspartate metabolism	(5476.1 and 2720.1 and 2588.1 and 4758.1) or (5476.1 and 2720.1)	0	1000	0
R_GALASE19ly	Beta-Galactosidase, Lysosomal	M_h2o[l] + M_f1a[l] --> M_gal[l] + M_core6[l]	Water + F1Alpha --> D-Galactose + Core 6	false		3.2.1.18	Alanine and aspartate metabolism	(5476.1 and 2720.1 and 2588.1 and 4758.1) or (5476.1 and 2720.1)	0	1000	0
R_GALASE20ly	Beta-Galactosidase, Lysosomal	(2) M_h2o[l] + M_ksii_core4_deg2[l] --> (2) M_gal[l] + M_ksii_core4_deg3[l]	(2) Water + Keratan Sulfate Ii (Core 4-Linked), Degradation Product 2 --> (2) D-Galactose + Keratan Sulfate Ii (Core 4-Linked), Degradation Product 3	false		3.2.1.23	Alanine and aspartate metabolism	(5476.1 and 2720.1 and 2588.1 and 4758.1) or (5476.1 and 2720.1)	0	1000	0
R_GALASE3ly	Beta-Galactosidase, Lysosomal	(2) M_h2o[l] + M_ksi_deg5[l] --> (2) M_gal[l] + M_ksi_deg6[l]	(2) Water + Keratan Sulfate I, Degradation Product 5 --> (2) D-Galactose + Keratan Sulfate I, Degradation Product 6	false		3.2.1.23	Alanine and aspartate metabolism	(5476.1 and 2720.1 and 2588.1 and 4758.1) or (5476.1 and 2720.1)	0	1000	0
R_GALASE4ly	Beta-Galactosidase, Lysosomal	M_h2o[l] + M_ksi_deg8[l] --> M_gal[l] + M_ksi_deg9[l]	Water + Keratan Sulfate I, Degradation Product 8 --> D-Galactose + Keratan Sulfate I, Degradation Product 9	false		3.2.1.23	Alanine and aspartate metabolism	(5476.1 and 2720.1 and 2588.1 and 4758.1) or (5476.1 and 2720.1)	0	1000	0
R_GALASE5ly	Beta-Galactosidase, Lysosomal	M_h2o[l] + M_ksi_deg11[l] --> M_gal[l] + M_ksi_deg12[l]	Water + Keratan Sulfate I, Degradation Product 11 --> D-Galactose + Keratan Sulfate I, Degradation Product 12	false		3.2.1.23	Alanine and aspartate metabolism	(5476.1 and 2720.1 and 2588.1 and 4758.1) or (5476.1 and 2720.1)	0	1000	0
R_GALASE6ly	Beta-Galactosidase, Lysosomal	M_h2o[l] + M_ksi_deg14[l] --> M_gal[l] + M_ksi_deg15[l]	Water + Keratan Sulfate I, Degradation Product 14 --> D-Galactose + Keratan Sulfate I, Degradation Product 15	false		3.2.1.23	Alanine and aspartate metabolism	(5476.1 and 2720.1 and 2588.1 and 4758.1) or (5476.1 and 2720.1)	0	1000	0
R_GALASE7ly	Beta-Galactosidase, Lysosomal	M_h2o[l] + M_ksi_deg17[l] --> M_gal[l] + M_ksi_deg18[l]	Water + Keratan Sulfate I, Degradation Product 17 --> D-Galactose + Keratan Sulfate I, Degradation Product 18	false		3.2.1.23	Alanine and aspartate metabolism	(5476.1 and 2720.1 and 2588.1 and 4758.1) or (5476.1 and 2720.1)	0	1000	0
R_GALASE8ly	Beta-Galactosidase, Lysosomal	M_h2o[l] + M_ksi_deg20[l] --> M_gal[l] + M_ksi_deg21[l]	Water + Keratan Sulfate I, Degradation Product 20 --> D-Galactose + Keratan Sulfate I, Degradation Product 21	false		3.2.1.23	Alanine and aspartate metabolism	(5476.1 and 2720.1 and 2588.1 and 4758.1) or (5476.1 and 2720.1)	0	1000	0
R_GALASE9ly	Beta-Galactosidase, Lysosomal	M_h2o[l] + M_ksi_deg23[l] --> M_gal[l] + M_ksi_deg24[l]	Water + Keratan Sulfate I, Degradation Product 23 --> D-Galactose + Keratan Sulfate I, Degradation Product 24	false		3.2.1.23	Alanine and aspartate metabolism	(5476.1 and 2720.1 and 2588.1 and 4758.1) or (5476.1 and 2720.1)	0	1000	0
R_GALGLUSIDEtg	Transport of Galactosyl Glucosyl Ceramide	M_galgluside_hs[c] --> M_galgluside_hs[g]	Galactosyl Glucosyl Ceramide --> Galactosyl Glucosyl Ceramide	false		3.2.1.23	Alanine and aspartate metabolism		0	1000	0
R_GALGLUSIDEtl	Transport of Galactosyl Glucosyl Ceramide	M_galgluside_hs[c] <=> M_galgluside_hs[l]	Galactosyl Glucosyl Ceramide <=> Galactosyl Glucosyl Ceramide	true		3.2.1.23	Alanine and aspartate metabolism		-1000	0	0
R_GALGT1	Beta-1, 4 N-Acetylgalactosaminyltransferase	M_galgluside_hs[g] + M_udpacgal[g] --> M_h[g] + M_udp[g] + M_ga2_hs[g]	Galactosyl Glucosyl Ceramide + Uridine-5'-Diphosphate-N-Acetyl-D-Galactosamine --> Proton + Uridine Diphosphate + Gibberellin A2	false		2.4.1.92	Alanine and aspartate metabolism	2583.1	0	1000	0
R_GALGT3	Beta-1, 4 N-Acetylgalactosaminyltransferase	M_udpacgal[g] + M_gd3_hs[g] --> M_h[g] + M_udp[g] + M_gd2_hs[g]	Uridine-5'-Diphosphate-N-Acetyl-D-Galactosamine + Gd3 --> Proton + Uridine Diphosphate + GalNac-Beta1->4(Neuac-Alpha2->8Neuac2->3)Gal-Beta1->4Glc-Beta1->1'Cer	false		2.4.1.92	Alanine and aspartate metabolism	2583.1	0	1000	0
R_GALGT4	Beta-1, 4 N-Acetylgalactosaminyltransferase	M_udpacgal[g] + M_gt3_hs[g] --> M_h[g] + M_udp[g] + M_gt2_hs[g]	Uridine-5'-Diphosphate-N-Acetyl-D-Galactosamine + Gt3 --> Proton + Uridine Diphosphate + Gt2	false		2.4.1.92	Alanine and aspartate metabolism	2583.1	0	1000	0
R_GALNACT1g	UDPgal-Chondroitin Acetylgalactosaminyltransferase I, Golgi	M_udpacgal[g] + M_cs_hs_linkage[g] --> M_h[g] + M_udp[g] + M_cs_pre[g]	Uridine-5'-Diphosphate-N-Acetyl-D-Galactosamine + Chondroitin Sulfate/Heparan Sulfate Linkage Region (Glca-(Gal)2-Xyl-L-Ser (Protein)) --> Proton + Uridine Diphosphate + Chondroitin Sulfate Precursor (GalNac-Glca-(Gal)2-Xyl-L-Ser (Protein))	false		2.4.1.174	Alanine and aspartate metabolism	55790.1 or 55454.1	0	1000	0
R_GALNACT2g	Uridine Diphosphoacetylgalactosamine-Chondroitin Acetylgalactosaminyltransferase Ii, Golgi	M_uacgam[g] + M_cs_a_b_pre2[g] --> M_h[g] + M_udp[g] + M_cs_a_b_pre3[g]	Uridine-5'-Diphosphate-N-Acetyl-Alpha-D-Glucosamine + Chondroitin Sulfate A (GalNac4S-Glca) And B (Idoa2S-GalNac4S), Precursor 2 --> Proton + Uridine Diphosphate + Chondroitin Sulfate A (GalNac4S-Glca) And B (Idoa2S-GalNac4S), Precursor 3	false		2.4.1.175	Alanine and aspartate metabolism	(79586.1 and 22856.1) or 337876.1 or 55454.1 or 55790.1	0	1000	0
R_GALNACT3g	Uridine Diphosphoacetylgalactosamine-Chondroitin Acetylgalactosaminyltransferase Ii, Golgi	M_uacgam[g] + M_cs_c_pre2[g] --> M_h[g] + M_udp[g] + M_cs_c_pre3[g]	Uridine-5'-Diphosphate-N-Acetyl-Alpha-D-Glucosamine + Chondroitin Sulfate C (GalNac6S-Glca), Precursor 2 --> Proton + Uridine Diphosphate + Chondroitin Sulfate C (GalNac6S-Glca), Precursor 3	false		2.4.1.175	Alanine and aspartate metabolism	(79586.1 and 22856.1) or 337876.1 or 55454.1 or 55790.1	0	1000	0
R_GALNACT4g	Uridine Diphosphoacetylgalactosamine-Chondroitin Acetylgalactosaminyltransferase Ii, Golgi	M_uacgam[g] + M_cs_d_pre3[g] --> M_h[g] + M_udp[g] + M_cs_d_pre4[g]	Uridine-5'-Diphosphate-N-Acetyl-Alpha-D-Glucosamine + Chondroitin Sulfate D (GlcNac6S-Glca2S), Precursor 3 --> Proton + Uridine Diphosphate + Chondroitin Sulfate D (GlcNac6S-Glca2S), Precursor 4	false		2.4.1.175	Alanine and aspartate metabolism	(79586.1 and 22856.1) or 337876.1 or 55454.1 or 55790.1	0	1000	0
R_GALNACT5g	Uridine Diphosphoacetylgalactosamine-Chondroitin Acetylgalactosaminyltransferase Ii, Golgi	M_uacgam[g] + M_cs_e_pre3[g] --> M_h[g] + M_udp[g] + M_cs_e_pre4[g]	Uridine-5'-Diphosphate-N-Acetyl-Alpha-D-Glucosamine + Chondroitin Sulfate E (GalNac4,6Dis-Glca), Precursor 3 --> Proton + Uridine Diphosphate + Chondroitin Sulfate E (GalNac4,6Dis-Glca), Precursor 4	false		2.4.1.175	Alanine and aspartate metabolism	(79586.1 and 22856.1) or 337876.1 or 55454.1 or 55790.1	0	1000	0
R_GALNTg	Galnac Transferase, Golgi Apparatus	M_udpacgal[g] + M_Ser_Thr[g] --> M_h[g] + M_udp[g] + M_Tn_antigen[g]	Uridine-5'-Diphosphate-N-Acetyl-D-Galactosamine + Protein-Linked Serine Or Threonine Residue (O-Glycosylation Site) --> Proton + Uridine Diphosphate + Tn Antigen	false		2.4.1.41	Alanine and aspartate metabolism	26290.1 or 79695.1 or 2589.1 or 50614.1 or 8693.1 or 55568.2 or 114805.1 or 11226.1 or 117248.1 or 11227.1 or 55568.1 or 2590.1 or 51809.1 or 26290.1 or 79623.1 or 63917.1 or 2591.1	0	1000	0
R_GALOR	D-Galactose:NADP+ 1-Oxidoreductase	M_h[c] + M_nadph[c] + M_gal[c] <=> M_nadp[c] + M_galt[c]	Proton + Nicotinamide Adenine Dinucleotide Phosphate - Reduced + D-Galactose <=> Nicotinamide Adenine Dinucleotide Phosphate + Galactitol	true		1.1.1.21	Alanine and aspartate metabolism	231.1 or 10327.2 or 10327.1	-1000	1000	0
R_GALSIDEtg	Galactocerebroside Intracellular Transport	M_galside_hs[c] --> M_galside_hs[g]	D-Galactosyl-N-Acylsphingosine --> D-Galactosyl-N-Acylsphingosine	false			Alanine and aspartate metabolism		0	1000	0
R_GALSIDEtl	Galactocerebroside Intracellular Transport	M_galside_hs[c] <=> M_galside_hs[l]	D-Galactosyl-N-Acylsphingosine <=> D-Galactosyl-N-Acylsphingosine	true		2.4.1.92	Alanine and aspartate metabolism		-1000	0	0
R_GALt1r	Galactose Transport (Uniport)	M_gal[e] <=> M_gal[c]	D-Galactose <=> D-Galactose	true		2.4.1.92	Alanine and aspartate metabolism	29988.1 or 6513.1 or 6515.1 or 6514.1 or 81031.1	-1000	1000	0
R_GALT2g	UDP-D-Galactose:Galactosylxylose Galactosyltransferase, Golgi Apparatus	M_udpgal[g] + M_lxser[g] --> M_h[g] + M_udp[g] + M_l2xser[g]	Uridine-5'-Diphosphate-D-Galactose + Gal-Xyl-L-Ser (Protein) --> Proton + Uridine Diphosphate + (Gal)2-Xyl-L-Ser (Protein)	false		2.4.1.134	Alanine and aspartate metabolism	126792.1	0	1000	0
R_GALTg	UDP-D-Galactose:D-Xylose Galactosyltransferase, Golgi Apparatus	M_udpgal[g] + M_xser[g] --> M_h[g] + M_udp[g] + M_lxser[g]	Uridine-5'-Diphosphate-D-Galactose + Xyl-L-Ser (Protein) --> Proton + Uridine Diphosphate + Gal-Xyl-L-Ser (Protein)	false		2.4.1.133	Alanine and aspartate metabolism	11285.1	0	1000	0
R_GALtly	Galactose Efflux from Lysosome	M_gal[l] --> M_gal[c]	D-Galactose --> D-Galactose	false		2.4.1.175	Alanine and aspartate metabolism		0	1000	0
R_GAMt1r	Glucosamine Transport (Uniport)	M_gam[e] --> M_gam[c]	D-Glucosamine --> D-Glucosamine	false		2.4.1.175	Alanine and aspartate metabolism	6513.1 or 6517.1 or 6514.1	0	1000	0
R_GAO1	Ganglioside O-Acetylation	M_accoa[c] + M_gd3_hs[c] --> M_coa[c] + M_oagd3_hs[c]	Acetyl Coenzyme A + Gd3 --> Coenzyme A + 9-O-Acetylated Gd3	false		2.4.1.41	Alanine and aspartate metabolism	9197.1	0	1000	0
R_GAO1g	Ganglioside O-Acetylation	M_accoa[g] + M_gd3_hs[g] --> M_coa[g] + M_oagd3_hs[g]	Acetyl Coenzyme A + Gd3 --> Coenzyme A + 9-O-Acetylated Gd3	false		1.1.1.21	Alanine and aspartate metabolism	9197.1	0	1000	0
R_GAO2g	Ganglioside O-Acetylation	M_accoa[g] + M_gt3_hs[g] --> M_coa[g] + M_oagt3_hs[g]	Acetyl Coenzyme A + Gt3 --> Coenzyme A + 9-O-Acetylated Gt3	false			Alanine and aspartate metabolism	9197.1	0	1000	0
R_GARFT	Phosphoribosylglycinamide Formyltransferase	M_10fthf[c] + M_gar[c] --> M_h[c] + M_thf[c] + M_fgam[c]	10-Formyltetrahydrofolate + N1-(5-Phospho-D-Ribosyl)Glycinamide --> Proton + 5,6,7,8-Tetrahydrofolate + N2-Formyl-N1-(5-Phospho-D-Ribosyl)Glycinamide	false		2.1.2.2	Alanine and aspartate metabolism	2618.1 or 2618.2	0	1000	0
R_GASNASE2ly	Glycosylasparaginase, Lysosomal	M_h2o[l] + M_n2m2nmasn[l] --> M_Asn_X_Ser_Thr[l] + M_n2m2nm[l]	Water + N-Acetyl-Beta-D-Glucosaminyl-1,2-Alpha-D-Mannosyl-1,3-(N-Acetyl-Beta-D-Glucosaminyl-1,2-Alpha-D-Mannosyl-1,6)-(N-Acetyl-Beta-D-Glucosaminyl-1,4)-Beta-D-Mannosyl-1,4-N-Acetyl-Beta-D-Glucosaminyl-R --> Protein Asparagine + N2M2Nmasn (W/O Peptide Linkage)	false		3.5.1.26	Alanine and aspartate metabolism	175.1	0	1000	0
R_GASNASE3ly	Glycosylasparaginase, Lysosomal	M_h2o[l] + M_ksi_deg1[l] --> M_Asn_X_Ser_Thr[l] + M_ksi_deg2[l]	Water + Keratan Sulfate I, Degradation Product 1 --> Protein Asparagine + Keratan Sulfate I, Degradation Product 2	false		3.5.1.26	Alanine and aspartate metabolism	175.1	0	1000	0
R_GASNASEly	Glycosylasparaginase, Lysosomal	M_h2o[l] + M_s2l2n2m2masn[l] --> M_Asn_X_Ser_Thr[l] + M_s2l2n2m2m[l]	Water + De-Fuc Form Of Pa6 --> Protein Asparagine + De-Fuc Form Of Pa6 (Wo Peptide Linkage)	false		3.5.1.26	Alanine and aspartate metabolism	175.1	0	1000	0
R_GBA	Glucosylceramidase	M_h2o[c] + M_gluside_hs[c] --> M_glc_D[c] + M_crm_hs[c]	Water + D-Glucosyl-N-Acylsphingosine --> D-Glucose + N-Acylsphingosine	false		3.2.1.45	Alanine and aspartate metabolism	2629.2 or 2629.3 or 2629.4 or 2629.5 or 2629.1	0	1000	0
R_GBAl	Glucosylceramidase	M_h2o[l] + M_gluside_hs[l] --> M_crm_hs[l] + M_glc_D[l]	Water + D-Glucosyl-N-Acylsphingosine --> N-Acylsphingosine + D-Glucose	false		3.2.1.45	Alanine and aspartate metabolism	2629.4 or 2629.1 or 2629.3 or 2629.2 or 2629.5	0	1000	0
R_GBGT1	Globoside Alpha-1, 3-N-Acetylgalactosaminyltransferase 1	M_udpacgal[g] + M_gbside_hs[g] --> M_h[g] + M_udp[g] + M_acgagbside_hs[g]	Uridine-5'-Diphosphate-N-Acetyl-D-Galactosamine + Globoside --> Proton + Uridine Diphosphate + Alpha-GalNac-Globoside	false		2.4.1.88	Alanine and aspartate metabolism	26301.1	0	1000	0
R_GBSIDEte	Globoside Transport	M_gbside_hs[c] <=> M_gbside_hs[e]	Globoside <=> Globoside	true		3.2.1.3	Alanine and aspartate metabolism		-1000	0	0
R_GBSIDEtl	Globoside Intracellular Transport	M_gbside_hs[c] <=> M_gbside_hs[l]	Globoside <=> Globoside	true			Alanine and aspartate metabolism		-1000	1000	0
R_GCALDDm	Glycolaldehyde Dehydrogenase, Mitochondrial	M_h2o[m] + M_nad[m] + M_gcald[m] --> (2) M_h[m] + M_nadh[m] + M_glyclt[m]	Water + Nicotinamide Adenine Dinucleotide + Glycolaldehyde --> (2) Proton + Nicotinamide Adenine Dinucleotide - Reduced + Glycolate	false		1.2.1.3	Alanine and aspartate metabolism	4329.1 or 7915.1 or 8659.1 or 5832.1 or 217.1 or 7915.2 or 219.1 or 8659.2	0	1000	0
R_GCC2cm	Glycine-Cleavage Complex (Lipoamide), Mitochondrial	M_nad[m] + M_dhlam[m] --> M_h[m] + M_nadh[m] + M_lpam[m]	Nicotinamide Adenine Dinucleotide + Dihydrolipoamide --> Proton + Nicotinamide Adenine Dinucleotide - Reduced + Lipoamide	false		2.1.2.10	Alanine and aspartate metabolism	275.1 and 1738.1 and 2731.1 and 2653.1	0	1000	0
R_GCHOLAte	Bile Acid Intracellular Transport	M_gchola[e] --> M_gchola[c]	Glycocholate --> Glycocholate	false		2.4.1.88	Alanine and aspartate metabolism		0	1000	0
R_GFUCS	GDP-L-Fucose Synthase	M_h[c] + M_nadph[c] + M_gdpddman[c] --> M_nadp[c] + M_gdpfuc[c]	Proton + Nicotinamide Adenine Dinucleotide Phosphate - Reduced + Guanosine-5'-Diphosphate-4-Dehydro-6-Deoxy-Alpha-D-Mannose --> Nicotinamide Adenine Dinucleotide Phosphate + Guanosine-5'-Diphosphate-L-Fucose	false		1.1.1.271	Alanine and aspartate metabolism	7264.1	0	1000	0
R_GGH_10FTHF5GLUl	Gamma-Glutamyl Hydrolase (10Fthf5Glu), Lysosomal	M_10fthf5glu[l] + (4) M_h2o[l] --> M_10fthf[l] + (4) M_glu_L[l]	10-Formyltetrahydrofolate-[Glu](5) + (4) Water --> 10-Formyltetrahydrofolate + (4) L-Glutamate	false			Alanine and aspartate metabolism	8836.1	0	1000	0
R_GGH_10FTHF6GLUl	Gamma-Glutamyl Hydrolase (10Fthf6Glu), Lysosomal	M_10fthf6glu[l] + M_h2o[l] --> M_10fthf5glu[l] + M_glu_L[l]	10-Formyltetrahydrofolate-[Glu](6) + Water --> 10-Formyltetrahydrofolate-[Glu](5) + L-Glutamate	false			Alanine and aspartate metabolism	8836.1	0	1000	0
R_GGH_10FTHF7GLUl	Gamma-Glutamyl Hydrolase (10Fthf7Glu), Lysosomal	M_10fthf7glu[l] + M_h2o[l] --> M_10fthf6glu[l] + M_glu_L[l]	10-Formyltetrahydrofolate-[Glu](7) + Water --> 10-Formyltetrahydrofolate-[Glu](6) + L-Glutamate	false			Alanine and aspartate metabolism	8836.1	0	1000	0
R_GGH_5DHFl	Gamma-Glutamyl Hydrolase (5Dhf), Lysosomal	(4) M_h2o[l] + M_5dhf[l] --> M_dhf[l] + (4) M_glu_L[l]	(4) Water + Pentaglutamyl Folate (Dhf) --> 7,8-Dihydrofolate + (4) L-Glutamate	false			Alanine and aspartate metabolism	8836.1	0	1000	0
R_GGH_5THFl	Gamma-Glutamyl Hydrolase (5Thf), Lysosomal	(4) M_h2o[l] + M_5thf[l] --> (4) M_glu_L[l] + M_thf[l]	(4) Water + Pentaglutamyl Folate (Thf) --> (4) L-Glutamate + 5,6,7,8-Tetrahydrofolate	false			Alanine and aspartate metabolism	8836.1	0	1000	0
R_GGH_6DHFl	Gamma-Glutamyl Hydrolase (6Dhf), Lysosomal	M_h2o[l] + M_6dhf[l] --> M_5dhf[l] + M_glu_L[l]	Water + Hexaglutamyl Folate (Dhf) --> Pentaglutamyl Folate (Dhf) + L-Glutamate	false		2.6.1.16	Alanine and aspartate metabolism	8836.1	0	1000	0
R_GGH_7DHFl	Gamma-Glutamyl Hydrolase (7Dhf), Lysosomal	M_h2o[l] + M_7dhf[l] --> M_6dhf[l] + M_glu_L[l]	Water + Heptaglutamyl Folate (Dhf) --> Hexaglutamyl Folate (Dhf) + L-Glutamate	false			Alanine and aspartate metabolism	8836.1	0	1000	0
R_GGLUCT	Gamma-Glutamylcyclotransferase	M_gluala[e] --> M_ala_L[c] + M_5oxpro[c]	5-L-Glutamyl-L-Alanine --> L-Alanine + 5-Oxoprolinate	false		2.3.2.4	Alanine and aspartate metabolism	79017.1	0	1000	0
R_GGNG	Glycogenin Self-Glucosylation	M_Tyr_ggn[c] + (8) M_udpg[c] --> (8) M_h[c] + (8) M_udp[c] + M_ggn[c]	Tyr-194 Of Apo-Glycogenin Protein (Primer For Glycogen Synthesis) + (8) Uridine-5'-Diphosphate-Glucose --> (8) Proton + (8) Uridine Diphosphate + Primed Glycogenin (Glycogenin-8[1,4-Glc])	false			Alanine and aspartate metabolism	(8908.1 and 2998.1) or (2998.1 and 2992.1) or (2997.1 and 2992.1) or (8908.1 and 2997.1)	0	1000	0
R_GGT_L	Geranylgeranyltransferase (Liver)	(17.6) M_ipdp[c] + M_ttc_ggdp[c] --> (17.6) M_ppi[c] + (0.1) M_dedoldp_L[c]	(17.6) Isopentenyl Diphosphate + Trans,Trans,Cis-Geranylgeranyl Diphosphate --> (17.6) Diphosphate + (0.1) Dehydrodolichol Diphosphate, Human Liver Homolog	false			Alanine and aspartate metabolism		0	1000	0
R_GGT5r	Gamma-Glutamyltransferase 5	M_h2o[r] + M_leuktrC4[r] --> M_glu_L[r] + M_leuktrD4[r]	Water + Leukotriene C4 --> L-Glutamate + Leukotriene D4	false		2.3.2.2	Alanine and aspartate metabolism	2687.1	0	1000	0
R_GGT6	Gamma-Glutamyltransferase	M_glu_L[c] + M_leuktrE4[c] <=> M_h2o[c] + M_leuktrF4[c]	L-Glutamate + Leukotriene E4 <=> Water + Leukotriene F4	true		2.3.2.2	Alanine and aspartate metabolism		-1000	1000	0
R_GHMT2rm	Glycine Hydroxymethyltransferase, Reversible, Mitochondrial	M_thf[m] + M_ser_L[m] --> M_h2o[m] + M_gly[m] + M_mlthf[m]	5,6,7,8-Tetrahydrofolate + L-Serine --> Water + Glycine + 5,10-Methylenetetrahydrofolate	false		2.1.2.1	Alanine and aspartate metabolism	6472.1 or 6470.1	0	1000	0
R_GHMT3	Glycine Hydroxymethyltransferase	M_h[c] + M_3htmelys[c] --> M_gly[c] + M_4tmeabut[c]	Proton + 3-Hydroxy-N6,N6,N6-Trimethyl-L-Lysine --> Glycine + 4-Trimethylammoniobutanal	false		2.1.2.1	Alanine and aspartate metabolism	6470.1 or 6470.2	0	1000	0
R_GLACO	D-Glucuronolactone:NAD+ Oxidoreductase	(2) M_h2o[c] + M_nad[c] + M_glac[c] --> (3) M_h[c] + M_nadh[c] + M_glcr[c]	(2) Water + Nicotinamide Adenine Dinucleotide + D-Glucurono-6,3-Lactone --> (3) Proton + Nicotinamide Adenine Dinucleotide - Reduced + D-Glucarate	false		1.2.1.5	Alanine and aspartate metabolism	223.1 or 220.1 or 224.1 or 8854.2 or 218.1 or 8854.1 or 216.1 or 221.1 or 8854.3 or 222.1	0	1000	0
R_GLACter	D-Glucurono-6, 3-Lactone Transport, Endoplasmic Reticulum	M_glac[c] <=> M_glac[r]	D-Glucurono-6,3-Lactone <=> D-Glucurono-6,3-Lactone	true			Alanine and aspartate metabolism		-1000	0	0
R_GLAl	Galactosidase, Alpha	M_h2o[l] + M_digalside_hs[l] --> M_galside_hs[l] + M_gal[l]	Water + Digalactosylceramide --> D-Galactosyl-N-Acylsphingosine + D-Galactose	false		3.2.1.22	Alanine and aspartate metabolism	2717.1	0	1000	0
R_GLBRAN	1, 4-Alpha-Glucan Branching Enzyme (Glygn1 -> Glygn2)	M_glygn1[c] --> M_glygn2[c]	Glycogen, Structure 1 (Glycogenin-11[1,4-Glc]) --> Glycogen, Structure 2 (Glycogenin-1,6-{7[1,4-Glc], 4[1,4-Glc]})	false		2.4.1.18	Alanine and aspartate metabolism	2632.1	0	1000	0
R_GLCAASE1ly	Beta-Glucuronidase, Lysosomal	M_h2o[l] + M_hs_deg9[l] --> M_glcur[l] + M_hs_deg10[l]	Water + Heparan Sulfate, Degradation Product 9 --> D-Glucuronate + Heparan Sulfate, Degradation Product 10	false		3.2.1.31	Alanine and aspartate metabolism	2990.1	0	1000	0
R_GLCAASE4ly	Beta-Glucuronidase, Lysosomal	M_h2o[l] + M_cs_a_deg2[l] --> M_glcur[l] + M_cs_a_deg3[l]	Water + Chondroitin Sulfate A (GalNac4S-Glca), Degradation Product 2 --> D-Glucuronate + Chondroitin Sulfate A (GalNac4S-Glca), Degradation Product 3	false		3.2.1.31	Alanine and aspartate metabolism	2990.1	0	1000	0
R_GLCAASE5ly	Beta-Glucuronidase, Lysosomal	M_h2o[l] + M_cs_c_deg2[l] --> M_glcur[l] + M_cs_c_deg3[l]	Water + Chondroitin Sulfate C (GalNac6S-Glca), Degradation Product 2 --> D-Glucuronate + Chondroitin Sulfate C (GalNac6S-Glca), Degradation Product 3	false		3.2.1.31	Alanine and aspartate metabolism	2990.1	0	1000	0
R_GLCAASE6ly	Beta-Glucuronidase, Lysosomal	M_h2o[l] + M_cs_d_deg3[l] --> M_glcur[l] + M_cs_d_deg4[l]	Water + Chondroitin Sulfate D (GlcNac6S-Glca2S), Degradation Product 3 --> D-Glucuronate + Chondroitin Sulfate D (GlcNac6S-Glca2S), Degradation Product 4	false		3.2.1.31	Alanine and aspartate metabolism	2990.1	0	1000	0
R_GLCAASE7ly	Beta-Glucuronidase, Lysosomal	M_h2o[l] + M_cs_e_deg3[l] --> M_glcur[l] + M_cs_e_deg4[l]	Water + Chondroitin Sulfate E (GalNac4,6Dis-Glca), Degradation Product 3 --> D-Glucuronate + Chondroitin Sulfate E (GalNac4,6Dis-Glca), Degradation Product 4	false		3.2.1.31	Alanine and aspartate metabolism	2990.1	0	1000	0
R_GLCAASE8ly	Beta-Glucuronidase, Lysosomal	M_h2o[l] + M_ha[l] --> M_glcur[l] + M_ha_deg1[l]	Water + Hyaluronan --> D-Glucuronate + Hyaluronan Degradation Product 1	false		3.2.1.31	Alanine and aspartate metabolism	2990.1 or 8372.1	0	1000	0
R_GLCAASE9ly	Beta-Glucuronidase, Lysosomal	(2) M_h2o[l] + M_ha_pre1[l] --> M_acgam[l] + M_glcur[l]	(2) Water + Hyaluronan Biosynthesis, Precursor 1 --> N-Acetyl-D-Glucosamine + D-Glucuronate	false		3.2.1.31	Alanine and aspartate metabolism	2990.1	0	1000	0
R_GLCAE1g	Chondroitin-Glucuronate 5-Epimerase	M_cs_a_b_pre3[g] --> M_cs_b_pre4[g]	Chondroitin Sulfate A (GalNac4S-Glca) And B (Idoa2S-GalNac4S), Precursor 3 --> Chondroitin Sulfate B (Idoa2S-GalNac4S), Precursor 4	false		5.1.3.19	Alanine and aspartate metabolism		0	1000	0
R_GLCAE2g	Heparosan-N-Sulfate-Glucuronate 5-Epimerase	M_hs_pre10[g] --> M_hs_pre11[g]	(Glcn2S-Glca)4-GlcNac-Glca-Gal-Gal-Xyl-L-Ser (Protein) --> (Glcn2S-Idoa-Glcn2S-Glca)2-GlcNac-Glca-Gal-Gal-Xyl-L-Ser (Protein)	false		5.1.3.17	Alanine and aspartate metabolism	26035.1	0	1000	0
R_GLCAT2g	Chondroitin Glucuronyltransferase Ii, Golgi Apparatus	M_cs_a_b_e_pre1[g] + M_udpglcur[g] --> M_h[g] + M_udp[g] + M_cs_a_b_pre2[g]	Chondroitin Sulfate A (GalNac4S-Glca), B (Idoa2S-GalNac4S), And E (GalNac4,6Dis-Glca), Precursor 1 + Uridine-5'-Diphosphate-Glucuronate --> Proton + Uridine Diphosphate + Chondroitin Sulfate A (GalNac4S-Glca) And B (Idoa2S-GalNac4S), Precursor 2	false		2.4.1.226	Alanine and aspartate metabolism	54480.1 or (79586.1 and 22856.1) or 337876.1	0	1000	0
R_GLCAT3g	Chondroitin Glucuronyltransferase Ii, Golgi Apparatus	M_udpglcur[g] + M_cs_c_d_e_pre1[g] --> M_h[g] + M_udp[g] + M_cs_c_pre2[g]	Uridine-5'-Diphosphate-Glucuronate + Chondroitin Sulfate C (GalNac6S-Glca) And D (GlcNac6S-Glca2S), Precursor 1 --> Proton + Uridine Diphosphate + Chondroitin Sulfate C (GalNac6S-Glca), Precursor 2	false		2.4.1.226	Alanine and aspartate metabolism	54480.1 or (79586.1 and 22856.1) or 337876.1	0	1000	0
R_GLCAT4g	Chondroitin Glucuronyltransferase Ii, Golgi Apparatus	M_udpglcur[g] + M_cs_d_pre2[g] --> M_h[g] + M_udp[g] + M_cs_d_pre3[g]	Uridine-5'-Diphosphate-Glucuronate + Chondroitin Sulfate D (GlcNac6S-Glca2S) Precursor 2 --> Proton + Uridine Diphosphate + Chondroitin Sulfate D (GlcNac6S-Glca2S), Precursor 3	false		2.4.1.226	Alanine and aspartate metabolism	54480.1 or (79586.1 and 22856.1) or 337876.1	0	1000	0
R_GLCAT5g	Chondroitin Glucuronyltransferase Ii, Golgi Apparatus	M_udpglcur[g] + M_cs_e_pre2[g] --> M_h[g] + M_udp[g] + M_cs_e_pre3[g]	Uridine-5'-Diphosphate-Glucuronate + Chondroitin Sulfate E (GalNac4,6Dis-Glca), Precursor 2 --> Proton + Uridine Diphosphate + Chondroitin Sulfate E (GalNac4,6Dis-Glca), Precursor 3	false		2.4.1.226	Alanine and aspartate metabolism	54480.1 or (79586.1 and 22856.1) or 337876.1	0	1000	0
R_GLCAT6g	Heparan Glucuronyltransferase Ii	M_udpglcur[g] + M_hs_pre1[g] --> M_h[g] + M_udp[g] + M_hs_pre2[g]	Uridine-5'-Diphosphate-Glucuronate + Heparan Sulfate, Precursor 1 --> Proton + Uridine Diphosphate + Heparan Sulfate, Precursor 2	false		2.4.1.225	Alanine and aspartate metabolism	(2131.1 and 2132.1) or (2131.1 and 2132.2)	0	1000	0
R_GLCAT7g	Heparan Glucuronyltransferase Ii	M_udpglcur[g] + M_hs_pre3[g] --> M_h[g] + M_udp[g] + M_hs_pre4[g]	Uridine-5'-Diphosphate-Glucuronate + GlcNac-Glca-GlcNac-Glca-Gal-Gal-Xyl-L-Ser (Protein) --> Proton + Uridine Diphosphate + Glca-GlcNac-Glca-GlcNac-Glca-Gal-Gal-Xyl-L-Ser (Protein)	false		2.4.1.225	Alanine and aspartate metabolism	(2131.1 and 2132.1) or (2131.1 and 2132.2)	0	1000	0
R_GLCAT8g	Heparan Glucuronyltransferase Ii	M_udpglcur[g] + M_hs_pre5[g] --> M_h[g] + M_udp[g] + M_hs_pre6[g]	Uridine-5'-Diphosphate-Glucuronate + (GlcNac-Glca)2-GlcNac-Glca-Gal-Gal-Xyl-L-Ser (Protein) --> Proton + Uridine Diphosphate + Glca-(GlcNac-Glca)2-GlcNac-Glca-Gal-Gal-Xyl-L-Ser (Protein)	false		2.4.1.225	Alanine and aspartate metabolism	(2131.1 and 2132.1) or (2131.1 and 2132.2)	0	1000	0
R_GLCAT9g	Heparan Glucuronyltransferase Ii	M_udpglcur[g] + M_hs_pre7[g] --> M_h[g] + M_udp[g] + M_hs_pre8[g]	Uridine-5'-Diphosphate-Glucuronate + (GlcNac-Glca)3-GlcNac-Glca-Gal-Gal-Xyl-L-Ser (Protein) --> Proton + Uridine Diphosphate + Glca-(GlcNac-Glca)3-GlcNac-Glca-Gal-Gal-Xyl-L-Ser (Protein)	false		2.4.1.225	Alanine and aspartate metabolism	(2131.1 and 2132.1) or (2131.1 and 2132.2)	0	1000	0
R_GLCATg	UDP-D-Glucuronate:Galactosylgalactosylxylose Glucuronosyltransferase, Golgi Apparatus	M_l2xser[g] + M_udpglcur[g] --> M_h[g] + M_udp[g] + M_cs_hs_linkage[g]	(Gal)2-Xyl-L-Ser (Protein) + Uridine-5'-Diphosphate-Glucuronate --> Proton + Uridine Diphosphate + Chondroitin Sulfate/Heparan Sulfate Linkage Region (Glca-(Gal)2-Xyl-L-Ser (Protein))	false		2.4.1.135	Alanine and aspartate metabolism	27087.2 or 135152.1 or 27087.1 or 26229.1	0	1000	0
R_GLCMter	Glucose Transport via Membrane Vesicle	M_glc_D[r] --> M_glc_D[e]	D-Glucose --> D-Glucose	false		3.2.1.31	Alanine and aspartate metabolism		0	1000	0
R_GLCNACASE1ly	Alpha-N-Acetylglucosaminidase, Lysosomal	M_h2o[l] + M_hs_deg3[l] --> M_acgam[l] + M_hs_deg4[l]	Water + Heparan Sulfate, Degradation Product 3 --> N-Acetyl-D-Glucosamine + Heparan Sulfate, Degradation Product 4	false		3.2.1.50	Alanine and aspartate metabolism	4669.1	0	1000	0
R_GLCNACASE2ly	Alpha-N-Acetylglucosaminidase, Lysosomal	M_h2o[l] + M_hs_deg8[l] --> M_acgam[l] + M_hs_deg9[l]	Water + Heparan Sulfate, Degradation Product 8 --> N-Acetyl-D-Glucosamine + Heparan Sulfate, Degradation Product 9	false		3.2.1.50	Alanine and aspartate metabolism	4669.1	0	1000	0
R_GLCNACASE3ly	Alpha-N-Acetylglucosaminidase, Lysosomal	M_h2o[l] + M_hs_deg14[l] --> M_acgam[l] + M_hs_deg15[l]	Water + Heparan Sulfate, Degradation Product 14 --> N-Acetyl-D-Glucosamine + Heparan Sulfate, Degradation Product 15	false		3.2.1.50	Alanine and aspartate metabolism	4669.1	0	1000	0
R_GLCNACASE4ly	Alpha-N-Acetylglucosaminidase, Lysosomal	M_h2o[l] + M_hs_deg20[l] --> M_acgam[l] + M_hs_deg21[l]	Water + Heparan Sulfate, Degradation Product 20 --> N-Acetyl-D-Glucosamine + Idoa2S-Beta-1,4-GlcNac(3S)-Alpha-1,4-Glca-Beta-1,3-Gal-Beta-1,3-Gal-Beta-1,4-Xylose	false		3.2.1.50	Alanine and aspartate metabolism	4669.1	0	1000	0
R_GLCNACASE5ly	Alpha-N-Acetylglucosaminidase, Lysosomal	M_h2o[l] + M_hs_deg24[l] --> M_acgam[l] + M_hs_deg25[l]	Water + GlcNac-Glca-(Gal)2-Xyl --> N-Acetyl-D-Glucosamine + Glca-Beta-1,3-Gal-Beta-1,3-Gal-Beta-1,4-Xylose	false		3.2.1.50	Alanine and aspartate metabolism	4669.1	0	1000	0
R_GLCNACDASg	GlcNac N-Deacetylase / N-Sulfotransferase	(4) M_h2o[g] + (4) M_paps[g] + M_hs_pre9[g] --> (4) M_h[g] + (4) M_ac[g] + (4) M_pap[g] + M_hs_pre10[g]	(4) Water + (4) 3'-Phosphoadenylyl Sulfate + (GlcNac-Glca)4-GlcNac-Glca-Gal-Gal-Xyl-L-Ser (Protein) --> (4) Proton + (4) Acetate + (4) Adenosine 3,5-Bismonophosphate + (Glcn2S-Glca)4-GlcNac-Glca-Gal-Gal-Xyl-L-Ser (Protein)	false		2.4.1.226	Alanine and aspartate metabolism	64579.1 or 3340.1 or 9348.1 or 8509.1	0	1000	0
R_GLCNACT1g	Alpha-N-Acetylglucosaminyltransferase I, Golgi Apparatus	M_uacgam[g] + M_cs_hs_linkage[g] --> M_h[g] + M_udp[g] + M_hs_pre1[g]	Uridine-5'-Diphosphate-N-Acetyl-Alpha-D-Glucosamine + Chondroitin Sulfate/Heparan Sulfate Linkage Region (Glca-(Gal)2-Xyl-L-Ser (Protein)) --> Proton + Uridine Diphosphate + Heparan Sulfate, Precursor 1	false		2.4.1.223	Alanine and aspartate metabolism	2137.1 or 2135.1	0	1000	0
R_GLCNACT2g	Alpha-N-Acetylglucosaminyltransferase Ii	M_uacgam[g] + M_hs_pre2[g] --> M_h[g] + M_udp[g] + M_hs_pre3[g]	Uridine-5'-Diphosphate-N-Acetyl-Alpha-D-Glucosamine + Heparan Sulfate, Precursor 2 --> Proton + Uridine Diphosphate + GlcNac-Glca-GlcNac-Glca-Gal-Gal-Xyl-L-Ser (Protein)	false		2.4.1.224	Alanine and aspartate metabolism	(2131.1 and 2132.2) or 2137.1 or (2131.1 and 2132.1) or 2134.1	0	1000	0
R_GLCNACT3g	Alpha-N-Acetylglucosaminyltransferase Ii	M_uacgam[g] + M_hs_pre4[g] --> M_h[g] + M_udp[g] + M_hs_pre5[g]	Uridine-5'-Diphosphate-N-Acetyl-Alpha-D-Glucosamine + Glca-GlcNac-Glca-GlcNac-Glca-Gal-Gal-Xyl-L-Ser (Protein) --> Proton + Uridine Diphosphate + (GlcNac-Glca)2-GlcNac-Glca-Gal-Gal-Xyl-L-Ser (Protein)	false		2.4.1.224	Alanine and aspartate metabolism	(2131.1 and 2132.2) or 2137.1 or (2131.1 and 2132.1) or 2134.1	0	1000	0
R_GLCNACT4g	Alpha-N-Acetylglucosaminyltransferase Ii	M_uacgam[g] + M_hs_pre6[g] --> M_h[g] + M_udp[g] + M_hs_pre7[g]	Uridine-5'-Diphosphate-N-Acetyl-Alpha-D-Glucosamine + Glca-(GlcNac-Glca)2-GlcNac-Glca-Gal-Gal-Xyl-L-Ser (Protein) --> Proton + Uridine Diphosphate + (GlcNac-Glca)3-GlcNac-Glca-Gal-Gal-Xyl-L-Ser (Protein)	false		2.4.1.224	Alanine and aspartate metabolism	(2131.1 and 2132.2) or 2137.1 or (2131.1 and 2132.1) or 2134.1	0	1000	0
R_GLCNACT5g	Alpha-N-Acetylglucosaminyltransferase Ii	M_uacgam[g] + M_hs_pre8[g] --> M_h[g] + M_udp[g] + M_hs_pre9[g]	Uridine-5'-Diphosphate-N-Acetyl-Alpha-D-Glucosamine + Glca-(GlcNac-Glca)3-GlcNac-Glca-Gal-Gal-Xyl-L-Ser (Protein) --> Proton + Uridine Diphosphate + (GlcNac-Glca)4-GlcNac-Glca-Gal-Gal-Xyl-L-Ser (Protein)	false		2.4.1.224	Alanine and aspartate metabolism	(2131.1 and 2132.2) or 2137.1 or (2131.1 and 2132.1) or 2134.1	0	1000	0
R_GLCt1r	Glucose Transport (Uniport)	M_glc_D[e] <=> M_glc_D[c]	D-Glucose <=> D-Glucose	true		3.2.1.50	Alanine and aspartate metabolism	66035.1 or 6517.1 or 56606.1 or 154091.1 or 6513.1 or 11182.1 or 29988.1 or 6514.1 or 155184.1 or 56606.2 or 144195.1 or 6515.1 or 81031.1	-1000	1000	0
R_GLCt2_2	Transport of D-Glucose via Proton Symport	(2) M_h[e] + M_glc_D[e] <=> (2) M_h[c] + M_glc_D[c]	(2) Proton + D-Glucose <=> (2) Proton + D-Glucose	true		3.2.1.50	Alanine and aspartate metabolism	6523.1	-1000	1000	0
R_GLCter	Glucose Transport, Endoplasmic Reticulum	M_glc_D[c] <=> M_glc_D[r]	D-Glucose <=> D-Glucose	true		3.2.1.50	Alanine and aspartate metabolism		-1000	1000	0
R_GLCtg	Glucose Transport, Golgi Apparatus	M_glc_D[c] --> M_glc_D[g]	D-Glucose --> D-Glucose	false			Alanine and aspartate metabolism	6513.1	0	1000	0
R_GLCtly	Glucose Efflux from Lysosome	M_glc_D[l] --> M_glc_D[c]	D-Glucose --> D-Glucose	false		2.7.8.15	Alanine and aspartate metabolism		0	1000	0
R_GLCURter	Glucuronate Endoplasmic Reticular Transport	M_glcur[c] --> M_glcur[r]	D-Glucuronate --> D-Glucuronate	false		2.7.8.15	Alanine and aspartate metabolism		0	1000	0
R_GLCURtly	Transport of Glucuronate into Lysososme	M_h[c] + M_glcur[c] <=> M_h[l] + M_glcur[l]	Proton + D-Glucuronate <=> Proton + D-Glucuronate	true		2.4.1.141	Alanine and aspartate metabolism	26503.1	-1000	0	0
R_GLDBRAN	Glycogen Debranching Enzyme	M_h2o[c] + M_dxtrn[c] --> M_glc_D[c] + M_glygn3[c]	Water + Phosphorylase-Limit Dextrin (Glycogenin-1,6{4[1,4-Glc], 4[1,4-Glc]}) --> D-Glucose + Glycogen, Structure 3 (Glycogenin-7[1,4-Glc])	false		3.2.1.33	Alanine and aspartate metabolism	178.4 or 178.5 or 178.1 or 178.3 or 178.2 or 178.6	0	1000	0
R_GLGNS1	Glycogen Synthase (Ggn -> Glygn1)	(3) M_udpg[c] + M_ggn[c] --> (3) M_h[c] + (3) M_udp[c] + M_glygn1[c]	(3) Uridine-5'-Diphosphate-Glucose + Primed Glycogenin (Glycogenin-8[1,4-Glc]) --> (3) Proton + (3) Uridine Diphosphate + Glycogen, Structure 1 (Glycogenin-11[1,4-Glc])	false		2.4.1.11	Alanine and aspartate metabolism	(8908.1 and 2997.1) or (2998.1 and 2992.1) or (2997.1 and 2992.1) or (8908.1 and 2998.1)	0	1000	0
R_GLNALANaEx	L-Alanine/L-Glutamine Na-Dependent Exchange (Gln-L In)	M_na1[e] + M_ala_L[c] + M_gln_L[e] --> M_na1[c] + M_ala_L[e] + M_gln_L[c]	Sodium + L-Alanine + L-Glutamine --> Sodium + L-Alanine + L-Glutamine	false		2.4.1.224	Alanine and aspartate metabolism	6510.1	0	1000	0
R_GLNASNNaEx	L-Glutamine/L-Asparagine Na-Dependent Exchange (Gln-L In)	M_na1[e] + M_asn_L[c] + M_gln_L[e] --> M_na1[c] + M_asn_L[e] + M_gln_L[c]	Sodium + L-Asparagine + L-Glutamine --> Sodium + L-Asparagine + L-Glutamine	false		2.4.1.224	Alanine and aspartate metabolism	6510.1	0	1000	0
R_GLNCYSNaEx	L-Cysteine/L-Glutamine Na-Dependent Exchange (Gln-L In)	M_na1[e] + M_cys_L[c] + M_gln_L[e] --> M_na1[c] + M_cys_L[e] + M_gln_L[c]	Sodium + L-Cysteine + L-Glutamine --> Sodium + L-Cysteine + L-Glutamine	false		2.4.1.224	Alanine and aspartate metabolism	6510.1	0	1000	0
R_GLNSERNaEx	L-Serine/L-Glutamine Na-Dependent Exchange (Gln-L In)	M_na1[e] + M_gln_L[e] + M_ser_L[c] --> M_na1[c] + M_gln_L[c] + M_ser_L[e]	Sodium + L-Glutamine + L-Serine --> Sodium + L-Glutamine + L-Serine	false			Alanine and aspartate metabolism	6510.1	0	1000	0
R_GLNTHRNaEx	L-Threonine/L-Glutamine Na-Dependent Exchange (Gln-L In)	M_na1[e] + M_gln_L[e] + M_thr_L[c] --> M_na1[c] + M_gln_L[c] + M_thr_L[e]	Sodium + L-Glutamine + L-Threonine --> Sodium + L-Glutamine + L-Threonine	false			Alanine and aspartate metabolism	6510.1	0	1000	0
R_GLNtm	L-Glutamine Transport via Electroneutral Transporter	M_gln_L[c] --> M_gln_L[m]	L-Glutamine --> L-Glutamine	false			Alanine and aspartate metabolism		0	1000	0
R_GLNtN1	Glutamine Transport (Na, H Coupled)	M_h[c] + (2) M_na1[e] + M_gln_L[e] <=> M_h[e] + (2) M_na1[c] + M_gln_L[c]	Proton + (2) Sodium + L-Glutamine <=> Proton + (2) Sodium + L-Glutamine	true			Alanine and aspartate metabolism	92745.1 or 10991.1	-1000	1000	0
R_GLPASE1	Glycogen Phosphorylase (Glygn2 -> Dxtrn)	(3) M_pi[c] + M_glygn2[c] --> (3) M_g1p[c] + M_dxtrn[c]	(3) Orthophosphate + Glycogen, Structure 2 (Glycogenin-1,6-{7[1,4-Glc], 4[1,4-Glc]}) --> (3) D-Glucose 1-Phosphate + Phosphorylase-Limit Dextrin (Glycogenin-1,6{4[1,4-Glc], 4[1,4-Glc]})	false		2.4.1.1	Alanine and aspartate metabolism	5834.1 or 5837.1 or 5836.1	0	1000	0
R_GLPASE2	Glycogen Phosphorylase (Amyls -> Glc-D)	(7) M_h2o[c] + M_glygn3[c] --> (7) M_glc_D[c] + M_Tyr_ggn[c]	(7) Water + Glycogen, Structure 3 (Glycogenin-7[1,4-Glc]) --> (7) D-Glucose + Tyr-194 Of Apo-Glycogenin Protein (Primer For Glycogen Synthesis)	false		2.4.1.1	Alanine and aspartate metabolism	5834.1 or 5836.1 or 5837.1	0	1000	0
R_GLUCYS	Gamma-Glutamylcysteine Synthetase	M_atp[c] + M_glu_L[c] + M_cys_L[c] --> M_h[c] + M_adp[c] + M_pi[c] + M_glucys[c]	Adenosine Triphosphate + L-Glutamate + L-Cysteine --> Proton + Adenosine Diphosphate + Orthophosphate + Gamma-L-Glutamyl-L-Cysteine	false			Alanine and aspartate metabolism	2729.1 and 2730.1	0	1000	0
R_GLUDC	Glutamate Decarboxylase	M_h[c] + M_glu_L[c] --> M_co2[c] + M_4abut[c]	Proton + L-Glutamate --> Carbon Dioxide + 4-Aminobutanoate	false		4.1.1.15	Alanine and aspartate metabolism	2571.1 or 2572.1 or 2571.2	0	1000	0
R_GLUDxm	Glutamate Dehydrogenase (NAD), Mitochondrial	M_h2o[m] + M_nad[m] + M_glu_L[m] <=> M_h[m] + M_akg[m] + M_nadh[m] + M_nh4[m]	Water + Nicotinamide Adenine Dinucleotide + L-Glutamate <=> Proton + 2-Oxoglutarate + Nicotinamide Adenine Dinucleotide - Reduced + Ammonium	true		1.4.1.3	Alanine and aspartate metabolism	2747.1 or 2746.1	-1000	1000	0
R_GLUDym	Glutamate Dehydrogenase (NADP), Mitochondrial	M_h2o[m] + M_nadp[m] + M_glu_L[m] <=> M_h[m] + M_nadph[m] + M_akg[m] + M_nh4[m]	Water + Nicotinamide Adenine Dinucleotide Phosphate + L-Glutamate <=> Proton + Nicotinamide Adenine Dinucleotide Phosphate - Reduced + 2-Oxoglutarate + Ammonium	true		1.4.1.4	Alanine and aspartate metabolism	2747.1 or 2746.1	-1000	1000	0
R_GluForTx	Glutamate Formimidoyltransferase	M_h[c] + M_thf[c] + M_forglu[c] --> M_glu_L[c] + M_5forthf[c]	Proton + 5,6,7,8-Tetrahydrofolate + N-Formimidoyl-L-Glutamate --> L-Glutamate + 5-Formiminotetrahydrofolate	false		2.1.2.5	Alanine and aspartate metabolism	10841.1 or 10841.2	0	1000	0
R_GLUNm	Glutaminase, Mitochondrial	M_h2o[m] + M_gln_L[m] --> M_glu_L[m] + M_nh4[m]	Water + L-Glutamine --> L-Glutamate + Ammonium	false		3.5.1.2	Alanine and aspartate metabolism	2744.1 or 27165.2 or 27165.1	0	1000	0
R_GLUt2m	L-Glutamate Reversible Transport via Proton Symport, Mitochondrial	M_h[c] + M_glu_L[c] <=> M_h[m] + M_glu_L[m]	Proton + L-Glutamate <=> Proton + L-Glutamate	true			Alanine and aspartate metabolism	83733.1 or 8604.1 or 79751.1 or 10165.1	-1000	1000	0
R_GLUt6	Glutamate Transport via Na, H Symport And K Antiport	M_h[e] + (3) M_na1[e] + M_k[c] + M_glu_L[e] --> M_h[c] + (3) M_na1[c] + M_glu_L[c] + M_k[e]	Proton + (3) Sodium + Potassium + L-Glutamate --> Proton + (3) Sodium + L-Glutamate + Potassium	false			Alanine and aspartate metabolism	6511.1 or 6505.1 or 6507.1 or 6506.1 or 6512.1	0	1000	0
R_GLUt7l	Glutamate Transport, Lysosomal	M_glu_L[l] --> M_glu_L[c]	L-Glutamate --> L-Glutamate	false		2.4.1.1	Alanine and aspartate metabolism		0	1000	0
R_GLUTCOADHm	Glutaryl Coenzyme A Dehydrogenase, Mitochondrial	M_h[m] + M_glutcoa[m] + M_fad[m] --> M_co2[m] + M_b2coa[m] + M_fadh2[m]	Proton + Glutaryl Coenzyme A + Flavin Adenine Dinucleotide Oxidized --> Carbon Dioxide + Crotonoyl Coenzyme A + Flavin Adenine Dinucleotide Reduced	false		1.3.99.7	Alanine and aspartate metabolism	2639.1 or 2639.2	0	1000	0
R_GLUtr	Intracellular Transport	M_glu_L[c] <=> M_glu_L[r]	L-Glutamate <=> L-Glutamate	true		1.1.1.20	Alanine and aspartate metabolism		-1000	0	0
R_GLXtm	Glyoxylate Transport, Mitochondrial	M_glx[c] --> M_glx[m]	Glyoxylate --> Glyoxylate	false		1.4.1.3	Alanine and aspartate metabolism		0	1000	0
R_GLXtp	Glyoxylate Transport, Peroxisomal	M_glx[c] <=> M_glx[x]	Glyoxylate <=> Glyoxylate	true		1.4.1.4	Alanine and aspartate metabolism		-1000	0	0
R_GLYAMDTRc	Glycine Amidinotransferase, Cytosolic	M_gly[c] + M_arg_L[c] <=> M_orn[c] + M_gudac[c]	Glycine + L-Arginine <=> Ornithine + Guanidinoacetic Acid	true		2.1.4.1	Alanine and aspartate metabolism	2628.1	-1000	1000	0
R_GLYATm	Glycine C-Acetyltransferase	M_accoa[m] + M_gly[m] --> M_coa[m] + M_2aobut[m]	Acetyl Coenzyme A + Glycine --> Coenzyme A + L-2-Amino-3-Oxobutanoic Acid	false		2.3.1.29	Alanine and aspartate metabolism	23464.1	0	1000	0
R_GLYBtm	Glycine Betaine Transport via Diffusion (Mitochondria to Cytosol)	M_glyb[m] --> M_glyb[c]	Glycine Betaine --> Glycine Betaine	false			Alanine and aspartate metabolism		0	1000	0
R_GLYC3Ptm	Glycerol-3-Phosphate Shuttle	M_glyc3p[c] --> M_glyc3p[m]	Glycerol 3-Phosphate --> Glycerol 3-Phosphate	false			Alanine and aspartate metabolism		0	1000	0
R_GLYCLTDy	Glycolate Dehydrogenase (NADP)	M_h[c] + M_nadph[c] + M_glx[c] --> M_nadp[c] + M_glyclt[c]	Proton + Nicotinamide Adenine Dinucleotide Phosphate - Reduced + Glyoxylate --> Nicotinamide Adenine Dinucleotide Phosphate + Glycolate	false		1.1.1.79	Alanine and aspartate metabolism	9380.1	0	1000	0
R_GLYCLTtp	Transport of Glycolate into Peroxisome	M_glyclt[c] --> M_glyclt[x]	Glycolate --> Glycolate	false			Alanine and aspartate metabolism		0	1000	0
R_GLYC_St	Secretion of L-Glycerate	M_glyc_S[c] --> M_glyc_S[e]	(S)-Glycerate --> (S)-Glycerate	false		1.2.3.5	Alanine and aspartate metabolism		0	1000	0
R_GLYCtm	Transport of Glycerol	M_glyc[c] --> M_glyc[m]	Glycerol --> Glycerol	false			Alanine and aspartate metabolism		0	1000	0
R_GLYCTO1p	Glycolate Oxidase, Peroxisome	M_o2[x] + M_glyclt[x] --> M_h2o2[x] + M_glx[x]	Oxygen + Glycolate --> Hydrogen Peroxide + Glyoxylate	false			Alanine and aspartate metabolism	51179.1 or 54363.1 or 51179.2	0	1000	0
R_GLYOp	Glycine Oxidase, Perixosomal	M_o2[x] + M_h2o[x] + M_gly[x] --> M_h2o2[x] + M_glx[x] + M_nh4[x]	Oxygen + Water + Glycine --> Hydrogen Peroxide + Glyoxylate + Ammonium	false			Alanine and aspartate metabolism		0	1000	0
R_GLYOXm	Hydroxyacylglutathione Hydrolase, Mitochondrial	M_h2o[m] + M_lgt_S[m] --> M_h[m] + M_lac_D[m] + M_gthrd[m]	Water + (R)-S-Lactoylglutathionate --> Proton + (R)-Lactate + Reduced Glutathione	false		3.1.2.6	Alanine and aspartate metabolism	3029.1	0	1000	0
R_GLYt4	Transport of Glycine via Sodium Symport	M_na1[e] + M_gly[e] --> M_na1[c] + M_gly[c]	Sodium + Glycine --> Sodium + Glycine	false		1.1.1.79	Alanine and aspartate metabolism	81539.1 or 11254.1 or 54407.1 or 55089.1 or (340024.1 and 57393.1) or (340024.1 and 59272.1)	0	1000	0
R_GLYtm	Transport of Glycine, Passive, Mitochondrial	M_gly[c] <=> M_gly[m]	Glycine <=> Glycine	true			Alanine and aspartate metabolism		-1000	1000	0
R_GLYtp	Transport of Glycine, Passive, Peroxisomal	M_gly[c] --> M_gly[x]	Glycine --> Glycine	false			Alanine and aspartate metabolism		0	1000	0
R_GNDer	Phosphogluconate Dehydrogenase, Endoplasmic Reticulum	M_nadp[r] + M_6pgc[r] --> M_nadph[r] + M_co2[r] + M_ru5p_D[r]	Nicotinamide Adenine Dinucleotide Phosphate + 6-Phospho-D-Gluconate --> Nicotinamide Adenine Dinucleotide Phosphate - Reduced + Carbon Dioxide + D-Ribulose 5-Phosphate	false		1.1.1.44	Alanine and aspartate metabolism	5226.1	0	1000	0
R_GP1CALPHAte	Transport of Gp1C Alpha	M_gp1calpha_hs[c] --> M_gp1calpha_hs[e]	Gp1C Alpha --> Gp1C Alpha	false			Alanine and aspartate metabolism		0	1000	0
R_GP1CALPHAtg	Transport of Gp1C Alpha	M_gp1calpha_hs[c] <=> M_gp1calpha_hs[g]	Gp1C Alpha <=> Gp1C Alpha	true			Alanine and aspartate metabolism		-1000	0	0
R_GP1Cte	Transport of Gp1C	M_gp1c_hs[c] --> M_gp1c_hs[e]	Gp1C --> Gp1C	false			Alanine and aspartate metabolism		0	1000	0
R_GP1Ctg	Transport of Gp1C	M_gp1c_hs[c] <=> M_gp1c_hs[g]	Gp1C <=> Gp1C	true			Alanine and aspartate metabolism		-1000	0	0
R_GPAM_hs	Glycerol-3-Phosphate Acyltransferase	M_Rtotalcoa[c] + M_glyc3p[c] --> (2) M_h[c] + M_coa[c] + M_alpa_hs[c]	R Total Coenzyme A + Glycerol 3-Phosphate --> (2) Proton + Coenzyme A + Lysophosphatidic Acid	false		2.3.1.15	Alanine and aspartate metabolism	57678.1 or 129642.1	0	1000	0
R_GPIAT	Glucosaminylphosphatidyl Inositol Acetyltransferase	M_gpail_hs[c] + M_pmtcoa[c] --> M_coa[c] + M_gacpail_hs[c]	D-Glucosaminylphosphatidylinositol + Palmitoyl Coenzyme A (N-C16:0 Coenzyme A) --> Coenzyme A + Glucosaminyl-Acylphosphatidylinositol	false			Alanine and aspartate metabolism	284098.1	0	1000	0
R_GPIMTer_U	Glcn-Acylpi Mannosyltransferase, Endoplasmic Reticulum	(0.1) M_dolmanp_U[r] + M_gacpail_hs[r] --> M_h[r] + (0.1) M_dolp_U[r] + M_mgacpail_hs[r]	(0.1) Dolichyl Phosphate D-Mannose, Human Uterine Homolog + Glucosaminyl-Acylphosphatidylinositol --> Proton + (0.1) Dolichyl Phosphate + Mannosyl-Glucosaminyl-Acylphosphatidylinositiol (H2)	false		1.1.1.44	Alanine and aspartate metabolism	93183.1 and 54965.1	0	1000	0
R_GQ1BALPHAte	Transport of Gq1Balpha	M_gq1balpha_hs[c] --> M_gq1balpha_hs[e]	Gq1Balpha --> Gq1Balpha	false		2.1.1.20	Alanine and aspartate metabolism		0	1000	0
R_GQ1BALPHAtg	Transport of Gq1Balpha	M_gq1balpha_hs[c] <=> M_gq1balpha_hs[g]	Gq1Balpha <=> Gq1Balpha	true			Alanine and aspartate metabolism		-1000	0	0
R_GQ1Bte	Transport of Gq1B	M_gq1b_hs[c] <=> M_gq1b_hs[e]	Gq1B <=> Gq1B	true			Alanine and aspartate metabolism		-1000	0	0
R_GRTTx	Geranyltranstransferase	M_ipdp[x] + M_grdp[x] --> M_ppi[x] + M_frdp[x]	Isopentenyl Diphosphate + Geranyl Diphosphate --> Diphosphate + Farnesyl Diphosphate	false		2.5.1.10	Alanine and aspartate metabolism	2224.1	0	1000	0
R_GSNt	Guanosine Faciliated Transport in Cytosol	M_gsn[e] <=> M_gsn[c]	Guanosine <=> Guanosine	true		3.1.4.46	Alanine and aspartate metabolism	3177.1 or 2030.1	-1000	1000	0
R_GSNtl	Guanosine Faciliated Transport from Lysosome	M_gsn[l] --> M_gsn[c]	Guanosine --> Guanosine	false			Alanine and aspartate metabolism	55315.1	0	1000	0
R_GTHO	Glutathione Oxidoreductase	M_h[c] + M_nadph[c] + M_gthox[c] --> M_nadp[c] + (2) M_gthrd[c]	Proton + Nicotinamide Adenine Dinucleotide Phosphate - Reduced + Glutathione Disulfide (Oxidized Glutathione) --> Nicotinamide Adenine Dinucleotide Phosphate + (2) Reduced Glutathione	false		1.8.1.7	Alanine and aspartate metabolism	2936.1	0	1000	0
R_GTHOm	Glutathione Oxidoreductase	M_h[m] + M_nadph[m] + M_gthox[m] --> M_nadp[m] + (2) M_gthrd[m]	Proton + Nicotinamide Adenine Dinucleotide Phosphate - Reduced + Glutathione Disulfide (Oxidized Glutathione) --> Nicotinamide Adenine Dinucleotide Phosphate + (2) Reduced Glutathione	false		1.8.1.7	Alanine and aspartate metabolism	2936.1	0	1000	0
R_GTHP	Glutathione Peroxidase	M_h2o2[c] + (2) M_gthrd[c] --> (2) M_h2o[c] + M_gthox[c]	Hydrogen Peroxide + (2) Reduced Glutathione --> (2) Water + Glutathione Disulfide (Oxidized Glutathione)	false		1.11.1.9	Alanine and aspartate metabolism	7001.3 or 5052.3 or 2877.1 or 2876.2 or 5052.2 or 2876.1 or 5052.1 or 7001.1 or 2879.1 or 7001.2	0	1000	0
R_GTHPe	Glutathione Peroxidase, Extracellular	(2) M_gthrd[e] + M_h2o2[e] --> (2) M_h2o[e] + M_gthox[e]	(2) Reduced Glutathione + Hydrogen Peroxide --> (2) Water + Glutathione Disulfide (Oxidized Glutathione)	false		1.11.1.9	Alanine and aspartate metabolism	2878.1 or 257202.1 or 2882.1 or 2877.1 or 2876.1	0	1000	0
R_GTHPm	Glutathione Peroxidase, Mitochondria	M_h2o2[m] + (2) M_gthrd[m] --> (2) M_h2o[m] + M_gthox[m]	Hydrogen Peroxide + (2) Reduced Glutathione --> (2) Water + Glutathione Disulfide (Oxidized Glutathione)	false		1.11.1.9	Alanine and aspartate metabolism	10935.1 or 10935.2 or 2879.1 or 2876.1	0	1000	0
R_GTHRDt	Glutathione Transport into Mitochondria	M_h2o[c] + M_atp[c] + M_gthrd[c] --> M_h[c] + M_adp[c] + M_pi[c] + M_gthrd[m]	Water + Adenosine Triphosphate + Reduced Glutathione --> Proton + Adenosine Diphosphate + Orthophosphate + Reduced Glutathione	false			Alanine and aspartate metabolism		0	1000	0
R_GTHRDtr	Glutathione Transport via Diffusion	M_gthrd[c] --> M_gthrd[r]	Reduced Glutathione --> Reduced Glutathione	false			Alanine and aspartate metabolism		0	1000	0
R_GTHS	Glutathione Synthetase	M_atp[c] + M_gly[c] + M_glucys[c] --> M_h[c] + M_adp[c] + M_pi[c] + M_gthrd[c]	Adenosine Triphosphate + Glycine + Gamma-L-Glutamyl-L-Cysteine --> Proton + Adenosine Diphosphate + Orthophosphate + Reduced Glutathione	false			Alanine and aspartate metabolism	2937.1	0	1000	0
R_GTMLTe	G-Glutamyltransferase, Extracellular	M_ala_L[c] + M_gthrd[c] --> M_cgly[e] + M_gluala[e]	L-Alanine + Reduced Glutathione --> L-Cysteinylglycine + 5-L-Glutamyl-L-Alanine	false		2.3.2.2	Alanine and aspartate metabolism	2679.1 or 2678.1 or 2678.3 or 2678.2	0	1000	0
R_GUACYC	Guanylate Cyclase	M_gtp[c] --> M_35cgmp[c] + M_ppi[c]	Guanosine-5'-Triphosphate --> 3,5-Cyclic Guanosine Monophosphate + Diphosphate	false		4.6.1.2	Alanine and aspartate metabolism	(2977.1 and 2983.1) or 4882.2 or (2982.1 and 2974.1) or 2986.1 or 4882.1 or 2984.1 or 4881.1 or (2977.1 and 2974.1) or 3000.1 or (2982.1 and 2983.1)	0	1000	0
R_GULN3D	L-Gulonate 3-Dehydrogenase	M_nad[c] + M_guln[c] <=> M_h[c] + M_nadh[c] + M_3dhguln[c]	Nicotinamide Adenine Dinucleotide + L-Gulonate <=> Proton + Nicotinamide Adenine Dinucleotide - Reduced + 3-Dehydro-L-Gulonate	true		1.1.1.45	Alanine and aspartate metabolism		-1000	1000	0
R_GULNDer	Gulonate Dehydrogenase, Endoplasmic Reticulum	M_h[r] + M_nadph[r] + M_glcur[r] --> M_nadp[r] + M_guln[r]	Proton + Nicotinamide Adenine Dinucleotide Phosphate - Reduced + D-Glucuronate --> Nicotinamide Adenine Dinucleotide Phosphate + L-Gulonate	false		1.1.1.19	Alanine and aspartate metabolism		0	1000	0
R_GULNter	L-Gulonate Endoplasmic Reticular Export	M_guln[r] --> M_guln[c]	L-Gulonate --> L-Gulonate	false			Alanine and aspartate metabolism		0	1000	0
R_H2CO3Dm	Carboxylic Acid Dissociation	M_h2o[m] + M_co2[m] --> M_h[m] + M_hco3[m]	Water + Carbon Dioxide --> Proton + Bicarbonate	false		4.2.1.1	Alanine and aspartate metabolism	763.1 or 11238.1	0	1000	0
R_H2ETer	H2 Phosphoethanolaminyl Transferase, Endoplasmic Reticulum	M_mgacpail_hs[r] + M_pe_hs[r] --> M_dag_hs[r] + M_emgacpail_hs[r]	Mannosyl-Glucosaminyl-Acylphosphatidylinositiol (H2) + Phosphatidylethanolamine --> Diglyceride + Phosphoethanolaminyl-Mannosyl-Glucosylaminyl-Acylphosphatidylinositol (H5)	false		3.5.4.16	Alanine and aspartate metabolism	23556.1 or 23556.2	0	1000	0
R_H2MTer_U	H2 Mannosyltransferase, Endoplasmic Reticulum	(0.1) M_dolmanp_U[r] + M_mgacpail_hs[r] --> M_h[r] + (0.1) M_dolp_U[r] + M_m2gacpail_hs[r]	(0.1) Dolichyl Phosphate D-Mannose, Human Uterine Homolog + Mannosyl-Glucosaminyl-Acylphosphatidylinositiol (H2) --> Proton + (0.1) Dolichyl Phosphate + Dimannosyl-Glucosaminyl-Acylphosphatidylinositol (H3)	false		4.6.1.2	Alanine and aspartate metabolism	55650.1	0	1000	0
R_H2O2t	Hydrogen Peroxide Transport via Diffusion	M_h2o2[e] --> M_h2o2[c]	Hydrogen Peroxide --> Hydrogen Peroxide	false		2.4.2.8	Alanine and aspartate metabolism		0	1000	0
R_H2O2tly	Hydrogen Peroxide Lysosomal Transport via Diffusion	M_h2o2[c] <=> M_h2o2[l]	Hydrogen Peroxide <=> Hydrogen Peroxide	true			Alanine and aspartate metabolism		-1000	1000	0
R_H2O2tm	Hydrogen Peroxide Mitochondrial Transport	M_h2o2[c] --> M_h2o2[m]	Hydrogen Peroxide --> Hydrogen Peroxide	false			Alanine and aspartate metabolism		0	1000	0
R_H2O2tn	Hydrogen Peroxide Nuclear Transport	M_h2o2[c] <=> M_h2o2[n]	Hydrogen Peroxide <=> Hydrogen Peroxide	true		1.1.1.45	Alanine and aspartate metabolism		-1000	0	0
R_H2O2tp	Hydrogen Peroxide Peroxisomal Transport via Diffusion	M_h2o2[c] --> M_h2o2[x]	Hydrogen Peroxide --> Hydrogen Peroxide	false		1.1.1.19	Alanine and aspartate metabolism		0	1000	0
R_H2Oter	H2O Endoplasmic Reticulum Transport	M_h2o[c] <=> M_h2o[r]	Water <=> Water	true			Alanine and aspartate metabolism		-1000	1000	0
R_H2Otg	H2O Transport, Golgi Apparatus	M_h2o[c] --> M_h2o[g]	Water --> Water	false			Alanine and aspartate metabolism		0	1000	0
R_H2Otly	H2O Transport, Lysosomal	M_h2o[c] <=> M_h2o[l]	Water <=> Water	true		4.2.1.1	Alanine and aspartate metabolism		-1000	1000	0
R_H2Otn	H2O Transport, Nuclear	M_h2o[n] <=> M_h2o[c]	Water <=> Water	true			Alanine and aspartate metabolism		-1000	0	0
R_H2Otp	H2O Transport, Peroxisomal	M_h2o[c] <=> M_h2o[x]	Water <=> Water	true			Alanine and aspartate metabolism		-1000	1000	0
R_H3ETer	H3 Phosphoethanolaminyl Transferase, Endoplasmic Reticulum	M_pe_hs[r] + M_m2gacpail_hs[r] --> M_memgacpail_hs[r] + M_dag_hs[r]	Phosphatidylethanolamine + Dimannosyl-Glucosaminyl-Acylphosphatidylinositol (H3) --> (Mannosyl),(Phosphoethanolaminyl)-Mannosyl-Glucosylaminyl-Acylphosphatidylinositol (B) + Diglyceride	false			Alanine and aspartate metabolism	23556.1 or 23556.2	0	1000	0
R_H3MTer_U	H3 Mannosyltransferase, Endoplasmic Reticulum	(0.1) M_dolmanp_U[r] + M_m2gacpail_hs[r] --> M_h[r] + (0.1) M_dolp_U[r] + M_m3gacpail_hs[r]	(0.1) Dolichyl Phosphate D-Mannose, Human Uterine Homolog + Dimannosyl-Glucosaminyl-Acylphosphatidylinositol (H3) --> Proton + (0.1) Dolichyl Phosphate + Trimannosyl-Glucosaminyl-Acylphosphatidylinositol (H4)	false			Alanine and aspartate metabolism	9488.1	0	1000	0
R_H4ET3er	H4 Phosphoethanolaminyl Transferase, Endoplasmic Reticulum	M_pe_hs[r] + M_m3gacpail_hs[r] --> M_dag_hs[r] + M_em3gacpail_hs[r]	Phosphatidylethanolamine + Trimannosyl-Glucosaminyl-Acylphosphatidylinositol (H4) --> Diglyceride + Phosphoethanolaminyl-Trimannosyl-Glucosaminyl-Acylphosphatidylinositol (H6)	false			Alanine and aspartate metabolism	(84720.2 and 5281.1) or (84720.1 and 5281.2) or (5281.1 and 84720.1) or (84720.2 and 5281.2)	0	1000	0
R_H4ETer	H4 Phosphoethanolaminyl Transferase, Endoplasmic Reticulum	M_pe_hs[r] + M_m3gacpail_hs[r] --> M_m2emgacpail_hs[r] + M_dag_hs[r]	Phosphatidylethanolamine + Trimannosyl-Glucosaminyl-Acylphosphatidylinositol (H4) --> (Dimannosyl),(Phosphoethanolaminyl)-Mannosyl-Glucosylaminyl-Acylphosphatidylinositol (H6) + Diglyceride	false			Alanine and aspartate metabolism	23556.1 or 23556.2	0	1000	0
R_H5MTer_U	H5 Mannosyltransferase, Endoplasmic Reticulum	(0.1) M_dolmanp_U[r] + M_emgacpail_hs[r] --> M_h[r] + M_memgacpail_hs[r] + (0.1) M_dolp_U[r]	(0.1) Dolichyl Phosphate D-Mannose, Human Uterine Homolog + Phosphoethanolaminyl-Mannosyl-Glucosylaminyl-Acylphosphatidylinositol (H5) --> Proton + (Mannosyl),(Phosphoethanolaminyl)-Mannosyl-Glucosylaminyl-Acylphosphatidylinositol (B) + (0.1) Dolichyl Phosphate	false			Alanine and aspartate metabolism	55650.1	0	1000	0
R_H6ET3er	H6 Phosphoethanolaminyl Transferase, Endoplasmic Reticulum	M_m2emgacpail_hs[r] + M_pe_hs[r] --> M_dag_hs[r] + M_em2emgacpail_hs[r]	(Dimannosyl),(Phosphoethanolaminyl)-Mannosyl-Glucosylaminyl-Acylphosphatidylinositol (H6) + Phosphatidylethanolamine --> Diglyceride + (Phosphoethanolaminyl-Dimannosyl),(Phosphoethanolaminyl)-Mannosyl-Glucosaminyl-Acylphosphatidylinositol (H7)	false			Alanine and aspartate metabolism	(84720.2 and 5281.1) or (84720.1 and 5281.2) or (5281.1 and 84720.1) or (84720.2 and 5281.2)	0	1000	0
R_H6_ETer	H6' Phosphoethanolaminyl Transferase, Endoplasmic Reticulum	M_pe_hs[r] + M_em3gacpail_hs[r] --> M_dag_hs[r] + M_em2emgacpail_hs[r]	Phosphatidylethanolamine + Phosphoethanolaminyl-Trimannosyl-Glucosaminyl-Acylphosphatidylinositol (H6) --> Diglyceride + (Phosphoethanolaminyl-Dimannosyl),(Phosphoethanolaminyl)-Mannosyl-Glucosaminyl-Acylphosphatidylinositol (H7)	false			Alanine and aspartate metabolism	23556.1 or 23556.2	0	1000	0
R_H6MTer_U	H6 Mannosyltransferase, Endoplasmic Reticulum	M_m2emgacpail_hs[r] + (0.1) M_dolmanp_U[r] --> M_h[r] + (0.1) M_dolp_U[r] + M_m3emgacpail_hs[r]	(Dimannosyl),(Phosphoethanolaminyl)-Mannosyl-Glucosylaminyl-Acylphosphatidylinositol (H6) + (0.1) Dolichyl Phosphate D-Mannose, Human Uterine Homolog --> Proton + (0.1) Dolichyl Phosphate + (Trimannosyl),(Phosphoethanolaminyl)-Mannosyl-Glucosaminyl-Acylphosphatidylinositol (M4C)	false			Alanine and aspartate metabolism	80235.1	0	1000	0
R_H7MTer_U	H7 Mannosyltransferase, Endoplasmic Reticulum	(0.1) M_dolmanp_U[r] + M_em2emgacpail_hs[r] --> M_h[r] + (0.1) M_dolp_U[r] + M_mem2emgacpail_hs[r]	(0.1) Dolichyl Phosphate D-Mannose, Human Uterine Homolog + (Phosphoethanolaminyl-Dimannosyl),(Phosphoethanolaminyl)-Mannosyl-Glucosaminyl-Acylphosphatidylinositol (H7) --> Proton + (0.1) Dolichyl Phosphate + ({[(Mannosyl),(Phosphoethanolaminyl)]-Dimannosyl},{Phosphoethanolaminyl})-Mannosyl-Glucosaminyl-Acylphosphatidylinositol (M4B) (Mem2Emgacpail Heparan Sulfate)	false			Alanine and aspartate metabolism	80235.1	0	1000	0
R_HACD1m	3-Hydroxyacyl Coenzyme A Dehydrogenase (Acetoacetyl Coenzyme A), Mitochondrial	M_h[m] + M_nadh[m] + M_aacoa[m] <=> M_nad[m] + M_3hbcoa[m]	Proton + Nicotinamide Adenine Dinucleotide - Reduced + Acetoacetyl Coenzyme A <=> Nicotinamide Adenine Dinucleotide + (S)-3-Hydroxybutanoyl Coenzyme A	true		1.1.1.35	Alanine and aspartate metabolism	3028.1 or 3033.1 or (3030.1 and 3032.1)	-1000	1000	0
R_HACD1x	3-Hydroxyacyl Coenzyme A Dehydrogenase (Acetoacetyl Coenzyme A), Peroxisomal	M_h[x] + M_nadh[x] + M_aacoa[x] <=> M_nad[x] + M_3hbcoa[x]	Proton + Nicotinamide Adenine Dinucleotide - Reduced + Acetoacetyl Coenzyme A <=> Nicotinamide Adenine Dinucleotide + (S)-3-Hydroxybutanoyl Coenzyme A	true		1.1.1.35	Alanine and aspartate metabolism	1962.1 or 3295.1	-1000	0	0
R_HACD9m	3-Hydroxyacyl Coenzyme A Dehydrogenase (2-Methylacetoacetyl Coenzyme A), Mitochondrial	M_nad[m] + M_3hmbcoa[m] <=> M_h[m] + M_nadh[m] + M_2maacoa[m]	Nicotinamide Adenine Dinucleotide + (2S,3S)-3-Hydroxy-2-Methylbutanoyl Coenzyme A <=> Proton + Nicotinamide Adenine Dinucleotide - Reduced + 2-Methylacetoacetyl Coenzyme A	true		1.1.1.35	Alanine and aspartate metabolism	3028.1 or 1962.1 or 3033.1	-1000	1000	0
R_HAtly	Hyaluronan Transport, Extracellular to Lysosome	M_ha[e] --> M_ha[l]	Hyaluronan --> Hyaluronan	false			Alanine and aspartate metabolism		0	1000	0
R_HBZOPT10m	Hydroxybenzoate Decaprenyltransferase	M_4hbz[m] + M_decdp[m] --> M_3dphb[m] + M_ppi[m]	4-Hydroxybenzoate + All Trans Decaprenyl Diphosphate --> 3-Decaprenyl-4-Hydroxybenzoate + Diphosphate	false			Alanine and aspartate metabolism	27235.1	0	1000	0
R_HCO3_CLt	Bicarbonate Transport (Cl-/Hco3- Exchange)	M_hco3[e] + M_cl[c] <=> M_hco3[c] + M_cl[e]	Bicarbonate + Chloride <=> Bicarbonate + Chloride	true			Alanine and aspartate metabolism	6522.1 or 83697.1 or 6521.1 or 6508.2 or 6508.1	-1000	1000	0
R_HDD2COAtx	Transport of Trans-Hexadec-2-Enoyl Coenzyme A	M_hdd2coa[c] <=> M_hdd2coa[x]	Trans-Hexadec-2-Enoyl Coenzyme A <=> Trans-Hexadec-2-Enoyl Coenzyme A	true			Alanine and aspartate metabolism		-1000	0	0
R_HEX10	Hexokinase (D-Glucosamine:ATP)	M_atp[c] + M_gam[c] --> M_h[c] + M_adp[c] + M_gam6p[c]	Adenosine Triphosphate + D-Glucosamine --> Proton + Adenosine Diphosphate + D-Glucosamine-6-Phosphate	false		2.7.1.1	Alanine and aspartate metabolism	2645.1 or 3099.1 or 3098.3 or 2645.2 or 80201.1 or 3098.2 or 2645.3 or 3098.1 or 3098.4 or 3101.1 or 3098.5	0	1000	0
R_HEX4	Hexokinase (D-Mannose:ATP)	M_atp[c] + M_man[c] --> M_h[c] + M_adp[c] + M_man6p[c]	Adenosine Triphosphate + D-Mannose --> Proton + Adenosine Diphosphate + D-Mannose 6-Phosphate	false		2.7.1.7	Alanine and aspartate metabolism	3098.2 or 2645.2 or 3098.3 or 2645.3 or 3098.4 or 3099.1 or 3098.5 or 3098.1 or 3101.1 or 80201.1 or 2645.1	0	1000	0
R_HEXCCOAtx	Fatty Acid Intracellular Transport	M_hexccoa[c] --> M_hexccoa[x]	Hexacosanoyl Coenzyme A --> Hexacosanoyl Coenzyme A	false			Alanine and aspartate metabolism		0	1000	0
R_HEXCt	Fatty Acid Transport via Diffusion	M_hexc[e] <=> M_hexc[c]	Cerotic Acid <=> Cerotic Acid	true			Alanine and aspartate metabolism		-1000	0	0
R_HIBDm	3-Hydroxyisobutyrate Dehydrogenase, Mitochondrial	M_nad[m] + M_3hmp[m] <=> M_h[m] + M_nadh[m] + M_2mop[m]	Nicotinamide Adenine Dinucleotide + 3-Hydroxy-2-Methylpropanoate <=> Proton + Nicotinamide Adenine Dinucleotide - Reduced + 2-Methyl-3-Oxopropanoate	true		1.1.1.31	Alanine and aspartate metabolism	11112.1	-1000	1000	0
R_HISt4	L-Histidine Transport in via Sodium Symport	M_na1[e] + M_his_L[e] --> M_na1[c] + M_his_L[c]	Sodium + L-Histidine --> Sodium + L-Histidine	false			Alanine and aspartate metabolism	11254.1 or 54407.1	0	1000	0
R_HISTASE	Histaminase	M_h2o[c] + M_o2[c] + M_hista[c] --> M_h2o2[c] + M_nh4[c] + M_im4act[c]	Water + Oxygen + Histamine --> Hydrogen Peroxide + Ammonium + Imidazole-4-Acetaldehyde	false		1.4.3.6	Alanine and aspartate metabolism	314.1 or 314.1 or 314.2	0	1000	0
R_HISTAtu	Histamine Uniport	M_hista[e] --> M_hista[c]	Histamine --> Histamine	false		2.7.1.7	Alanine and aspartate metabolism	6581.1 or 6582.2 or 6582.1 or 6584.1	0	1000	0
R_HIStN1	Histidine Transport (Na, H Coupled)	M_h[c] + (2) M_na1[e] + M_his_L[e] <=> M_h[e] + (2) M_na1[c] + M_his_L[c]	Proton + (2) Sodium + L-Histidine <=> Proton + (2) Sodium + L-Histidine	true		2.3.1.21	Alanine and aspartate metabolism	10991.1	-1000	1000	0
[truncated: 4,310 more rows]

## Sheet: Genes
0
100.1
10005.1
10005.2
10005.3
10007.1
100137049.1
10020.1
10026.1
100287639.1
100288072.1
10050.1
100507855.1
100526794.1
10057.1
10057.2
10058.1
[truncated: 2,231 more rows]
