# Supplementary material for: Fuzzy optimization for identifying antiviral targets for treating SARS-CoV-2 infection in the heart
Source: BMC Bioinformatics. 2023 Sep 27;24:364. doi: 10.1186/s12859-023-05487-7 (PMC10537911; doi:10.1186/s12859-023-05487-7)
Supplement: Supplementary file 4 — Additional file 4. A list of uptake reactions in Dulbecco’s Modified Eagle Medium (DMEM) and Ham’s medium [file 12859_2023_5487_MOESM4_ESM.xlsx]

## Sheet: DMEM Medium
Additional file 4. A list of uptake reactions in Dulbecco’s Modified Eagle Medium (DMEM) and Ham’s medium
ID	Equation with species ID	Name	Classification	HMDB Website
R_EX_4hpro[e]	M_4hpro_LT[e] <=>	Trans-4-Hydroxy-L-Proline	amino acid	https://hmdb.ca/metabolites/HMDB0000725
R_EX_ala_L[e]	M_ala_L[e] <=>	L-Alanine	amino acid	https://hmdb.ca/metabolites/HMDB0000161
R_EX_arg_L[e]	M_arg_L[e] <=>	L-Arginine	amino acid	https://hmdb.ca/metabolites/HMDB0000517
R_EX_asn_L[e]	M_asn_L[e] <=>	L-Asparagine	amino acid	https://hmdb.ca/metabolites/HMDB0000168
R_EX_asp_L[e]	M_asp_L[e] <=>	L-Aspartate	amino acid	https://hmdb.ca/metabolites/HMDB0000191
R_EX_btn[e]	M_btn[e] <=>	Biotin	vitamin	https://hmdb.ca/metabolites/HMDB0000030
R_EX_chol[e]	M_chol[e] <=>	Choline	vitamin	https://hmdb.ca/metabolites/HMDB0000097
R_EX_cholate[e]	M_cholate[e] <=>	Cholate	Steroids	https://hmdb.ca/metabolites/HMDB0000619
R_EX_cmp[e]	M_cmp[e] <=>	Cytidine 5'-Monophosphate	nucleotide	https://hmdb.ca/metabolites/HMDB0000095
R_EX_fe3[e]	M_fe3[e] <=>	Iron (Fe3+)	metallic element	https://hmdb.ca/metabolites/HMDB0015531
R_EX_fol[e]	M_fol[e] <=>	Folate	vitamin	https://hmdb.ca/metabolites/HMDB0000121
R_EX_ga1_hs[e]	M_ga1_hs[e] <=>	Gibberellin A1	NA	NA
R_EX_glc_D[e]	M_glc_D[e] <=>	D-Glucose	carbohydrate	https://hmdb.ca/metabolites/HMDB0000122
R_EX_gln_L[e]	M_gln_L[e] <=>	L-Glutamine	amino acid	https://hmdb.ca/metabolites/HMDB0000641
R_EX_glu_L[e]	M_glu_L[e] <=>	L-Glutamate	amino acid	https://hmdb.ca/metabolites/HMDB0000148
R_EX_gly[e]	M_gly[e] <=>	Glycine	amino acid	https://hmdb.ca/metabolites/HMDB0000123
R_EX_gthrd[e]	M_gthrd[e] <=>	Reduced Glutathione	coenzyme	https://hmdb.ca/metabolites/HMDB0000125
R_EX_hco3[e]	M_hco3[e] <=>	Bicarbonate	ion	https://hmdb.ca/metabolites/HMDB0000595
R_EX_his_L[e]	M_his_L[e] <=>	L-Histidine	amino acid	https://hmdb.ca/metabolites/HMDB0000177
R_EX_hxan[e]	M_hxan[e] <=>	Hypoxanthine	purine	https://hmdb.ca/metabolites/HMDB0000157
R_EX_ile_L[e]	M_ile_L[e] <=>	L-Isoleucine	amino acid	https://hmdb.ca/metabolites/HMDB0000172
R_EX_inost[e]	M_inost[e] <=>	Myo-Inositol	inositol	https://hmdb.ca/metabolites/HMDB0000211
R_EX_k[e]	M_k[e] <=>	Potassium	metallic element	https://hmdb.ca/metabolites/HMDB0000586
R_EX_Lcystin[e]	M_Lcystin[e] <=>	L-Cystine	amino acid	https://hmdb.ca/metabolites/HMDB0000192
R_EX_leu_L[e]	M_leu_L[e] <=>	L-Leucine	amino acid	https://hmdb.ca/metabolites/HMDB0000687
R_EX_leuleu[e]	M_leuleu[e] <=>	Leucylleucine	peptides	https://hmdb.ca/metabolites/HMDB0028933
R_EX_lnlc[e]	M_lnlc[e] <=>	Linoleate	fatty acid	https://hmdb.ca/metabolites/HMDB0000673
R_EX_lys_L[e]	M_lys_L[e] <=>	L-Lysine	amino acid	https://hmdb.ca/metabolites/HMDB0000182
R_EX_mag_hs[e]	M_mag_hs[e] <=>	Monoacylglycerol 2	NA	NA
R_EX_met_L[e]	M_met_L[e] <=>	L-Methionine	amino acid	https://hmdb.ca/metabolites/HMDB0000696
R_EX_na1[e]	M_na1[e] <=>	Sodium	metallic element	https://hmdb.ca/metabolites/HMDB0000588
R_EX_ncam[e]	M_ncam[e] <=>	Nicotinamide	vitamin	https://hmdb.ca/metabolites/HMDB0001406
R_EX_nh4[e]	M_nh4[e] <=>	Ammonium	ion	https://hmdb.ca/metabolites/HMDB0041827
R_EX_o2[e]	M_o2[e] <=>	Oxygen		https://hmdb.ca/metabolites/HMDB0001377
R_EX_phe_L[e]	M_phe_L[e] <=>	L-Phenylalanine	amino acid	https://hmdb.ca/metabolites/HMDB0000159
R_EX_pi[e]	M_pi[e] <=>	Orthophosphate	ion	https://hmdb.ca/metabolites/HMDB0001429
R_EX_pnto_R[e]	M_pnto_R[e] <=>	(R)-Pantothenate	vitamin	https://hmdb.ca/metabolites/HMDB0000210
R_EX_pro_L[e]	M_pro_L[e] <=>	L-Proline	amino acid	https://hmdb.ca/metabolites/HMDB0000162
R_EX_ptrc[e]	M_ptrc[e] <=>	Putrescine	amine	https://hmdb.ca/metabolites/HMDB0001414
R_EX_pydx[e]	M_pydx[e] <=>	Pyridoxal	vitamin	https://hmdb.ca/metabolites/HMDB0001545
R_EX_pydxn[e]	M_pydxn[e] <=>	Pyridoxine	vitamin	https://hmdb.ca/metabolites/HMDB0000239
R_EX_pyr[e]	M_pyr[e] <=>	Pyruvate	keto acid	https://hmdb.ca/metabolites/HMDB0000243
R_EX_ribflv[e]	M_ribflv[e] <=>	Riboflavin	vitamin	https://hmdb.ca/metabolites/HMDB0000244
R_EX_ser_L[e]	M_ser_L[e] <=>	L-Serine	amino acid	https://hmdb.ca/metabolites/HMDB0000187
R_EX_so4[e]	M_so4[e] <=>	Sulfate	ion	https://hmdb.ca/metabolites/HMDB0001448
R_EX_succ[e]	M_succ[e] <=>	Succinate	carboxylic acid	https://hmdb.ca/metabolites/HMDB0000254
R_EX_thm[e]	M_thm[e] <=>	Thiamin	vitamin	https://hmdb.ca/metabolites/HMDB0000235
R_EX_thr_L[e]	M_thr_L[e] <=>	L-Threonine	amino acid	https://hmdb.ca/metabolites/HMDB0000167
R_EX_thymd[e]	M_thymd[e] <=>	Thymidine	pyrimidine	https://hmdb.ca/metabolites/HMDB0000273
R_EX_trp_L[e]	M_trp_L[e] <=>	L-Tryptophan	amino acid	https://hmdb.ca/metabolites/HMDB0000929
R_EX_tyr_L[e]	M_tyr_L[e] <=>	L-Tyrosine	amino acid	https://hmdb.ca/metabolites/HMDB0000158
R_EX_val_L[e]	M_val_L[e] <=>	L-Valine	amino acid	https://hmdb.ca/metabolites/HMDB0000883

## Sheet: Ham's medium
ID	Equation with species ID	Name	Classification	HMDB Website
R_EX_3ivcrn[e]	M_3ivcrn[e] <=>	3-Hydroxy-Isovaleryl Carnitine	carnitine	https://hmdb.ca/metabolites/HMDB0061189
R_EX_ala_L[e]	M_ala_L[e] <=>	L-Alanine	amino acid	https://hmdb.ca/metabolites/HMDB0000161
R_EX_arg_L[e]	M_arg_L[e] <=>	L-Arginine	amino acid	https://hmdb.ca/metabolites/HMDB0000517
R_EX_asn_L[e]	M_asn_L[e] <=>	L-Asparagine	amino acid	https://hmdb.ca/metabolites/HMDB0000168
R_EX_asp_L[e]	M_asp_L[e] <=>	L-Aspartate	amino acid	https://hmdb.ca/metabolites/HMDB0000191
R_EX_btn[e]	M_btn[e] <=>	Biotin	vitamin	https://hmdb.ca/metabolites/HMDB0000030
R_EX_but[e]	M_but[e] <=>	Butyrate	fatty acid	https://hmdb.ca/metabolites/HMDB0000039
R_EX_c4crn[e]	M_c4crn[e] <=>	Butyryl Carnitine	carnitine	https://hmdb.ca/metabolites/HMDB0002013
R_EX_c4dc[e]	M_c4dc[e] <=>	Succinyl Carnitine	carnitine	https://www.vmh.life/#metabolite/c4dc
R_EX_c6crn[e]	M_c6crn[e] <=>	Hexanoyl Carnitine	carnitine	https://www.vmh.life/#metabolite/c6crn
R_EX_chol[e]	M_chol[e] <=>	Choline	vitamin	https://hmdb.ca/metabolites/HMDB0000097
R_EX_cholate[e]	M_cholate[e] <=>	Cholate	Steroids	https://hmdb.ca/metabolites/HMDB0000619
R_EX_chsterol[e]	M_chsterol[e] <=>	Cholesterol	cholesterol	https://hmdb.ca/metabolites/HMDB0000067
R_EX_citr_L[e]	M_citr_L[e] <=>	L-Citrulline	l-alpha-amino acids	https://hmdb.ca/metabolites/HMDB0000904
R_EX_cmp[e]	M_crn[e] <=>	L-Carnitine	carnitine	https://hmdb.ca/metabolites/HMDB0000062
R_EX_crn[e]	M_crn[e] <=>	L-Carnitine	carnitines	https://hmdb.ca/metabolites/HMDB0000062
R_EX_cys_L[e]	M_cys_L[e] <=>	L-Cysteine	amino acid	https://hmdb.ca/metabolites/HMDB0000574
R_EX_dca[e]	M_dca[e] <=>	Decanoate (N-C10:0)	fatty acid	https://hmdb.ca/metabolites/HMDB0000511
R_EX_fe2[e]	M_fe2[e] <=>	Iron (Fe2+)	metallic element	https://hmdb.ca/metabolites/HMDB0000692
R_EX_fe3[e]	M_fe3[e] <=>	Iron (Fe3+)	metallic element	https://hmdb.ca/metabolites/HMDB0015531
R_EX_fol[e]	M_fol[e] <=>	Folate	vitamin	https://hmdb.ca/metabolites/HMDB0000121
R_EX_ga1_hs[e]	M_ga1_hs[e] <=>	Gibberellin A1	NA	NA
R_EX_glc_D[e]	M_glc_D[e] <=>	D-Glucose	carbohydrate	https://hmdb.ca/metabolites/HMDB0000122
R_EX_gln_L[e]	M_gln_L[e] <=>	L-Glutamine	amino acid	https://hmdb.ca/metabolites/HMDB0000641
R_EX_glu_L[e]	M_glu_L[e] <=>	L-Glutamate	amino acid	https://hmdb.ca/metabolites/HMDB0000148
R_EX_gly[e]	M_gly[e] <=>	Glycine	amino acid	https://hmdb.ca/metabolites/HMDB0000123
R_EX_gthrd[e]	M_gthrd[e] <=>	Reduced Glutathione	coenzyme	https://hmdb.ca/metabolites/HMDB0000125
R_EX_hco3[e]	M_hco3[e] <=>	Bicarbonate	ion	https://hmdb.ca/metabolites/HMDB0000595
R_EX_his_L[e]	M_his_L[e] <=>	L-Histidine	amino acid	https://hmdb.ca/metabolites/HMDB0000177
R_EX_hxan[e]	M_hxan[e] <=>	Hypoxanthine	Purine	https://hmdb.ca/metabolites/HMDB0000157
R_EX_ile_L[e]	M_ile_L[e] <=>	L-Isoleucine	amino acid	https://hmdb.ca/metabolites/HMDB0000172
R_EX_inost[e]	M_inost[e] <=>	Myo-Inositol	inositol	https://hmdb.ca/metabolites/HMDB0000211
R_EX_ivcrn[e]	M_ivcrn[e] <=>	Isovaleryl Carnitine	carnitine	https://www.vmh.life/#metabolite/ivcrn
R_EX_k[e]	M_k[e] <=>	Potassium	metallic element	https://hmdb.ca/metabolites/HMDB0000586
R_EX_leu_L[e]	M_leu_L[e] <=>	L-Leucine	amino acid	https://hmdb.ca/metabolites/HMDB0000687
R_EX_leuleu[e]	M_leuleu[e] <=>	Leucylleucine	peptides	https://hmdb.ca/metabolites/HMDB0028933
R_EX_lipoate[e]	M_lipoate[e] <=>	Lipoate	antioxidant	https://hmdb.ca/metabolites/HMDB0001451
R_EX_lnlc[e]	M_lnlc[e] <=>	Linoleate	fatty acid	https://hmdb.ca/metabolites/HMDB0000673
R_EX_lys_L[e]	M_lys_L[e] <=>	L-Lysine	amino acid	https://hmdb.ca/metabolites/HMDB0000182
R_EX_mag_hs[e]	M_mag_hs[e] <=>	Monoacylglycerol 2	NA	NA
R_EX_met_L[e]	M_met_L[e] <=>	L-Methionine	amino acid	https://hmdb.ca/metabolites/HMDB0000696
R_EX_na1[e]	M_na1[e] <=>	Sodium	metallic element	https://hmdb.ca/metabolites/HMDB0000588
R_EX_ncam[e]	M_ncam[e] <=>	Nicotinamide	vitamin	https://hmdb.ca/metabolites/HMDB0001406
R_EX_o2[e]	M_o2[e] <=>	Oxygen		https://hmdb.ca/metabolites/HMDB0001377
R_EX_octa[e]	M_octa[e] <=>	Octanoate (N-C8:0)	fatty acid	https://hmdb.ca/metabolites/HMDB0000482
R_EX_phe_L[e]	M_phe_L[e] <=>	L-Phenylalanine	amino acid	https://hmdb.ca/metabolites/HMDB0000159
R_EX_phyt[e]	M_phyt[e] <=>	Phytanate	fatty acid	https://www.vmh.life/#metabolite/phyt
R_EX_pmtcrn[e]	M_pmtcrn[e] <=>	L-Palmitoylcarnitine	carnitine	https://hmdb.ca/metabolites/HMDB0000222
R_EX_pnto_R[e]	M_pnto_R[e] <=>	(R)-Pantothenate	vitamin	https://hmdb.ca/metabolites/HMDB0000210
R_EX_pro_L[e]	M_pro_L[e] <=>	L-Proline	amino acid	https://hmdb.ca/metabolites/HMDB0000162
R_EX_ptrc[e]	M_ptrc[e] <=>	Putrescine	amine	https://hmdb.ca/metabolites/HMDB0001414
R_EX_pydxn[e]	M_pydxn[e] <=>	Pyridoxine	vitamin	https://hmdb.ca/metabolites/HMDB0000239
R_EX_pyr[e]	M_pyr[e] <=>	Pyruvate	keto acid	https://hmdb.ca/metabolites/HMDB0000243
R_EX_ribflv[e]	M_ribflv[e] <=>	Riboflavin	vitamin	https://hmdb.ca/metabolites/HMDB0000244
R_EX_ser_L[e]	M_ser_L[e] <=>	L-Serine	amino acid	https://hmdb.ca/metabolites/HMDB0000187
R_EX_so4[e]	M_so4[e] <=>	Sulfate	ion	https://hmdb.ca/metabolites/HMDB0001448
R_EX_taur[e]	M_taur[e] <=>	Taurine	sulfur amino acid	https://hmdb.ca/metabolites/HMDB0000251
R_EX_thm[e]	M_thm[e] <=>	Thiamin	vitamin	https://hmdb.ca/metabolites/HMDB0000235
R_EX_thmmp[e]	M_thmmp[e] <=>	Thiamin Monophosphate	Thiamine	https://hmdb.ca/metabolites/HMDB0002666
R_EX_thmtp[e]	M_thmtp[e] <=>	Thiamine-Triphosphate	Thiamine	https://hmdb.ca/metabolites/HMDB0001512
R_EX_thr_L[e]	M_thr_L[e] <=>	L-Threonine	amino acid	https://hmdb.ca/metabolites/HMDB0000167
R_EX_thymd[e]	M_thymd[e] <=>	Thymidine	pyrimidine	https://hmdb.ca/metabolites/HMDB0000273
R_EX_trp_L[e]	M_trp_L[e] <=>	L-Tryptophan	amino acid	https://hmdb.ca/metabolites/HMDB0000929
R_EX_tyr_L[e]	M_tyr_L[e] <=>	L-Tyrosine	amino acid	https://hmdb.ca/metabolites/HMDB0000158
R_EX_val_L[e]	M_val_L[e] <=>	L-Valine	amino acid	https://hmdb.ca/metabolites/HMDB0000883
