# Supplementary material for: Fuzzy optimization for identifying antiviral targets for treating SARS-CoV-2 infection in the heart
Source: BMC Bioinformatics. 2023 Sep 27;24:364. doi: 10.1186/s12859-023-05487-7 (PMC10537911; doi:10.1186/s12859-023-05487-7)
Supplement: Supplementary file 7 — Additional file 7. A list of two-target combinations identified by the developed AVTD platform [file 12859_2023_5487_MOESM7_ESM.xlsx]

## Sheet: Two Targets-DMEM
Additional file 7. A list of two-target combinations identified by the developed AVTD platform
Item	CVG_TR	CVG_PH	MDG_TP	ATP	VBOF	Reg_Status	Symbol	Protein	HGNC	ENSG		genes
1	1	1	0.6251	38	0	3	CRLS1	cardiolipin synthase 1	HGNC:16148	ENSG00000088766		54675.1
						2	(HADHA, ECHS1, EHHADH)	(Trifunctional enzyme subunit alpha, mitochondrial; Enoyl-CoA hydratase, mitochondrial; Peroxisomal bifunctional enzyme )	(HGNC:4801, HGNC:3151, HGNC:3247)	(ENSG00000084754, ENSG00000127884, ENSG00000113790)		(3030.1, 1892.1, 1962.1)
2	1	1	0.591	38	0	3	PMVK	phosphomevalonate kinase	HGNC:9141	ENSG00000163344		10654.1
						2	(HADHA, EHHADH, HADH)	(Trifunctional enzyme subunit alpha, mitochondrial; Peroxisomal bifunctional enzyme; Hydroxyacyl-coenzyme A dehydrogenase, mitochondrial)	(HGNC:4801, HGNC:3247, HGNC:4799)	(ENSG00000084754, ENSG00000113790, ENSG00000138796)		3030.1, 1962.1, 3033.1
3	1	1	0.6113	38	0	3	SQLE	squalene epoxidase	HGNC:11279	ENSG00000104549		6713.1
						2	(HADHA, ECHS1, EHHADH)	(Trifunctional enzyme subunit alpha, mitochondrial; Enoyl-CoA hydratase, mitochondrial; Peroxisomal bifunctional enzyme )	(HGNC:4801, HGNC:3151, HGNC:3247)	(ENSG00000084754, ENSG00000127884, ENSG00000113790)		(3030.1, 1892.1, 1962.1)
4	1	1	0.5894	38	0	3	LSS	lanosterol synthase	HGNC:6708	ENSG00000160285		4047.1
						2	(HADHA, EHHADH, HADH)	(Trifunctional enzyme subunit alpha, mitochondrial; Peroxisomal bifunctional enzyme; Hydroxyacyl-coenzyme A dehydrogenase, mitochondrial)	(HGNC:4801, HGNC:3247, HGNC:4799)	(ENSG00000084754, ENSG00000113790, ENSG00000138796)		(3030.1, 1962.1, 3033.1)
5	1	1	0.5913	38	0	3	SQLE	squalene epoxidase	HGNC:11279	ENSG00000104549		6713.1
						2	(HADHA, EHHADH, HADH)	(Trifunctional enzyme subunit alpha, mitochondrial; Peroxisomal bifunctional enzyme; Hydroxyacyl-coenzyme A dehydrogenase, mitochondrial)	(HGNC:4801, HGNC:3247, HGNC:4799)	(ENSG00000084754, ENSG00000113790, ENSG00000138796)		(3030.1, 1962.1, 3033.1)
6	1	1	0.6207	38	0	3	MVK	mevalonate kinase	HGNC:7530	ENSG00000110921		4598.1
						2	(HADHA, ECHS1, EHHADH)	(Trifunctional enzyme subunit alpha, mitochondrial; Enoyl-CoA hydratase, mitochondrial; Peroxisomal bifunctional enzyme )	(HGNC:4801, HGNC:3151, HGNC:3247)	(ENSG00000084754, ENSG00000127884, ENSG00000113790)		(3030.1, 1892.1, 1962.1)
7	1	1	0.5567	38	0	3	MVK	mevalonate kinase	HGNC:7530	ENSG00000110921		4598.1
						2	(HADHA, EHHADH, HADH)	(Trifunctional enzyme subunit alpha, mitochondrial; Peroxisomal bifunctional enzyme; Hydroxyacyl-coenzyme A dehydrogenase, mitochondrial)	(HGNC:4801, HGNC:3247, HGNC:4799)	(ENSG00000084754, ENSG00000113790, ENSG00000138796)		(3030.1, 1962.1, 3033.1)
8	1	1	0.6169	38	0	3	LSS	lanosterol synthase	HGNC:6708	ENSG00000160285		4047.1
						2	(HADHA, ECHS1, EHHADH)	(Trifunctional enzyme subunit alpha, mitochondrial; Enoyl-CoA hydratase, mitochondrial; Peroxisomal bifunctional enzyme )	(HGNC:4801, HGNC:3151, HGNC:3247)	(ENSG00000084754, ENSG00000127884, ENSG00000113790)		(3030.1, 1892.1, 1962.1)
9	1	1	0.5978	38	0	3	GK	glycerol kinase	HGNC:4289	ENSG00000198814		2710.2
						2	(HADHA, ECHS1, EHHADH)	(Trifunctional enzyme subunit alpha, mitochondrial; Enoyl-CoA hydratase, mitochondrial; Peroxisomal bifunctional enzyme )	(HGNC:4801, HGNC:3151, HGNC:3247)	(ENSG00000084754, ENSG00000127884, ENSG00000113790)		(3030.1, 1892.1, 1962.1)
10	1	1	0.6008	38	0	3	PMVK	phosphomevalonate kinase	HGNC:9141	ENSG00000163344		10654.1
						2	(HADHA, ECHS1, EHHADH)	(Trifunctional enzyme subunit alpha, mitochondrial; Enoyl-CoA hydratase, mitochondrial; Peroxisomal bifunctional enzyme )	(HGNC:4801, HGNC:3151, HGNC:3247)	(ENSG00000084754, ENSG00000127884, ENSG00000113790)		(3030.1, 1892.1, 1962.1)
11	1	1	0.353	38	0	2	MMUT	methylmalonyl-CoA mutase	HGNC:7526	ENSG00000146085		4594.1
						3	PGS1	phosphatidylglycerophosphate synthase 1	HGNC:30029	ENSG00000087157		9489.1
12	1	1	0.3442	38	0	2	MMUT	methylmalonyl-CoA mutase	HGNC:7526	ENSG00000146085		4594.1
						3	SQLE	squalene epoxidase	HGNC:11279	ENSG00000104549		6713.1
13	1	1	0.4738	38	0	3	CRLS1	cardiolipin synthase 1	HGNC:16148	ENSG00000088766		54675.1
						2	MMUT	methylmalonyl-CoA mutase	HGNC:7526	ENSG00000146085		4594.1
14	1	1	0.419	38	0	3	MVK	mevalonate kinase	HGNC:7530	ENSG00000110921		4598.1
						2	NME4	NME/NM23 nucleoside diphosphate kinase 4	HGNC:7852	ENSG00000103202		4833.1
15	1	1	0.4078	38	0	3	CRLS1	cardiolipin synthase 1	HGNC:16148	ENSG00000088766		54675.1
						2	NME4	NME/NM23 nucleoside diphosphate kinase 4	HGNC:7852	ENSG00000103202		4833.1
16	1	1	0.4156	38	0	3	LSS	lanosterol synthase	HGNC:6708	ENSG00000160285		4047.1
						2	NME4	NME/NM23 nucleoside diphosphate kinase 4	HGNC:7852	ENSG00000103202		4833.1
17	1	1	0.4124	38	0	2	NME4	NME/NM23 nucleoside diphosphate kinase 4	HGNC:7852	ENSG00000103202		4833.1
						3	PGS1	phosphatidylglycerophosphate synthase 1	HGNC:30029	ENSG00000087157		9489.1
18	1	1	0.418	38	0	2	NME4	NME/NM23 nucleoside diphosphate kinase 4	HGNC:7852	ENSG00000103202		4833.1
						3	SQLE	squalene epoxidase	HGNC:11279	ENSG00000104549		6713.1
19	1	1	0.5986	38	0	3	MVD	mevalonate diphosphate decarboxylase	HGNC:7529	ENSG00000167508		4597.1
						2	(HADHA, EHHADH, HADH)	(Trifunctional enzyme subunit alpha, mitochondrial; Peroxisomal bifunctional enzyme; Hydroxyacyl-coenzyme A dehydrogenase, mitochondrial)	(HGNC:4801, HGNC:3247, HGNC:4799)	(ENSG00000084754, ENSG00000113790, ENSG00000138796)		(3030.1, 1962.1, 3033.1)
20	1	1	0.5405	38	0	2	GOT2	glutamic-oxaloacetic transaminase 2	HGNC:4433	ENSG00000125166		2806.1
						3	SQLE	squalene epoxidase	HGNC:11279	ENSG00000104549		6713.1
21	1	1	0.5575	38	0	3	PCYT1A	phosphate cytidylyltransferase 1A, choline	HGNC:8754	ENSG00000161217		5130.1
						2	(HADHA, EHHADH, HADH)	(Trifunctional enzyme subunit alpha, mitochondrial; Peroxisomal bifunctional enzyme; Hydroxyacyl-coenzyme A dehydrogenase, mitochondrial)	(HGNC:4801, HGNC:3247, HGNC:4799)	(ENSG00000084754, ENSG00000113790, ENSG00000138796)		(3030.1, 1962.1, 3033.1)
22	1	1	0.6188	38	0	3	SC5D	sterol-C5-desaturase	HGNC:10547	ENSG00000109929		6309.1
						2	(HADHA, ECHS1, EHHADH)	(Trifunctional enzyme subunit alpha, mitochondrial; Enoyl-CoA hydratase, mitochondrial; Peroxisomal bifunctional enzyme )	(HGNC:4801, HGNC:3151, HGNC:3247)	(ENSG00000084754, ENSG00000127884, ENSG00000113790)		(3030.1, 1892.1, 1962.1)
23	1	1	0.6113	38	0	3	MGLL	monoglyceride lipase	HGNC:17038	ENSG00000074416		11343.1
						2	(HADHA, ECHS1, EHHADH)	(Trifunctional enzyme subunit alpha, mitochondrial; Enoyl-CoA hydratase, mitochondrial; Peroxisomal bifunctional enzyme )	(HGNC:4801, HGNC:3151, HGNC:3247)	(ENSG00000084754, ENSG00000127884, ENSG00000113790)		(3030.1, 1892.1, 1962.1)
24	1	1	0.5287	38	0	3	CRLS1	cardiolipin synthase 1	HGNC:16148	ENSG00000088766		54675.1
						2	HIBADH	3-hydroxyisobutyrate dehydrogenase	HGNC:4907	ENSG00000106049		11112.1
25	1	1	0.6008	38	0	3	PMVK	phosphomevalonate kinase	HGNC:9141	ENSG00000163344		10654.1
						2	(HADHA, ECHS1, EHHADH)	(Trifunctional enzyme subunit alpha, mitochondrial; Enoyl-CoA hydratase, mitochondrial; Peroxisomal bifunctional enzyme )	(HGNC:4801, HGNC:3151, HGNC:3247)	(ENSG00000084754, ENSG00000127884, ENSG00000113790)		(3030.1, 1892.1, 1962.1)
26	1	1	0.5926	38	0	3	PGS1	phosphatidylglycerophosphate synthase 1	HGNC:30029	ENSG00000087157		9489.1
						2	(HADHA, ECHS1, EHHADH)	(Trifunctional enzyme subunit alpha, mitochondrial; Enoyl-CoA hydratase, mitochondrial; Peroxisomal bifunctional enzyme )	(HGNC:4801, HGNC:3151, HGNC:3247)	(ENSG00000084754, ENSG00000127884, ENSG00000113790)		(3030.1, 1892.1, 1962.1)
27	0.996	1	0.5174	37.6927	0	3	MVK	mevalonate kinase	HGNC:7530	ENSG00000110921		4598.1
						2	MMUT	methylmalonyl-CoA mutase	HGNC:7526	ENSG00000146085		4594.1
28	1	1	0.6183	38	0	3	SQLE	squalene epoxidase	HGNC:11279	ENSG00000104549		6713.1
						2	(HADHA, EHHADH, HADH)	(Trifunctional enzyme subunit alpha, mitochondrial; Peroxisomal bifunctional enzyme; Hydroxyacyl-coenzyme A dehydrogenase, mitochondrial)	(HGNC:4801, HGNC:3247, HGNC:4799)	(ENSG00000084754, ENSG00000113790, ENSG00000138796)		(3030.1, 1962.1, 3033.1)
29	1	1	0.6251	38	0	3	CRLS1	cardiolipin synthase 1	HGNC:16148	ENSG00000088766		54675.1
						2	(HADHA, ECHS1, EHHADH)	(Trifunctional enzyme subunit alpha, mitochondrial; Enoyl-CoA hydratase, mitochondrial; Peroxisomal bifunctional enzyme )	(HGNC:4801, HGNC:3151, HGNC:3247)	(ENSG00000084754, ENSG00000127884, ENSG00000113790)		(3030.1, 1892.1, 1962.1)
30	1	1	0.65	38	0	3	CRLS1	cardiolipin synthase 1	HGNC:16148	ENSG00000088766		54675.1
						1	Not Available	Nucleotide interconversion	Not Available	Not Available		1.00508e+08
31	1	1	0.6854	38	0	3	SLC25A1	solute carrier family 25 member 1	HGNC:10979	ENSG00000100075		6576.1
						3	CRLS1	cardiolipin synthase 1	HGNC:16148	ENSG00000088766		54675.1
32	1	1	0.7033	38	0	3	CRLS1	cardiolipin synthase 1	HGNC:16148	ENSG00000088766		54675.1
						2	(HEXB, GM2A)	(hexosaminidase subunit beta, ganglioside GM2 activator)	(HGNC:4879, HGNC:4367)	(ENSG00000049860, ENSG00000196743)		(3074.1, 2760.1)
33	1	1	0.6648	38	0	2	ACADM	acyl-CoA dehydrogenase medium chain	HGNC:89	ENSG00000117054		34.1
						3	CRLS1	cardiolipin synthase 1	HGNC:16148	ENSG00000088766		54675.1
34	1	1	0.6541	38	0	2	AK3	adenylate kinase 3	HGNC:17376	ENSG00000147853		50808.1
						3	CRLS1	cardiolipin synthase 1	HGNC:16148	ENSG00000088766		54675.1
35	1	1	0.6608	38	0	3	ADSL	adenylosuccinate lyase	HGNC:291	ENSG00000239900		158.1
						3	PLD2	phospholipase D2	HGNC:9068	ENSG00000129219		5338.1
36	1	1	0.6518	38	0	2	(VNN1, VNN2, VNN3)	(Pantetheinase, Pantetheine hydrolase VNN2, VNN3 protein)	(HGNC:12705, HGNC:12706, HGNC:16431)	(ENSG00000112299, ENSG00000112303, ENSG0000093134)		(8876.1, 9975.2, 55350.3)
						3	RPIA	ribose 5-phosphate isomerase A	HGNC:10297	ENSG00000153574		22934.1
37	1	1	0.6496	38	0	3	RPIA	ribose 5-phosphate isomerase A	HGNC:10297	ENSG00000153574		22934.1
						2	IMPA1	inositol monophosphatase 1	HGNC:6050	ENSG00000133731		3612.1
38	1	1	0.646	38	0	3	CRLS1	cardiolipin synthase 1	HGNC:16148	ENSG00000088766		54675.1
						2	GMPPA	GDP-mannose pyrophosphorylase A	HGNC:22923	ENSG00000144591		29926.1
38	1	1	0.6567	38	0	3	SOAT1	sterol O-acyltransferase 1	HGNC:11177	ENSG00000057252		6646.1
						3	RPE	ribulose-5-phosphate-3-epimerase	HGNC:10293	ENSG00000197713		6120.1
40	1	1	0.3271	38	0	2	MMUT	methylmalonyl-CoA mutase	HGNC:7526	ENSG00000146085		4594.1
						3	(CTSA, GLB1, GALNS, NEU1, PSAP)	(Lysosomal protective protein, Beta-galactosidase, N-acetylgalactosamine-6-sulfatase, Sialidase-1, Prosaposin)	(HGNC:9251, HGNC:4298, HGNC:4122, HGNC:7758, HGNC:9498)	(ENSG00000064601, ENSG00000163521, ENSG00000141012, ENSG00000204386, ENSG00000197746)		(5476.1, 2720.1, 2588.1, 4758.1, 5660.1)
41	1	1	0.3604	38	0	2	MMUT	methylmalonyl-CoA mutase	HGNC:7526	ENSG00000146085		4594.1
						3	RPE	ribulose-5-phosphate-3-epimerase	HGNC:10293	ENSG00000197713		6120.1
42	1	1	0.444	38	0	2	MMUT	methylmalonyl-CoA mutase	HGNC:7526	ENSG00000146085		4594.1
						3	ADSS2	adenylosuccinate synthase 2	HGNC:292	ENSG00000035687		159.1
43	0.9005	1	0.5226	30.4352	0	3	ADSL	adenylosuccinate lyase	HGNC:291	ENSG00000239900		158.1
						2	MMUT	methylmalonyl-CoA mutase	HGNC:7526	ENSG00000146085		4594.1
44	1	1	0.3243	38	0	2	MMUT	methylmalonyl-CoA mutase	HGNC:7526	ENSG00000146085		4594.1
						3	FDFT1	farnesyl-diphosphate farnesyltransferase 1	HGNC:3629	ENSG00000079459		2222.1
45	1	1	0.4149	38	0	2	NME4	NME/NM23 nucleoside diphosphate kinase 4	HGNC:7852	ENSG00000103202		4833.1
						3	TKT	transketolase	HGNC:11834	ENSG00000163931		7086.1
46	1	1	0.436	38	0	3	EBP	EBP cholestenol delta-isomerase	HGNC:3133	ENSG00000147155		10682.1
						2	NME4	NME/NM23 nucleoside diphosphate kinase 4	HGNC:7852	ENSG00000103202		4833.1
47	1	1	0.5133	38	0	3	MVD	mevalonate diphosphate decarboxylase	HGNC:7529	ENSG00000167508		4597.1
						2	(HADHB, ACAA2)	hydroxyacyl-CoA dehydrogenase trifunctional multienzyme complex subunit beta, acetyl-CoA acyltransferase 2	HGNC:4803, HGNC:83	ENSG00000138029 , ENSG0000016731		3032.1, 10449.1
48	0.5	1	0.6868	0.001	0	3	ADSL	adenylosuccinate lyase	HGNC:291	ENSG00000239900		158.1
						3	DCK	deoxycytidine kinase	HGNC:2704	ENSG00000156136		1633.1
49	0.5802	1	0.6915	6.0998	0	3	LDHAL6B	lactate dehydrogenase A like 6B	HGNC:21481	ENSG00000171989		92483.1
						3	CRLS1	cardiolipin synthase 1	HGNC:16148	ENSG00000088766		54675.1
50	0.5802	1	0.6341	6.0998	0	3	LDHA	lactate dehydrogenase A	HGNC:6535	ENSG00000134333		3939.1
						3	SC5D	sterol-C5-desaturase	HGNC:10547	ENSG00000109929		6309.1
51	1	1	0.5499	38	0	3	MGLL	monoglyceride lipase	HGNC:17038	ENSG00000074416		11343.1
						2	PEPD	peptidase D	HGNC:8840	ENSG00000124299		5184.1
52	0.8834	1	0.5258	29.1355	0	3	ADSL	adenylosuccinate lyase	HGNC:291	ENSG00000239900		158.1
						2	HIBADH	3-hydroxyisobutyrate dehydrogenase	HGNC:4907	ENSG00000106049		11112.1
53	0.5115	1	0.6839	0.8743	0	2	ETFA	electron transfer flavoprotein subunit alpha	HGNC:3481	ENSG00000140374		2109.2, 2108.1
						3	GK	glycerol kinase	HGNC:4289	ENSG00000198814		2710.2
54	1	1	0.575	38	0	3	SQLE	squalene epoxidase	HGNC:11279	ENSG00000104549		6713.1
						2	(HADHB, ACAA2)	hydroxyacyl-CoA dehydrogenase trifunctional multienzyme complex subunit beta, acetyl-CoA acyltransferase 2	HGNC:4803, HGNC:83	ENSG00000138029 , ENSG0000016731		3032.1, 10449.1
55	0.8355	1	0.5288	25.5	0	3	EBP	EBP cholestenol delta-isomerase	HGNC:3133	ENSG00000147155		10682.1
						2	MMUT	methylmalonyl-CoA mutase	HGNC:7526	ENSG00000146085		4594.1
56	1	1	0.6169	38	0	2	(HADHA, EHHADH, HADH)	(Trifunctional enzyme subunit alpha, mitochondrial; Peroxisomal bifunctional enzyme; Hydroxyacyl-coenzyme A dehydrogenase, mitochondrial)	(HGNC:4801, HGNC:3247, HGNC:4799)	(ENSG00000084754, ENSG00000113790, ENSG00000138796)		3030.1, 1962.1, 3033.1
						3	ADSS2	adenylosuccinate synthase 2	HGNC:292	ENSG00000035687		159.1
57	1	1	0.5225	38	0	2	(HADHA, ECHS1, EHHADH)	(Trifunctional enzyme subunit alpha, mitochondrial; Enoyl-CoA hydratase, mitochondrial; Peroxisomal bifunctional enzyme )	(HGNC:4801, HGNC:3151, HGNC:3247)	(ENSG00000084754, ENSG00000127884, ENSG00000113790)		3030.1, 1892.1, 1962.1
						3	ADSS2	adenylosuccinate synthase 2	HGNC:292	ENSG00000035687		159.1
58	1	1	0.6412	38	0	3	CRLS1	cardiolipin synthase 1	HGNC:16148	ENSG00000088766		54675.1
						2	R_EX_acorn[e]	Exchange of N (2)-Acetyl-L-Ornithine
59	1	1	0.6226	38	0	3	CRLS1	cardiolipin synthase 1	HGNC:16148	ENSG00000088766		54675.1
						2	R_EX_ocdca[e]	Exchange of Octadecanoate (N-C18:0)
60	1	1	0.6195	38	0	3	CRLS1	cardiolipin synthase 1	HGNC:16148	ENSG00000088766		54675.1
						2	R_EX_xolest205_hs[e]	Exchange of 1-Timnodnoyl-Cholesterol, Cholesterol-Ester (20:5, Delta 5, 8, 11, 14, 17)
61	1	1	0.5833	38	0	3	CRLS1	cardiolipin synthase 1	HGNC:16148	ENSG00000088766		54675.1
						2	R_EX_xolest226_hs[e]	Exchange of Cholesteryl Docosahexanoate, Cholesterol-Ester (22:6, Delta 4, 7, 10, 13, 16, 19)
62	1	1	0.6264	38	0	3	CRLS1	cardiolipin synthase 1	HGNC:16148	ENSG00000088766		54675.1
						1	R_EX_3hivac[e]	Exchange of 3-Hydroxy-Isovalerate
63	1	1	0.6369	38	0	3	MVD	mevalonate diphosphate decarboxylase	HGNC:7529	ENSG00000167508		4597.1
						2	R_EX_acorn[e]	Exchange of N (2)-Acetyl-L-Ornithine
64	1	1	0.6085	38	0	3	MVD	mevalonate diphosphate decarboxylase	HGNC:7529	ENSG00000167508		4597.1
						2	R_EX_ocdca[e]	Exchange of Octadecanoate (N-C18:0)
65	1	1	0.5507	38	0	3	MVD	mevalonate diphosphate decarboxylase	HGNC:7529	ENSG00000167508		4597.1
						2	R_EX_dca[e]	Exchange of Decanoate (N-C10:0)
66	1	1	0.5161	38	0	3	MVD	mevalonate diphosphate decarboxylase	HGNC:7529	ENSG00000167508		4597.1
						1	R_EX_Nacasp[e]	Exchange of N-Acetyl-L-Aspartate
67	1	1	0.6145	38	0	3	GK	glycerol kinase	HGNC:4289	ENSG00000198814		2710.2
						2	R_EX_ocdca[e]	Exchange of Octadecanoate (N-C18:0)
68	1	1	0.5992	38	0	3	GK	glycerol kinase	HGNC:4289	ENSG00000198814		2710.2
						2	R_EX_xolest205_hs[e]	Exchange of 1-Timnodnoyl-Cholesterol, Cholesterol-Ester (20:5, Delta 5, 8, 11, 14, 17)
69	1	1	0.5369	38	0	3	GK	glycerol kinase	HGNC:4289	ENSG00000198814		2710.2
						2	R_EX_dca[e]	Exchange of Decanoate (N-C10:0)
70	1	1	0.6151	38	0	3	GK	glycerol kinase	HGNC:4289	ENSG00000198814		2710.2
						2	R_EX_acorn[e]	Exchange of N (2)-Acetyl-L-Ornithine
71	1	1	0.6349	38	0	3	LSS	lanosterol synthase	HGNC:6708	ENSG00000160285		4047.1
						2	R_EX_acorn[e]	Exchange of N (2)-Acetyl-L-Ornithine
72	1	1	0.5604	38	0	3	LSS	lanosterol synthase	HGNC:6708	ENSG00000160285		4047.1
						2	R_EX_dca[e]	Exchange of Decanoate (N-C10:0)
73	1	1	0.6062	38	0	3	LSS	lanosterol synthase	HGNC:6708	ENSG00000160285		4047.1
						2	R_EX_ocdca[e]	Exchange of Octadecanoate (N-C18:0)
74	1	1	0.5406	38	0	3	LSS	lanosterol synthase	HGNC:6708	ENSG00000160285		4047.1
						2	R_EX_docosac[e]	Exchange of Behenic Acid
75	1	1	0.6088	38	0	3	MGLL	monoglyceride lipase	HGNC:17038	ENSG00000074416		11343.1
						2	R_EX_acorn[e]	Exchange of N (2)-Acetyl-L-Ornithine
76	1	1	0.6116	38	0	3	MGLL	monoglyceride lipase	HGNC:17038	ENSG00000074416		11343.1
						2	R_EX_xolest182_hs[e]	Exchange of 1-Linoleoyl-Cholesterol, Cholesterol-Ester (18:2, Delta 9, 12)
77	1	1	0.6075	38	0	3	MGLL	monoglyceride lipase	HGNC:17038	ENSG00000074416		11343.1
						2	R_EX_ocdca[e]	Exchange of Octadecanoate (N-C18:0)
78	0.8816	1	0.6543	32	0	3	MGLL	monoglyceride lipase	HGNC:17038	ENSG00000074416		11343.1
						2	R_EX_5oxpro[e]	Exchange of 5-Oxoprolinate
79	1	1	0.6052	38	0	3	MGLL	monoglyceride lipase	HGNC:17038	ENSG00000074416		11343.1
						2	R_EX_xolest205_hs[e]	Exchange of 1-Timnodnoyl-Cholesterol, Cholesterol-Ester (20:5, Delta 5, 8, 11, 14, 17)
80	1	1	0.6137	38	0	3	MVK	mevalonate kinase	HGNC:7530	ENSG00000110921		4598.1
						2	R_EX_ocdca[e]	Exchange of Octadecanoate (N-C18:0)
81	1	1	0.6274	38	0	2	MVK	mevalonate kinase	HGNC:7530	ENSG00000110921		4598.1
						2	R_EX_acorn[e]	Exchange of N (2)-Acetyl-L-Ornithine
82	1	1	0.5621	38	0	3	MVK	mevalonate kinase	HGNC:7530	ENSG00000110921		4598.1
						2	R_EX_dca[e]	Exchange of Decanoate (N-C10:0)
83	1	1	0.6344	38	0	3	PMVK	phosphomevalonate kinase	HGNC:9141	ENSG00000163344		10654.1
						2	R_EX_acorn[e]	Exchange of N (2)-Acetyl-L-Ornithine
84	1	1	0.5097	38	0	3	PMVK	phosphomevalonate kinase	HGNC:9141	ENSG00000163344		10654.1
						2	R_EX_dca[e]	Exchange of Decanoate (N-C10:0)
85	1	1	0.6363	38	0	3	SQLE	squalene epoxidase	HGNC:11279	ENSG00000104549		6713.1
						2	R_EX_acorn[e]	Exchange of N (2)-Acetyl-L-Ornithine
86	1	1	0.5419	38	0	3	SQLE	squalene epoxidase	HGNC:11279	ENSG00000104549		6713.1
						2	R_EX_dca[e]	Exchange of Decanoate (N-C10:0)
87	1	1	0.6169	38	0	3	SQLE	squalene epoxidase	HGNC:11279	ENSG00000104549		6713.1
						2	R_EX_ocdca[e]	Exchange of Octadecanoate (N-C18:0)
88	1	1	0.5832	38	0	3	PGS1	phosphatidylglycerophosphate synthase 1	HGNC:30029	ENSG00000087157		9489.1
						2	R_EX_ocdca[e]	Exchange of Octadecanoate (N-C18:0)
89	1	1	0.6145	38	0	3	GK	glycerol kinase	HGNC:4289	ENSG00000198814		2710.2
						2	R_EX_ocdca[e]	Exchange of Octadecanoate (N-C18:0)
90	1	1	0.5369	38	0	3	GK	glycerol kinase	HGNC:4289	ENSG00000198814		2710.2
						2	R_EX_dca[e]	Exchange of Decanoate (N-C10:0)
91	1	1	0.5813	38	0	3	GK	glycerol kinase	HGNC:4289	ENSG00000198814		2710.2
						2	R_EX_xolest205_hs[e]	Exchange of 1-Timnodnoyl-Cholesterol, Cholesterol-Ester (20:5, Delta 5, 8, 11, 14, 17)
92	1	1	0.6151	38	0	3	GK	glycerol kinase	HGNC:4289	ENSG00000198814		2710.2
						2	R_EX_acorn[e]	Exchange of N (2)-Acetyl-L-Ornithine

## Sheet: Two Targets-HAM medium
item	CVG_TR	CVG_PH	MDG_TP	ATP	VBOF	Reg_Status	Symbol	Protein	HGNC	ENSG	genes
1	1	1	0.6387	38	0	3	CRLS1	cardiolipin synthase 1	HGNC:16148	ENSG00000088766	54675.1
						3	ACSL1	acyl-CoA synthetase long chain family member 1	HGNC:3569	ENSG00000151726	2180.1
2	1	1	0.6416	38	0	3	CRLS1	cardiolipin synthase 1	HGNC:16148	ENSG00000088766	54675.1
						3	MVK	mevalonate kinase	HGNC:7530	ENSG00000110921	4598.1
3	1	1	0.647	38	0	3	CRLS1	cardiolipin synthase 1	HGNC:16148	ENSG00000088766	54675.1
						3	GMPR2	guanosine monophosphate reductase 2	HGNC:4377	ENSG00000100938	51292.1
4	1	1	0.6484	38	0	3	CRLS1	cardiolipin synthase 1	HGNC:16148	ENSG00000088766	54675.1
						3	GUK1	guanylate kinase 1	HGNC:4693	ENSG00000143774	2987.1
5	1	1	0.6507	38	0	3	CRLS1	cardiolipin synthase 1	HGNC:16148	ENSG00000088766	54675.1
						3	PLD2	phospholipase D2	HGNC:9068	ENSG00000129219	5338.1
6	1	1	0.6469	38	0	3	CRLS1	cardiolipin synthase 1	HGNC:16148	ENSG00000088766	54675.1
						3	HIBADH	3-hydroxyisobutyrate dehydrogenase	HGNC:4907	ENSG00000106049	11112.1
7	1	1	0.6395	38	0	3	MGLL	monoglyceride lipase	HGNC:17038	ENSG00000074416	11343.1
						3	ADO	2-aminoethanethiol dioxygenase	HGNC:23506	ENSG00000181915	84890.1
8	1	1	0.6438	38	0	3	CRLS1	cardiolipin synthase 1	HGNC:16148	ENSG00000088766	54675.1
						3	ISYNA1	inositol-3-phosphate synthase 1	HGNC:29821	ENSG00000105655	51477.1
9	1	1	0.646	38	0	3	GOT2	glutamic-oxaloacetic transaminase 2	HGNC:4433	ENSG00000125166	2806.1
						3	CRLS1	cardiolipin synthase 1	HGNC:16148	ENSG00000088766	54675.1
10	1	1	0.6463	38	0	3	CRLS1	cardiolipin synthase 1	HGNC:16148	ENSG00000088766	54675.1
						2	SQLE	squalene epoxidase	HGNC:11279	ENSG00000104549	6713.1
11	1	1	0.5717	38	0	3	PCYT1A	phosphate cytidylyltransferase 1A, choline	HGNC:8754	ENSG00000161217	5130.1
						2	(HADHA, EHHADH, HADH)	(Trifunctional enzyme subunit alpha, mitochondrial; Peroxisomal bifunctional enzyme; Hydroxyacyl-coenzyme A dehydrogenase, mitochondrial)	(HGNC:4801, HGNC:3247, HGNC:4799)	(ENSG00000084754, ENSG00000113790, ENSG00000138796)	3030.1, 1962.1, 3033.1
12	1	1	0.6415	38	0	3	CRLS1	cardiolipin synthase 1	HGNC:16148	ENSG00000088766	54675.1
						3	PTDSS1	phosphatidylserine synthase 1	HGNC:9587	ENSG00000156471	9791.1
13	1	1	0.6521	38	0	2	CRLS1	cardiolipin synthase 1	HGNC:16148	ENSG00000088766	54675.1
						3	(HADHA, ECHS1, EHHADH)	(Trifunctional enzyme subunit alpha, mitochondrial; Enoyl-CoA hydratase, mitochondrial; Peroxisomal bifunctional enzyme )	(HGNC:4801, HGNC:3151, HGNC:3247)	(ENSG00000084754, ENSG00000127884, ENSG00000113790)	3030.1, 1892.1, 1962.1
14	1	1	0.6207	38	0	3	MGLL	monoglyceride lipase	HGNC:17038	ENSG00000074416	11343.1
						3	PMVK	phosphomevalonate kinase	HGNC:9141	ENSG00000163344	10654.1
15	1	1	0.6448	38	0	3	CRLS1	cardiolipin synthase 1	HGNC:16148	ENSG00000088766	54675.1
						3	DCK	deoxycytidine kinase	HGNC:2704	ENSG00000156136	1633.1
16	1	1	0.6422	38	0	3	GK	glycerol kinase	HGNC:4289	ENSG00000198814	2710.2
						3	OAT	ornithine aminotransferase	HGNC:8091	ENSG00000065154	4942.1
17	1	1	0.6414	38	0	3	MGLL	monoglyceride lipase	HGNC:17038	ENSG00000074416	11343.1
						3	NME4	NME/NM23 nucleoside diphosphate kinase 4	HGNC:7852	ENSG00000103202	4833.1
18	1	1	0.6233	38	0	3	PGS1	phosphatidylglycerophosphate synthase 1	HGNC:30029	ENSG00000087157	9489.1
						3	PMVK	phosphomevalonate kinase	HGNC:9141	ENSG00000163344	10654.1
19	1	1	0.6443	38	0	2	GK	glycerol kinase	HGNC:4289	ENSG00000198814	2710.2
						3	PGS1	phosphatidylglycerophosphate synthase 1	HGNC:30029	ENSG00000087157	9489.1
20	1	1	0.6395	38	0	3	MGLL	monoglyceride lipase	HGNC:17038	ENSG00000074416	11343.1
						3	(VNN1, VNN2, VNN3)	(Pantetheinase, Pantetheine hydrolase VNN2, VNN3 protein)	(HGNC:12705, HGNC:12706, HGNC:16431)	(ENSG00000112299, ENSG00000112303, ENSG0000093134)	(8876.1, 9975.2, 55350.3)
21	1	1	0.6416	38	0	3	CRLS1	cardiolipin synthase 1	HGNC:16148	ENSG00000088766	54675.1
						3	PMVK	phosphomevalonate kinase	HGNC:9141	ENSG00000163344	10654.1
22	0.9038	1	0.4068	38	0.1923	3	BPGM	bisphosphoglycerate mutase	HGNC:1093	ENSG00000172331	669.2
						2	B4GALT2	beta-1,4-galactosyltransferase 2	HGNC:925	ENSG00000117411	8704.2
23	0.9038	1	0.4071	38	0.1923	1	SLC12A1	solute carrier family 12 member 1	HGNC:10910	ENSG00000074803	6557.1
						3	GAPDH	glyceraldehyde-3-phosphate dehydrogenase	HGNC:4141	ENSG00000111640	2597.1
24	0.9038	1	0.4097	38	0.1923	2	GGPS1	geranylgeranyl diphosphate synthase 1	HGNC:4249	ENSG00000152904	9453.1
						3	GAPDH	glyceraldehyde-3-phosphate dehydrogenase	HGNC:4141	ENSG00000111640	2597.1
25	1	1	0.4017	38	0	2	GMPR2	guanosine monophosphate reductase 2	HGNC:4377	ENSG00000100938	51292.1
						2	PXDN	peroxidasin	HGNC:14966	ENSG00000130508	7837.1
26	1	1	0.5003	38	0	3	MGLL	monoglyceride lipase	HGNC:17038	ENSG00000074416	11343.1
						1	IDH3A, IDH3B, IDH3G	Isocitrate dehydrogenase (NAD(+)) 3 catalytic subunit alpha, Isocitrate dehydrogenase (NAD(+)) 3 non-catalytic subunit beta, isocitrate dehydrogenase (NAD(+)) 3 non-catalytic subunit gamma	HGNC:5384, HGNC:5385, HGNC:5386	ENSG00000166411, ENSG00000101365, ENSG00000067829	3419.1, 3420.1, 3421.1
27	0.9038	1	0.4074	38	0.1923	2	HADHB	hydroxyacyl-CoA dehydrogenase trifunctional multienzyme complex subunit beta	HGNC:4803	ENSG00000138029	3032.1
						3	PGK1	phosphoglycerate kinase 1	HGNC:8896	ENSG00000102144	5230.1
28	0.9038	1	0.4192	38	0.1923	3	AQP9	aquaporin 9	HGNC:643	ENSG00000103569	366.1
						3	PGK1	phosphoglycerate kinase 1	HGNC:8896	ENSG00000102144	5230.1
29	1	1	0.3387	38	0	1	ACACB	acetyl-CoA carboxylase beta	HGNC:85	ENSG00000076555	32.1
						3	PCYT1A	phosphate cytidylyltransferase 1A, choline	HGNC:8754	ENSG00000161217	5130.1
30	0.9038	1	0.4577	38	0.1923	3	AKR1C1	aldo-keto reductase family 1 member C1	HGNC:384	ENSG00000187134	1645.1
						3	ENO1	enolase 1	HGNC:3350	ENSG00000074800	2023.1
31	0.9038	1	0.4195	38	0.1923	3	BPGM	bisphosphoglycerate mutase	HGNC:1093	ENSG00000172331	669.2
						3	ME2	malic enzyme 2	HGNC:6984	ENSG00000082212	4200.1
32	0.9044	1	0.4287	38	0.1911	2	SPHK2	sphingosine kinase 2	HGNC:18859	ENSG00000063176	56848.1
						3	ENO1	enolase 1	HGNC:3350	ENSG00000074800	2023.1
33	0.9038	1	0.4366	38	0.1923	3	PGK1	phosphoglycerate kinase 1	HGNC:8896	ENSG00000102144	5230.1
						2	GM2A	ganglioside GM2 activator	HGNC:4367	ENSG00000196743	2760.1
34	0.9038	1	0.4096	38	0.1923	2	PC	pyruvate carboxylase	HGNC:8636	ENSG00000173599	5091.1
						3	ENO1	enolase 1	HGNC:3350	ENSG00000074800	2023.1
35	0.9038	1	0.4525	38	0.1923	2	B4GALT7	beta-1,4-galactosyltransferase 7	HGNC:930	ENSG00000027847	11285.1
						3	ENO1	enolase 1	HGNC:3350	ENSG00000074800	2023.1
36	1	1	0.4025	38	0	3	SLC2A9	solute carrier family 2 member 9	HGNC:13446	ENSG00000109667	56606.1
						2	GMPR2	guanosine monophosphate reductase 2	HGNC:4377	ENSG00000100938	51292.1
37	1	1	0.497	38	0	3	PCYT1A	phosphate cytidylyltransferase 1A, choline	HGNC:8754	ENSG00000161217	5130.1
						2	HSD3B7	hydroxy-delta-5-steroid dehydrogenase, 3 beta- and steroid delta-isomerase 7	HGNC:18324	ENSG00000099377	80270.1
38	0.9582	1	0.594	35.8825	0	3	SLC29A2	solute carrier family 29 member 2	HGNC:11004	ENSG00000174669	3177.1
						3	ENO1	enolase 1	HGNC:3350	ENSG00000074800	2023.1
39	0.9038	1	0.4071	38	0.1923	2	NT5C3A	5'-nucleotidase, cytosolic IIIA	HGNC:17820	ENSG00000122643	51251.1
						3	PGK1	phosphoglycerate kinase 1	HGNC:8896	ENSG00000102144	5230.1
40	0.9038	1	0.4072	38	0.1923	3	ENO1	enolase 1	HGNC:3350	ENSG00000074800	2023.1
						2	PPCDC	phosphopantothenoylcysteine decarboxylase	HGNC:28107	ENSG00000138621	60490.1
41	0.9443	1	0.5733	35.1799	0	3	CERT1	ceramide transporter 1	HGNC:2205	ENSG00000113163	10087.1
						3	GAPDH	glyceraldehyde-3-phosphate dehydrogenase	HGNC:4141	ENSG00000111640	2597.1
42	0.9038	1	0.4062	38	0.1923	3	PGK1	phosphoglycerate kinase 1	HGNC:8896	ENSG00000102144	5230.1
						2	GLB1L	galactosidase beta 1 like	HGNC:28129	ENSG00000163521	79411.1
43	0.9038	1	0.4144	38	0.1923	3	ABCC5	ATP binding cassette subfamily C member 5	HGNC:56	ENSG00000114770	10057.2
						3	PGK1	phosphoglycerate kinase 1	HGNC:8896	ENSG00000102144	5230.1
44	0.9044	1	0.4231	38	0.1911	2	SPHK1	sphingosine kinase 1	HGNC:11240	ENSG00000176170	8877.1
						3	PGK1	phosphoglycerate kinase 1	HGNC:8896	ENSG00000102144	5230.1
45	0.9038	1	0.4573	38	0.1923	3	RDH5	retinol dehydrogenase 5	HGNC:9940	ENSG00000135437	5959.1
						3	GAPDH	glyceraldehyde-3-phosphate dehydrogenase	HGNC:4141	ENSG00000111640	2597.1
46	0.9038	1	0.4709	38	0.1923	3	MTHFD2P1	methylenetetrahydrofolate dehydrogenase (NADP+ dependent) 2, methenyltetrahydrofolate cyclohydrolase pseudogene 1	HGNC:48859	ENSG00000244681	1.00288e+08
						3	PGK1	phosphoglycerate kinase 1	HGNC:8896	ENSG00000102144	5230.1
47	0.9038	1	0.4146	38	0.1923	3	SLC3A1, SLC7A9	Solute carrier family 3 member 1, Solute carrier family 7 member 9	HGNC:11025, HGNC:11067	ENSG00000138079, ENSG00000021488	6519.1, 11136.1
						3	ENO1	enolase 1	HGNC:3350	ENSG00000074800	2023.1
48	0.9038	1	0.4316	38	0.1923	3	SGSH	N-sulfoglucosamine sulfohydrolase	HGNC:10818	ENSG00000181523	6448.1
						3	GAPDH	glyceraldehyde-3-phosphate dehydrogenase	HGNC:4141	ENSG00000111640	2597.1
49	0.9038	1	0.4578	38	0.1923	3	BPGM	bisphosphoglycerate mutase	HGNC:1093	ENSG00000172331	669.2
						3	SDHA, SDHB, SDHC, SDHD	Succinate dehydrogenase complex flavoprotein subunit A, B, C,D	HGNC:10680, HGNC:10681, HGNC:10682, HGNC:10683	ENSG00000073578, ENSG00000117118, ENSG00000143252, ENSG00000204370	6389.1, 6392.1, 6391.1, 6390.1
50	1	1	0.5469	38	0	3	GK	glycerol kinase	HGNC:4289	ENSG00000198814	2710.2
						1	HMGCL	3-hydroxy-3-methylglutaryl-CoA lyase	HGNC:5005	ENSG00000117305	3155.1
51	1	1	0.5481	38	0	3	PCYT1A	phosphate cytidylyltransferase 1A, choline	HGNC:8754	ENSG00000161217	5130.1
						1	HMGCLL1	3-hydroxymethyl-3-methylglutaryl-CoA lyase like 1	HGNC:21359	ENSG00000146151	54511.1
52	1	1	0.5843	38	0	3	CRLS1	cardiolipin synthase 1	HGNC:16148	ENSG00000088766	54675.1
						1	HMGCLL1	3-hydroxymethyl-3-methylglutaryl-CoA lyase like 1	HGNC:21359	ENSG00000146151	54511.1
53	0.9038	1	0.429	38	0.1923	1	SLC5A11	solute carrier family 5 member 11	HGNC:23091	ENSG00000158865	115584
						3	GAPDH	glyceraldehyde-3-phosphate dehydrogenase	HGNC:4141	ENSG00000111640	2597.1
54	0.9038	1	0.4394	38	0.1923	2	SLCO2B1	solute carrier organic anion transporter family member 2B1	HGNC:10962	ENSG00000137491	11309.1
						3	GAPDH	glyceraldehyde-3-phosphate dehydrogenase	HGNC:4141	ENSG00000111640	2597.1
55	1	1	0.4898	38	0	3	CMPK1	cytidine/uridine monophosphate kinase 1	HGNC:18170	ENSG00000162368	51727.1
						2	(HADHA, ECHS1, EHHADH)	(Trifunctional enzyme subunit alpha, mitochondrial; Enoyl-CoA hydratase, mitochondrial; Peroxisomal bifunctional enzyme )	(HGNC:4801, HGNC:3151, HGNC:3247)	(ENSG00000084754, ENSG00000127884, ENSG00000113790)	3030.1, 1892.1, 1962.1
56	1	1	0.5205	38	0	3	CRLS1	cardiolipin synthase 1	HGNC:16148	ENSG00000088766	54675.1
						2	R_EX_docosac[e]	Exchange of Behenic Acid
57	0.8349	1	0.2987	38	0.3301	1	PCYT1A	phosphate cytidylyltransferase 1A, choline	HGNC:8754	ENSG00000161217	5130.1
						1	R_EX_ocdcea[e]	Exchange of Octadecenoate (N-C18:1)
58	1	1	0.5632	38	0	3	GK	glycerol kinase	HGNC:4289	ENSG00000198814	2710.2
						2	R_EX_ocdca[e]	Exchange of Octadecanoate (N-C18:0)
59	1	1	0.4065	38	0	3	PCYT1A	phosphate cytidylyltransferase 1A, choline	HGNC:8754	ENSG00000161217	5130.1
						2	R_EX_CE2510[e]	Exchange of 11-Cis-Eicosenoate
60	1	1	0.5631	38	0	3	CRLS1	cardiolipin synthase 1	HGNC:16148	ENSG00000088766	54675.1
						2	R_EX_ocdca[e]	Exchange of Octadecanoate (N-C18:0)
61	1	1	0.3691	38	0	3	CRLS1	cardiolipin synthase 1	HGNC:16148	ENSG00000088766	54675.1
						1	R_EX_ddca[e]	Exchange of Laurate
62	1	1	0.513	38	0	3	GK	glycerol kinase	HGNC:4289	ENSG00000198814	2710.2
						2	R_EX_docosac[e]	Exchange of Behenic Acid
63	1	1	0.5628	38	0	3	MGLL	monoglyceride lipase	HGNC:17038	ENSG00000074416	11343.1
						2	R_EX_ocdca[e]	Exchange of Octadecanoate (N-C18:0)
64	1	1	0.3947	38	0	3	PCYT1A	phosphate cytidylyltransferase 1A, choline	HGNC:8754	ENSG00000161217	5130.1
						1	R_EX_hdcea[e]	Exchange of Hexadecenoate (N-C16:1)
65	1	1	0.4382	38	0	3	PGS1	phosphatidylglycerophosphate synthase 1	HGNC:30029	ENSG00000087157	9489.1
						2	R_EX_arach[e]	Exchange of Arachidate
66	1	1	0.53	38	0	3	PCYT1A	phosphate cytidylyltransferase 1A, choline	HGNC:8754	ENSG00000161217	5130.1
						2	R_EX_ocdca[e]	Exchange of Octadecanoate (N-C18:0)
67	1	1	0.407	38	0	3	PGS1	phosphatidylglycerophosphate synthase 1	HGNC:30029	ENSG00000087157	9489.1
						2	R_EX_docosac[e]	Exchange of Behenic Acid
68	1	1	0.5407	38	0	3	PGS1	phosphatidylglycerophosphate synthase 1	HGNC:30029	ENSG00000087157	9489.1
						2	R_EX_ocdca[e]	Exchange of Octadecanoate (N-C18:0)
69	1	1	0.5621	38	0	3	CRLS1	cardiolipin synthase 1	HGNC:16148	ENSG00000088766	54675.1
						2	R_EX_acorn[e]	Exchange of N (2)-Acetyl-L-Ornithine
70	0.9211	1	0.6144	32	0	3	MGLL	monoglyceride lipase	HGNC:17038	ENSG00000074416	11343.1
						2	R_EX_5oxpro[e]	Exchange of 5-Oxoprolinate
